# Supplementary material for: Highlighting the potential of Synechococcus elongatus PCC 7942 as platform to produce α-linolenic acid through an updated genome-scale metabolic modeling
Source: Front Microbiol. 2023 Mar 14;14:1126030. doi: 10.3389/fmicb.2023.1126030 (PMC10043229; doi:10.3389/fmicb.2023.1126030)
Supplement: Supplementary file 2 [file Data_Sheet_1.ZIP]

Archive with 5 entries (4 files):
- Supplementary Dataset 1/
- Supplementary Dataset 1/script essential genes.ipynb
- Supplementary Dataset 1/script modifying biomass reactions.ipynb
- Supplementary Dataset 1/script reactions ALA production.ipynb
- Supplementary Dataset 1/script reconstruction new model iMS837.ipynb
