# Supplementary material for: Highlighting the potential of Synechococcus elongatus PCC 7942 as platform to produce α-linolenic acid through an updated genome-scale metabolic modeling
Source: Front Microbiol. 2023 Mar 14;14:1126030. doi: 10.3389/fmicb.2023.1126030 (PMC10043229; doi:10.3389/fmicb.2023.1126030)
Supplement: Supplementary file 2 [file Data_Sheet_1.ZIP › Supplementary Dataset 1/script essential genes.ipynb]

# %% [code]
from cobra.io.dict import model_from_dict, model_to_dict
from cobra.io.json import from_json, load_json_model, save_json_model, to_json
from cobra.io.mat import load_matlab_model, save_matlab_model
from cobra.io.sbml import read_sbml_model, write_sbml_model, validate_sbml_model
from cobra.io.yaml import from_yaml, load_yaml_model, save_yaml_model, to_yaml
from cobra.io.web import AbstractModelRepository, BiGGModels, BioModels, load_model

# %% [code]
from pathlib import Path
from cobra.io import load_json_model, save_json_model, load_matlab_model, save_matlab_model, read_sbml_model, write_sbml_model
import logging

data_dir = Path(".") / ".." / "src" / "cobra" / "data"
data_dir = data_dir.resolve()

print("mini test files: ")
print(", ".join(str(i) for i in data_dir.glob('mini*.*')))

textbook_model = load_model("textbook")
ecoli_model = load_model("iJO1366")
logging.getLogger("cobra.io.sbml").setLevel(logging.ERROR) # salmonella leads to lots of warnings without this line

# %% [code]
import cobra
from cobra import Reaction, Metabolite, Model
from cobra.util.solver import linear_reaction_coefficients
from cobra.medium import minimal_medium
import os
import numpy as np
from os.path import join
import matplotlib.pyplot as plt

# **************MODEL LOADING SECTION*****************
# Loading the model
# Remember to edit the data_dir path to where the model is located (NOT including the name of the model itself in it
data_dir = r"C:\Users\santosm7\Documents"
# Check data_dir is as expected
print(data_dir + "\n")
# Load model; so join combines the path and model name for cobra's load method to function properly
import cobra
from cobra.io import load_json_model, save_json_model, load_matlab_model, save_matlab_model, read_sbml_model, write_sbml_model
model = cobra.io.load_json_model(join(data_dir, "iMS837.json"))
print(f'{len(model.reactions)} reactions')
print(f'{len(model.metabolites)} metabolites')
print(f'{len(model.genes)} genes')

# %% [code]
from cobra.flux_analysis import single_gene_deletion

# %% [code]
data = single_gene_deletion(model, model.genes[1:837])

# %% [code]
data.to_csv('essential_genes.csv')

# %% [markdown]
# Save as a table
single_gene_deletion.to_csv('../tables/gene_origin.csv')
