# Supplementary material for: Highlighting the potential of Synechococcus elongatus PCC 7942 as platform to produce α-linolenic acid through an updated genome-scale metabolic modeling
Source: Front Microbiol. 2023 Mar 14;14:1126030. doi: 10.3389/fmicb.2023.1126030 (PMC10043229; doi:10.3389/fmicb.2023.1126030)
Supplement: Supplementary file 2 [file Data_Sheet_1.ZIP › Supplementary Dataset 1/script modifying biomass reactions.ipynb]

# %% [code]
from cobra.io.dict import model_from_dict, model_to_dict
from cobra.io.json import from_json, load_json_model, save_json_model, to_json
from cobra.io.mat import load_matlab_model, save_matlab_model
from cobra.io.sbml import read_sbml_model, write_sbml_model, validate_sbml_model
from cobra.io.yaml import from_yaml, load_yaml_model, save_yaml_model, to_yaml
from cobra.io.web import AbstractModelRepository, BiGGModels, BioModels, load_model

# %% [code]
from pathlib import Path
from cobra.io import load_json_model, save_json_model, load_matlab_model, save_matlab_model, read_sbml_model, write_sbml_model
import logging

data_dir = Path(".") / ".." / "src" / "cobra" / "data"
data_dir = data_dir.resolve()

print("mini test files: ")
print(", ".join(str(i) for i in data_dir.glob('mini*.*')))

textbook_model = load_model("textbook")
ecoli_model = load_model("iJO1366")
logging.getLogger("cobra.io.sbml").setLevel(logging.ERROR) # salmonella leads to lots of warnings without this line

# %% [markdown]
IMPORT MODEL IN .json format

# %% [code]
import cobra
from cobra import Reaction, Metabolite, Model
from cobra.util.solver import linear_reaction_coefficients
import cobra.test
from cobra.medium import minimal_medium
import os
import numpy as np
from os.path import join
import matplotlib.pyplot as plt

# **************MODEL LOADING SECTION*****************
# Loading the model
# Remember to edit the data_dir path to where the model is located (NOT including the name of the model itself in it
data_dir = r"C:\Users\santosm7\Documents"
# Check data_dir is as expected
print(data_dir + "\n")
# Load model; so join combines the path and model name for cobra's load method to function properly
import cobra
from cobra.io import load_json_model, save_json_model, load_matlab_model, save_matlab_model, read_sbml_model, write_sbml_model
model = cobra.io.load_json_model(join(data_dir, "iMS837.json"))
print(f'{len(model.reactions)} reactions')
print(f'{len(model.metabolites)} metabolites')
print(f'{len(model.genes)} genes')

# %% [code]
model.remove_reactions('BOF')
model.remove_reactions('BM_PIGMENTS')
model.remove_reactions('BM_COFACTORS')
model.remove_reactions('BM_MEM_LIPIDS')

# %% [code]
print(f'{len(model.reactions)} reactions')
print(f'{len(model.metabolites)} metabolites')
print(f'{len(model.genes)} genes')

# %% [code]
cobra.io.save_json_model(model, "iJB792-most-updated-biomass.json")

# %% [code]
cobra.io.save_matlab_model(model, "iJB792-most-updated-biomass.mat")

# %% [code]
import cobra
from cobra import Reaction, Metabolite, Model
from cobra.util.solver import linear_reaction_coefficients
import cobra.test
from cobra.medium import minimal_medium
import os
import numpy as np
from os.path import join
import matplotlib.pyplot as plt

# **************MODEL LOADING SECTION*****************
# Loading the model
# Remember to edit the data_dir path to where the model is located (NOT including the name of the model itself in it
data_dir = r"C:\Users\santosm7\Documents"
# Check data_dir is as expected
print(data_dir + "\n")
# Load model; so join combines the path and model name for cobra's load method to function properly
import cobra
from cobra.io import load_json_model, save_json_model, load_matlab_model, save_matlab_model, read_sbml_model, write_sbml_model
model2 = cobra.io.load_json_model(join(data_dir, "iJB792-most-updated-biomass.json"))
print(f'{len(model2.reactions)} reactions')
print(f'{len(model2.metabolites)} metabolites')
print(f'{len(model2.genes)} genes')

# %% [code]
from cobra import Metabolite
m1 = model2.metabolites.get_by_id( 'bm_pro_c' ) 
m2 = model2.metabolites.get_by_id( 'bm_cw_c' )
m3 = model2.metabolites.get_by_id( 'bm_pigm_c' ) 
m4 = model2.metabolites.get_by_id( 'h2o_c' ) #h2o
m5 = model2.metabolites.get_by_id( 'bm_cofactors_c' ) 
m6 = model2.metabolites.get_by_id( 'bm_rna_c' ) 
m7 = model2.metabolites.get_by_id( 'bm_dna_c' ) 
m8 = model2.metabolites.get_by_id( 'bm_memlip_c' ) 
m9 = model2.metabolites.get_by_id( 'atp_c' ) #ATP
m10 = model2.metabolites.get_by_id( 'pi_c' ) #Orthophosphate
m11 = model2.metabolites.get_by_id( 'adp_c' ) #ADP
m12 = model2.metabolites.get_by_id( 'h_c' ) #H+

from cobra import Reaction
#add BOF reaction:
reaction1 = Reaction( 'BOF' )
reaction1.name = 'Biomass objective function'
reaction1.subsystem = 'Biomass and maintenance functions'
reaction1.lower_bound = 0
reaction1.upper_bound = 2
reaction1.add_metabolites({m1: -0.5099, m2: -0.0793, m3: -0.0221, m4: -30.0, m5: -0.00119, m6: -0.1133, m7: -0.0073, m8: -0.1587, m9: -30.0, m10: 30.0, m11: 30.0, m12: 30.0})
model2.add_reaction(reaction1)

# %% [code]
from cobra import Metabolite
m1 = model2.metabolites.get_by_id( 'zeax_c' ) 
m2 = model2.metabolites.get_by_id( 'phycy_c' )
m3 = model2.metabolites.get_by_id( 'caro_c' ) 
m4 = model2.metabolites.get_by_id( 'cholphya_c' ) 
m5 = model2.metabolites.get_by_id( 'hpdcn_c' ) 
m6 = model2.metabolites.get_by_id( 'bm_pigm_c' ) 

from cobra import Reaction
#add BM_PIGMENTS reaction:
reaction1 = Reaction( 'BM_PIGMENTS' )
reaction1.name = 'Biomass objective function'
reaction1.subsystem = 'Biomass and maintenance functions'
reaction1.lower_bound = 0
reaction1.upper_bound = 1000
reaction1.add_metabolites({m1: -0.2028, m2: -0.2332, m3: -0.1014, m4: -0.507, m5: -0.507, m6: 1.0})
model2.add_reaction(reaction1)

# %% [code]
from cobra import Metabolite
m1 = model2.metabolites.get_by_id( 'coa_c' ) 
m2 = model2.metabolites.get_by_id( 'na1_c' )
m3 = model2.metabolites.get_by_id( 'fe2_c' ) 
m4 = model2.metabolites.get_by_id( 'phyQ_c' ) 
m5 = model2.metabolites.get_by_id( 'thf_c' ) 
m6 = model2.metabolites.get_by_id( 'mlthf_c' )
m7 = model2.metabolites.get_by_id( 'ptrc_c' )
m8 = model2.metabolites.get_by_id( 'nadh_c' )
m9 = model2.metabolites.get_by_id( 'pq_um' )
m10 = model2.metabolites.get_by_id( 'adocbl_c' )
m11 = model2.metabolites.get_by_id( 'fad_c' )
m12 = model2.metabolites.get_by_id( 'k_c' )
m13 = model2.metabolites.get_by_id( 'fe3_c' )
m14 = model2.metabolites.get_by_id( 'nad_c' )
m15 = model2.metabolites.get_by_id( 'nadph_c' )
m16 = model2.metabolites.get_by_id( 'nadp_c' )
m17 = model2.metabolites.get_by_id( '5mthf_c' )
m18 = model2.metabolites.get_by_id( 'udcpdp_c' )
m19 = model2.metabolites.get_by_id( 'thmpp_c' )
m20= model2.metabolites.get_by_id( 'sheme_c' )
m21= model2.metabolites.get_by_id( 'btamp_c' )
m22= model2.metabolites.get_by_id( 'lipopb_c' )
m23= model2.metabolites.get_by_id( 'bm_cofactors_c' )

from cobra import Reaction
#add BM_COFACTORS reaction:
reaction1 = Reaction( 'BM_COFACTORS' )
reaction1.name = 'Biomass objective function'
reaction1.subsystem = 'Biomass and maintenance functions'
reaction1.lower_bound = 0
reaction1.upper_bound = 1000
reaction1.add_metabolites({m1: -0.016, m2: -0.0001, m3: -0.6518, m4: -0.0169, m5: -0.0214, m6: -0.0214, m7: -0.0344, m8: -0.0043, m9: -0.015, m10: -0.0043, 
m11: -0.0214, m12: -0.0013, m13: -0.6518, m14: -0.1708, m15: -0.032, m16: -0.0107, m17: -0.0213, m18: -0.0096, m19: -0.0213, m20: -0.0213, m21: -0.022, m22: -0.022, m23: 1.0})
model2.add_reaction(reaction1)

# %% [code]
from cobra import Metabolite
m1 = model2.metabolites.get_by_id( 'mgdg1619Z160_c' ) 
m2 = model2.metabolites.get_by_id( 'dgdg1619Z160_c' )
m3 = model2.metabolites.get_by_id( 'dgdg161_c' ) 
m4 = model2.metabolites.get_by_id( 'mgdg161_c' ) 
m5 = model2.metabolites.get_by_id( 'dgdg1819Z1619Z_c' ) 
m6 = model2.metabolites.get_by_id( 'mgdg1819Z1619Z_c' )
m7 = model2.metabolites.get_by_id( 'pg1819Z160_c' )
m8 = model2.metabolites.get_by_id( 'mgdg1819Z160_c' )
m9 = model2.metabolites.get_by_id( 'dgdg1819Z160Z_c' )
m10 = model2.metabolites.get_by_id( 'bm_memlip_c' )

from cobra import Reaction
#add BM_MEM_LIPIDS reaction:
reaction1 = Reaction( 'BM_MEM_LIPIDS' )
reaction1.name = 'Biomass objective function'
reaction1.subsystem = 'Biomass and maintenance functions'
reaction1.lower_bound = 0
reaction1.upper_bound = 1000
reaction1.add_metabolites({m1: -0.26732, m2: -0.063325, m3: -0.04039, m4: -0.19923, m5: -0.021025, m6: -0.10399, m7: -0.27262, m8: -0.17207, m9: -0.043961 , m10: 1.0})
model2.add_reaction(reaction1)

# %% [code]
model2.objective = "BOF"

# %% [code]
print(f'{len(model2.reactions)} reactions')
print(f'{len(model2.metabolites)} metabolites')
print(f'{len(model2.genes)} genes')

# %% [code]
model2

# %% [code]
cobra.io.save_matlab_model(model2, "iMS837.mat")

# %% [code]
cobra.io.save_json_model(model2, "iMS837.json")

# %% [code]
#Simulations using flux balance analysis (FBA) can be solved using Model.optimize(). This will maximize or minimize (maximizing is the default) flux through the objective reactions.
solution = model2.optimize()
print(solution)
