# Supplementary material for: Highlighting the potential of Synechococcus elongatus PCC 7942 as platform to produce α-linolenic acid through an updated genome-scale metabolic modeling
Source: Front Microbiol. 2023 Mar 14;14:1126030. doi: 10.3389/fmicb.2023.1126030 (PMC10043229; doi:10.3389/fmicb.2023.1126030)
Supplement: Supplementary file 2 [file Data_Sheet_1.ZIP › Supplementary Dataset 1/script reconstruction new model iMS837.ipynb]

# %% [code]
from cobra.io.dict import model_from_dict, model_to_dict
from cobra.io.json import from_json, load_json_model, save_json_model, to_json
from cobra.io.mat import load_matlab_model, save_matlab_model
from cobra.io.sbml import read_sbml_model, write_sbml_model, validate_sbml_model
from cobra.io.yaml import from_yaml, load_yaml_model, save_yaml_model, to_yaml
from cobra.io.web import AbstractModelRepository, BiGGModels, BioModels, load_model

# %% [code]
from pathlib import Path
from cobra.io import load_json_model, save_json_model, load_matlab_model, save_matlab_model, read_sbml_model, write_sbml_model
import logging

data_dir = Path(".") / ".." / "src" / "cobra" / "data"
data_dir = data_dir.resolve()

print("mini test files: ")
print(", ".join(str(i) for i in data_dir.glob('mini*.*')))

textbook_model = load_model("textbook")
ecoli_model = load_model("iJO1366")
logging.getLogger("cobra.io.sbml").setLevel(logging.ERROR) # salmonella leads to lots of warnings without this line

# %% [markdown]
IMPORT MODEL IN .json format

# %% [code]
import cobra
from cobra import Reaction, Metabolite, Model
from cobra.util.solver import linear_reaction_coefficients
import cobra.test
from cobra.medium import minimal_medium
import os
import numpy as np
from os.path import join
import matplotlib.pyplot as plt

# **************MODEL LOADING SECTION*****************
# Loading the model
# Remember to edit the data_dir path to where the model is located (NOT including the name of the model itself in it
data_dir = r"C:\Users\santosm7\Documents"
# Check data_dir is as expected
print(data_dir + "\n")
# Load model; so join combines the path and model name for cobra's load method to function properly
import cobra
from cobra.io import load_json_model, save_json_model, load_matlab_model, save_matlab_model, read_sbml_model, write_sbml_model
model = cobra.io.load_json_model(join(data_dir, "iJB792.json"))
print(f'{len(model.reactions)} reactions')
print(f'{len(model.metabolites)} metabolites')
print(f'{len(model.genes)} genes')

# %% [markdown]
ADD GENES (36) TO EXISTING REACTIONS IN iJB792 MODEL (THE NEW MODEL SHOULD HAVE 828 GENES)

# %% [code]
#add gene Synpcc7942_B2620 to CAT reaction
model.reactions.get_by_id('CAT').gene_reaction_rule='( Synpcc7942_1656 or Synpcc7942_B2620 )'
#add genes Synpcc7942_1088, Sypncc7942_0239, Synpcc7942_1630, Synpcc7942_2542, Synpcc7942_1054 and Synpcc7942_2158 to CBFCum reaction
model.reactions.get_by_id('CBFCum').gene_reaction_rule='(Synpcc7942_1231 and Synpcc7942_2331 and Synpcc7942_1232 and Synpcc7942_2332 and Synpcc7942_1088 and Synpcc7942_1479 and ((Synpcc7942_0239) or (Synpcc7942_1630) or (Synpcc7942_2542)) and Synpcc7942_0113 and Synpcc7942_2426 and Synpcc7942_0475 and Synpcc7942_1053 and Synpcc7942_1048 and Synpcc7942_1052 and Synpcc7942_1047 and Synpcc7942_1049 and Synpcc7942_1050 and Synpcc7942_1051 and Synpcc7942_1054 and Synpcc7942_1055 and Synpcc7942_2030 and Synpcc7942_0327 and Synpcc7942_0326 and Synpcc7942_0325 and Synpcc7942_0328 and Synpcc7942_2158 and Synpcc7942_0322 and Synpcc7942_0323 and Synpcc7942_1478 and Synpcc7942_0511)'
#add genes Synpcc7942_0201 and Sypncc7942_0202 to CYOOum reaction
model.reactions.get_by_id('CYOOum').gene_reaction_rule='(Synpcc7942_2602 or Synpcc7942_0201) and (Synpcc7942_2603 or Synpcc7942_0202) and Synpcc7942_2604'
#add gene Synpcc7942_1408 to FE3abcppreaction
model.reactions.get_by_id('FE3abcpp').gene_reaction_rule='(Synpcc7942_1409 and Synpcc7942_1407 and Synpcc7942_1406 and Synpcc7942_1408) or (Synpcc7942_2175 and Synpcc7942_1407 and Synpcc7942_1406 and Synpcc7942_1408)'
#add genes Synpcc7942_0338, Synpcc7942_0698, Synpcc7942_0898, Synpcc7942_1749, Synpcc7942_2581, Synpcc7942_1499, Synpcc7942_0814 and Synpcc7942_1541 to FNOR reaction
model.reactions.get_by_id('FNOR').gene_reaction_rule='((Synpcc7942_0338 or Synpcc7942_0698  or Synpcc7942_0898 or Synpcc7942_1749) and Synpcc7942_2581 and Synpcc7942_1499  and Synpcc7942_0814 and Synpcc7942_1541 and Synpcc7942_0978)'
#add gene Synpcc7942_0508 to GGDPR reaction
model.reactions.get_by_id('GGDPR').gene_reaction_rule='(Synpcc7942_0385) or (Synpcc7942_0508)'
#add gene Synpcc7942_0357 to H2CO3_NAt_syn reaction
model.reactions.get_by_id('H2CO3_NAt_syn').gene_reaction_rule='(Synpcc7942_1475) or (Synpcc7942_0357)'
#add genes Synpcc7942_1388 and Synpcc7942_B2619 to HCO3E_1_cx reaction
model.reactions.get_by_id('HCO3E_1_cx').gene_reaction_rule='(Synpcc7942_1447) or (Synpcc7942_1388) or (Synpcc7942_B2619) or (Synpcc7942_1423)'
#add gene Synpcc7942_1378 to LPADSS2 reaction
model.reactions.get_by_id('LPADSS2').gene_reaction_rule='(Synpcc7942_0932) and (Synpcc7942_1378)'
#add gene Synpcc7942_0652 to LYCBC1 reaction
model.reactions.get_by_id('LYCBC1').gene_reaction_rule='(Synpcc7942_2062) or (Synpcc7942_0652)'
#add genes Synpcc7942_0888 and Synpcc7942_0498 to MAN1PT reaction
model.reactions.get_by_id('MAN1PT').gene_reaction_rule='(Synpcc7942_1608) or (Synpcc7942_0888) or (Synpcc7942_0498) or (Synpcc7942_1973)'
#add gene Synpcc7942_1763 to MI3PP reaction
model.reactions.get_by_id('MI3PP').gene_reaction_rule='(Synpcc7942_2582) or (Synpcc7942_1763)'
#add gene Synpcc7942_1910 to NPHBDC reaction
model.reactions.get_by_id('NPHBDC').gene_reaction_rule='(Synpcc7942_2588 and Synpcc7942_2055 and Synpcc7942_1910 and Synpcc7942_0135)'
#add gene Synpcc7942_1266 to NTPP2 reaction
model.reactions.get_by_id('NTPP2').gene_reaction_rule='(Synpcc7942_1266) or (Synpcc7942_1493)'
#add gene Synpcc7942_0706 to PC6YM reaction
model.reactions.get_by_id('PC6YM').gene_reaction_rule='(Synpcc7942_0706) or (Synpcc7942_1850)'
#add gene Synpcc7942_0693 to PGLYCP reaction
model.reactions.get_by_id('PGLYCP').gene_reaction_rule='(Synpcc7942_2613) or (Synpcc7942_0693)'
#add gene Synpcc7942_1450 to PIuabcpp reaction
model.reactions.get_by_id('PIuabcpp').gene_reaction_rule='((Synpcc7942_2444) or (Synpcc7942_2445)) and (Synpcc7942_2443) and (Synpcc7942_2442) and (Synpcc7942_1450 or Synpcc7942_2441)'
#add gene Synpcc7942_0974 to UDPGD reaction
model.reactions.get_by_id('UDPGD').gene_reaction_rule='(Synpcc7942_0973 or Synpcc7942_0974)'
#add gene Synpcc7942_1319 to UPPRT reaction
model.reactions.get_by_id('UPPRT').gene_reaction_rule='( Synpcc7942_1715 or Synpcc7942_1319 )'
#add gene Synpcc7942_B2633 to MOGDS reaction
model.reactions.get_by_id('MOGDS').gene_reaction_rule='( Synpcc7942_1189 or Synpcc7942_1211 or Synpcc7942_B2633 )'
#add gene Synpcc7942_1516 to PGM reaction
model.reactions.get_by_id('PGM').gene_reaction_rule='( Synpcc7942_0485 or Synpcc7942_0469 or Synpcc7942_1516 or Synpcc7942_2078 )'

# %% [code]
print(f'{len(model.reactions)} reactions')
print(f'{len(model.metabolites)} metabolites')
print(f'{len(model.genes)} genes')

# %% [markdown]
SAVE MODEL IN .json format

# %% [code]
cobra.io.save_json_model(model, "iJB792-extended.json")

# %% [markdown]
SAVE MODEL IN .mat format

# %% [code]
cobra.io.save_matlab_model(model, "iJB792-extended.mat")

# %% [markdown]
IMPORT NEW MODEL

# %% [code]
import cobra
from cobra import Reaction, Metabolite, Model
from cobra.util.solver import linear_reaction_coefficients
import cobra.test
from cobra.medium import minimal_medium
import os
import numpy as np
from os.path import join
import matplotlib.pyplot as plt

# **************MODEL LOADING SECTION*****************
# Loading the model
# Remember to edit the data_dir path to where the model is located (NOT including the name of the model itself in it
data_dir = r"C:\Users\santosm7\Documents"
# Check data_dir is as expected
print(data_dir + "\n")
# Load model; so join combines the path and model name for cobra's load method to function properly
import cobra
from cobra.io import load_json_model, save_json_model, load_matlab_model, save_matlab_model, read_sbml_model, write_sbml_model
model2 = cobra.io.load_json_model(join(data_dir, "iJB792-extended.json"))
print(f'{len(model2.reactions)} reactions')
print(f'{len(model2.metabolites)} metabolites')
print(f'{len(model2.genes)} genes')

# %% [code]
#Simulations using flux balance analysis (FBA) can be solved using Model.optimize(). This will maximize or minimize (maximizing is the default) flux through the objective reactions.
solution = model2.optimize()
print(solution)

# %% [code]
#Calling the summary method on the entire model displays information on the input and output behavior of the model, along with the optimized objective.
model.summary()

# %% [code]
model.metabolites.nadh_c.summary()

# %% [markdown]
ADD REACTIONS
https://buildmedia.readthedocs.org/media/pdf/cobrapy/0.13.3/cobrapy.pdf

# %% [markdown]
ADD NEW REACTIONS TO MODEL

# %% [code]
from cobra import Metabolite
m1 = model2.metabolites.get_by_id( 'akg_c' ) #2-Oxoglutarate
m2 = model2.metabolites.get_by_id( 'pro__L_c' ) #L-proline
m3 = model2.metabolites.get_by_id( 'o2_c' ) #O2
m4 = model2.metabolites.get_by_id( 'co2_c' ) #CO2
m5 = model2.metabolites.get_by_id( '4hpro__LT_c' ) #trans-4-Hydroxy-L-proline
m6 = model2.metabolites.get_by_id( 'succ_c' ) #Succinate

from cobra import Reaction
#add PROAKGOX1 reaction:
reaction1 = Reaction( 'PROAKGOX1' )
reaction1.name = 'Prolyl 4-hydroxylase'
reaction1.subsystem = 'O-Glycan biosynthesis'
reaction1.lower_bound = 0
reaction1.upper_bound = 1000
reaction1.add_metabolites({m1: - 1.0, m2: - 1.0, m3: - 1.0, m4: 1.0, m5: 1.0, m6: 1.0})
model2.add_reaction(reaction1)

# %% [code]
from cobra import Metabolite
m1 = model2.metabolites.get_by_id( 'h2o_c' ) #h2o
m2 = Metabolite(
    'acmama_c',
    formula='C14H23N2O9',
    name='N-Acetyl-D-muramoyl-L-alanine',
    compartment='c') #N-Acetyl-D-muramoyl-L-alanine
m3 = model2.metabolites.get_by_id( 'ala__L_c' ) #L-alanine
m4 = Metabolite(
    'acmam_c',
    formula='C11H18NO8',
    name='N-Acetyl-D-muramoate',
    compartment='c') #N-Acetyl-D-muramoate
    
from cobra import Reaction
#add AMAA reaction:
reaction1 = Reaction( 'AMAA' )
reaction1.name = 'N-acetylmuramoyl-L-alanine amidase'
reaction1.subsystem = 'Peptidoglycan Biosynthesis'
reaction1.lower_bound = 0
reaction1.upper_bound = 1000
reaction1.add_metabolites({m1: - 1.0, m2: - 1.0, m3: 1.0, m4: 1.0})
model2.add_reaction(reaction1)

# %% [code]
from cobra import Metabolite
m1 = model2.metabolites.get_by_id( 'h_c' ) #H+
m2 = model2.metabolites.get_by_id( 'h2o_c' ) #h2o
m3 = Metabolite(
    'csn_c',
    formula='C4H5N3O',
    name='Cytosine',
    compartment='c') #Cytosine
m4 = model2.metabolites.get_by_id( 'nh4_c' ) #NH4
m5 = model2.metabolites.get_by_id( 'ura_c' ) #uracil

from cobra import Reaction
#add CSND reaction:
reaction1 = Reaction( 'CSND' )
reaction1.name = 'Cytosine deaminase'
reaction1.subsystem = 'Pyrimidine metabolism'
reaction1.lower_bound = 0
reaction1.upper_bound = 1000
reaction1.add_metabolites({m1: - 1.0, m2: - 1.0, m3: -1.0, m4: 1.0, m5: 1.0})
model2.add_reaction(reaction1)

# %% [code]
from cobra import Metabolite
m1 = model2.metabolites.get_by_id( 'h2o_c' ) #h2o
m2 = Metabolite(
    'cyst-L_c',
    formula='C7H14N2O4S',
    name='L-Cystathionine',
    compartment='c') #L-Cystathionine
m3 = model2.metabolites.get_by_id( 'pyr_c' ) #pyruvate
m4 = model2.metabolites.get_by_id( 'nh4_c' ) #NH4
m5 = model2.metabolites.get_by_id( 'hcys__L_c' ) #L-Homocysteine

from cobra import Reaction
#add CYSTL reaction:
reaction1 = Reaction( 'CYSTL' )
reaction1.name = 'cystathionine b-lyase'
reaction1.subsystem = 'Others'
reaction1.lower_bound = 0
reaction1.upper_bound = 1000
reaction1.add_metabolites({m1: - 1.0, m2: - 1.0, m3: 1.0, m4: 1.0, m5: 1.0})
model2.add_reaction(reaction1)

# %% [code]
from cobra import Metabolite
m1 = model2.metabolites.get_by_id( '13dpg_c' ) #3-Phospho-D-glyceroyl phosphate
m2 = model2.metabolites.get_by_id( 'h_c' ) #H+
m3 = Metabolite(
    '23dpg_c',
    formula='C3H3O10P2',
    name='2,3-Disphospho-D-glycerate',
    compartment='c') #2,3-Disphospho-D-glycerate

from cobra import Reaction
#add DPGM reaction:
reaction1 = Reaction( 'DPGM' )
reaction1.name = 'Diphosphoglyceromutase'
reaction1.subsystem = 'Glycolysis/Gluconeogenesis'
reaction1.lower_bound = -1000
reaction1.upper_bound = 1000
reaction1.add_metabolites({m1: - 1.0, m2: 1.0, m3: 1.0})
model2.add_reaction(reaction1)

# %% [code]
from cobra import Metabolite
m1 = model2.metabolites.get_by_id( 'atp_c' ) #ATP
m2 = model2.metabolites.get_by_id( '5drib_c' ) #5-Deoxy-D-ribose
m3 = model2.metabolites.get_by_id( 'adp_c' ) #ADP
m4 = model2.metabolites.get_by_id( 'h_c' ) #H+
m5 = Metabolite(
    '2dr5p_c',
    formula='C5H9O7P',
    name='2-Deoxy-D-ribose 5-phosphate',
    compartment='c') #2-Deoxy-D-ribose 5-phosphate

from cobra import Reaction
#add DRBK reaction:
reaction1 = Reaction( 'DRBK' )
reaction1.name = 'Deoxyribokinase'
reaction1.subsystem = 'Pentose phosphate pathway'
reaction1.lower_bound = 0
reaction1.upper_bound = 1000
reaction1.add_metabolites({m1: - 1.0, m2: -1.0, m3: 1.0, m4: 1.0, m5: 1.0})
model2.add_reaction(reaction1)

# %% [code]

from cobra import Metabolite
m1 = model2.metabolites.get_by_id( '2dr5p_c' ) #2-Deoxy-D-ribose 5-phosphate
m2 = model2.metabolites.get_by_id( 'g3p_c' ) #D-Glyceraldehyde 3-phosphate
m3 = model2.metabolites.get_by_id( 'acald_c' ) #Acetaldehyde

from cobra import Reaction
#add DRPA reaction:
reaction1 = Reaction( 'DRPA' )
reaction1.name = 'deoxyribose-phosphate aldolase'
reaction1.subsystem = 'Pentose phosphate pathway'
reaction1.lower_bound = 0
reaction1.upper_bound = 1000
reaction1.add_metabolites({m1: - 1.0, m2: 1.0, m3: 1.0})
model2.add_reaction(reaction1)

# %% [code]
from cobra import Metabolite
m1 = model2.metabolites.get_by_id( 'nad_c' ) #NAD+
m2 = model2.metabolites.get_by_id( 'glc__D_c' ) #D-glucose
m3 = model2.metabolites.get_by_id( 'h_c' ) #H+
m4 = model2.metabolites.get_by_id( 'nadh_c' ) #NADH
m5 = Metabolite(
    'g15lac_c',
    formula='C6H10O6',
    name='D-Glucono-1,5-lactone',
    compartment='c') #D-Glucono-1,5-lactone

from cobra import Reaction
#add G1Dxreaction:
reaction1 = Reaction( 'G1Dx' )
reaction1.name = 'Glucose 1 dehydrogenase NAD'
reaction1.subsystem = 'Carbohydrates and related molecules'
reaction1.lower_bound = 0
reaction1.upper_bound = 1000
reaction1.add_metabolites({m1: - 1.0, m2: -1.0, m3: 1.0, m4: 1.0, m5: 1.0})
model2.add_reaction(reaction1)

# %% [code]
from cobra import Metabolite
m1 = model2.metabolites.get_by_id( 'gtp_c' ) #GTP
m2 = model2.metabolites.get_by_id( 'ppi_c' ) #Diphosphate
m3 = Metabolite(
    '35cgmp_c',
    formula='C10H11N5O7P',
    name='3 5 Cyclic GMP',
    compartment='c') #3',5'-Cyclic GMP

from cobra import Reaction
#add GUACYC reaction:
reaction1 = Reaction( 'GUACYC' )
reaction1.name = 'Diguanylate cyclase'
reaction1.subsystem = 'Purine Metabolism'
reaction1.lower_bound = 0
reaction1.upper_bound = 1000
reaction1.add_metabolites({m1: - 1.0, m2: 1.0, m3: 1.0})
model2.add_reaction(reaction1)

# %% [code]
from cobra import Metabolite
m1 = model2.metabolites.get_by_id( 'nadh_c' ) #NADH
m2 = Metabolite(
    'rdxo_c',
    formula='Fe1SO',
    name='rubredoxin_oxidized',
    compartment='c') #rubredoxin_oxidized
m3 = model2.metabolites.get_by_id( 'h_c' ) #H+
m4 = model2.metabolites.get_by_id( 'nad_c' ) #NAD+
m5 = Metabolite(
    'rdxr_c',
    formula='Fe1SO',
    name='rubredoxin_reduced',
    compartment='c') #rubredoxin_reduced

from cobra import Reaction
#add RDXRr reaction:
reaction1 = Reaction( 'RDXRr' )
reaction1.name = 'Rubrerythrin'
reaction1.subsystem = 'Unassigned'
reaction1.lower_bound = -1000
reaction1.upper_bound = 1000
reaction1.add_metabolites({m1: - 1.0, m2: -2.0, m3: 1.0, m4: 1.0, m5: 2.0})
model2.add_reaction(reaction1)

# %% [code]
from cobra import Metabolite
m1 = model2.metabolites.get_by_id( 'dcaACP_c' ) #Decanoyl-[acyl-carrier protein]
m2 = model2.metabolites.get_by_id( 'h2o_c' ) #h2o
m3 = model2.metabolites.get_by_id( 'ACP_c' ) #Acyl-carrier protein
m4 = Metabolite(
    'dca_c',
    formula='C10H19O2',
    name='Decanoate__n_C100_',
    compartment='c') #Decanoate__n_C100_
m5 = model2.metabolites.get_by_id( 'h_c' ) #H+

from cobra import Reaction
#add FA100ACPHi reaction:
reaction1 = Reaction( 'FA100ACPHi' )
reaction1.name = 'fatty acyl ACP hydrolase'
reaction1.subsystem = 'Fatty Acid Biosynthesis'
reaction1.lower_bound = 0
reaction1.upper_bound = 1000
reaction1.add_metabolites({m1: - 1.0, m2: -1.0, m3: 1.0, m4: 1.0, m5: 1.0})
model2.add_reaction(reaction1)

# %% [code]
from cobra import Metabolite
m1 = model2.metabolites.get_by_id( 'ddcaACP_c' ) #Dodecanoyl-[acyl-carrier protein]
m2 = model2.metabolites.get_by_id( 'h2o_c' ) #h2o
m3 = model2.metabolites.get_by_id( 'ACP_c' ) #Acyl-carrier protein
m4 = Metabolite(
    'ddca_c',
    formula='C12H23O2',
    name='Dodecanoate__n_C120_',
    compartment='c') #Dodecanoate__n_C120_
m5 = model2.metabolites.get_by_id( 'h_c' ) #H+

from cobra import Reaction
#add FA120ACPHi reaction:
reaction1 = Reaction( 'FA120ACPHi' )
reaction1.name = 'fatty acyl ACP hydrolase'
reaction1.subsystem = 'Fatty Acid Biosynthesis'
reaction1.lower_bound = 0
reaction1.upper_bound = 1000
reaction1.add_metabolites({m1: - 1.0, m2: -1.0, m3: 1.0, m4: 1.0, m5: 1.0})
model2.add_reaction(reaction1)	

# %% [code]
from cobra import Metabolite
m1 = model2.metabolites.get_by_id( 'myrsACP_c' ) #Tetradecanoyl-[acyl-carrier protein]
m2 = model2.metabolites.get_by_id( 'h2o_c' ) #h2o
m3 = model2.metabolites.get_by_id( 'ACP_c' ) #Acyl-carrier protein
m4 = Metabolite(
    'ttdca_c',
    formula='C14H27O2',
    name='tetradecanoate__n_C140_',
    compartment='c') #tetradecanoate__n_C140_
m5 = model2.metabolites.get_by_id( 'h_c' ) #H+

from cobra import Reaction
#add FA140ACPHi reaction:
reaction1 = Reaction( 'FA140ACPHi' )
reaction1.name = 'fatty acyl ACP hydrolase'
reaction1.subsystem = 'Fatty Acid Biosynthesis'
reaction1.lower_bound = 0
reaction1.upper_bound = 1000
reaction1.add_metabolites({m1: - 1.0, m2: -1.0, m3: 1.0, m4: 1.0, m5: 1.0})
model2.add_reaction(reaction1)			


# %% [code]
from cobra import Metabolite
m1 = model2.metabolites.get_by_id( 'palmACP_c' ) #(9Z)-Hexadecanoyl-[acp]
m2 = model2.metabolites.get_by_id( 'h2o_c' ) #h2o
m3 = model2.metabolites.get_by_id( 'ACP_c' ) #Acyl-carrier protein
m4 = Metabolite(
    'hdca_c',
    formula='C16H31O2',
    name='Hexadecanoate__n_C160_',
    compartment='c') #Hexadecanoate__n_C160_
m5 = model2.metabolites.get_by_id( 'h_c' ) #H+

from cobra import Reaction
#add FA160ACPHi reaction:
reaction1 = Reaction( 'FA160ACPHi' )
reaction1.name = 'fatty acyl ACP hydrolase'
reaction1.subsystem = 'Fatty Acid Biosynthesis'
reaction1.lower_bound = 0
reaction1.upper_bound = 1000
reaction1.add_metabolites({m1: - 1.0, m2: -1.0, m3: 1.0, m4: 1.0, m5: 1.0})
model2.add_reaction(reaction1)	

# %% [code]
from cobra import Metabolite
m1 = model2.metabolites.get_by_id( 'hdeACP_c' ) #Hexadecenoyl-[acyl-carrier protein]
m2 = model2.metabolites.get_by_id( 'h2o_c' ) #h2o
m3 = model2.metabolites.get_by_id( 'ACP_c' ) #Acyl-carrier protein
m4 = Metabolite(
    'hdcea_c',
    formula='C16H29O2',
    name='Hexadecenoate__n_C161_',
    compartment='c') #Hexadecenoate__n_C161_
m5 = model2.metabolites.get_by_id( 'h_c' ) #H+

from cobra import Reaction
#add FA161ACPHi reaction:
reaction1 = Reaction( 'FA161ACPHi' )
reaction1.name = 'fatty acyl ACP hydrolase'
reaction1.subsystem = 'Fatty Acid Biosynthesis'
reaction1.lower_bound = 0
reaction1.upper_bound = 1000
reaction1.add_metabolites({m1: - 1.0, m2: -1.0, m3: 1.0, m4: 1.0, m5: 1.0})
model2.add_reaction(reaction1)	

# %% [code]
from cobra import Metabolite
m1 = model2.metabolites.get_by_id( '3ooctdACP_c' ) #3-Oxostearoyl-[acp]	
m2 = model2.metabolites.get_by_id( 'h2o_c' ) #h2o
m3 = model2.metabolites.get_by_id( 'ACP_c' ) #Acyl-carrier protein
m4 = model2.metabolites.get_by_id( 'ocdca_c' ) #Octadecanoate (n-C18:0)
m5 = model2.metabolites.get_by_id( 'h_c' ) #H+

from cobra import Reaction
#add FA180ACPHi reaction:
reaction1 = Reaction( 'FA180ACPHi' )
reaction1.name = 'fatty acyl ACP hydrolase'
reaction1.subsystem = 'Fatty Acid Biosynthesis'
reaction1.lower_bound = 0
reaction1.upper_bound = 1000
reaction1.add_metabolites({m1: - 1.0, m2: -1.0, m3: 1.0, m4: 1.0, m5: 1.0})
model2.add_reaction(reaction1)	

# %% [code]
from cobra import Metabolite
m1 = model2.metabolites.get_by_id( 'octe9ACP_c' ) #Oleoyl-[acyl-carrier protein]
m2 = model2.metabolites.get_by_id( 'h2o_c' ) #h2o
m3 = model2.metabolites.get_by_id( 'ACP_c' ) #Acyl-carrier protein
m4 = Metabolite(
    'octe9_c',
    formula='C18H32O',
    name='Oleoyl',
    compartment='c') #Oleoyl
m5 = model2.metabolites.get_by_id( 'h_c' ) #H+

from cobra import Reaction
#add FA181ACPHi reaction:
reaction1 = Reaction( 'FA181ACPHi' )
reaction1.name = 'fatty acyl ACP hydrolase'
reaction1.subsystem = 'Fatty Acid Biosynthesis'
reaction1.lower_bound = 0
reaction1.upper_bound = 1000
reaction1.add_metabolites({m1: - 1.0, m2: -1.0, m3: 1.0, m4: 1.0, m5: 1.0})
model2.add_reaction(reaction1)

# %% [code]
from cobra import Metabolite
m1 = model2.metabolites.get_by_id( 'ocACP_c' ) #Octanoyl-[acp]
m2 = model2.metabolites.get_by_id( 'h2o_c' ) #h2o
m3 = model2.metabolites.get_by_id( 'ACP_c' ) #Acyl-carrier protein
m4 = Metabolite(
    'octa_c',
    formula='C8H15O2',
    name='octanoate__n_C80_',
    compartment='c') #octanoate__n_C80_	
m5 = model2.metabolites.get_by_id( 'h_c' ) #H+

from cobra import Reaction
#add FA80ACPHi reaction:
reaction1 = Reaction( 'FA80ACPHi' )
reaction1.name = 'fatty acyl ACP hydrolase'
reaction1.subsystem = 'Fatty Acid Biosynthesis'
reaction1.lower_bound = 0
reaction1.upper_bound = 1000
reaction1.add_metabolites({m1: - 1.0, m2: -1.0, m3: 1.0, m4: 1.0, m5: 1.0})
model2.add_reaction(reaction1)

# %% [code]
from cobra import Metabolite
m1 = Metabolite(
    'dcacoa_c',
    formula='C31H50N7O17P3S',
    name='Decanoyl_CoA__n_C100CoA_',
    compartment='c') #Decanoyl_CoA__n_C100CoA_
m2 = model2.metabolites.get_by_id( 'h2o_c' ) #h2o
m3 = model2.metabolites.get_by_id( 'coa_c' ) #CoA
m4 = model2.metabolites.get_by_id( 'dca_c' ) #Decanoate__n_C100_	
m5 = model2.metabolites.get_by_id( 'h_c' ) #H+

from cobra import Reaction
#add FACOAE100 reaction:
reaction1 = Reaction( 'FACOAE100' )
reaction1.name = 'fatty acid CoA thioesterase decanoate'
reaction1.subsystem = 'Fatty Acid Metabolism'
reaction1.lower_bound = 0
reaction1.upper_bound = 1000
reaction1.add_metabolites({m1: - 1.0, m2: -1.0, m3: 1.0, m4: 1.0, m5: 1.0})
model2.add_reaction(reaction1)

# %% [code]
from cobra import Metabolite
m1 = Metabolite(
    'ddcacoa_c',
    formula='C33H54N7O17P3S',
    name='Dodecanoyl_CoA__n_C120CoA_',
    compartment='c') #Dodecanoyl_CoA__n_C120CoA_
m2 = model2.metabolites.get_by_id( 'h2o_c' ) #h2o
m3 = model2.metabolites.get_by_id( 'coa_c' ) #CoA
m4 = model2.metabolites.get_by_id( 'ddca_c' ) #Dodecanoate__n_C120_
m5 = model2.metabolites.get_by_id( 'h_c' ) #H+

from cobra import Reaction
#add FACOAE120 reaction:
reaction1 = Reaction( 'FACOAE120' )
reaction1.name = 'fatty acid CoA thioesterase dodecanoate'
reaction1.subsystem = 'Fatty Acid Metabolism'
reaction1.lower_bound = 0
reaction1.upper_bound = 1000
reaction1.add_metabolites({m1: - 1.0, m2: -1.0, m3: 1.0, m4: 1.0, m5: 1.0})
model2.add_reaction(reaction1)

# %% [code]
from cobra import Metabolite
m1 = Metabolite(
    'tdcoa_c',
    formula='C35H58N7O17P3S',
    name='Tetradecanoyl_CoA__n_C140CoA_',
    compartment='c') #Tetradecanoyl_CoA__n_C140CoA_
m2 = model2.metabolites.get_by_id( 'h2o_c' ) #h2o
m3 = model2.metabolites.get_by_id( 'coa_c' ) #CoA
m4 = model2.metabolites.get_by_id( 'ttdca_c' ) #tetradecanoate__n_C140_
m5 = model2.metabolites.get_by_id( 'h_c' ) #H+

from cobra import Reaction
#add FACOAE140 reaction:
reaction1 = Reaction( 'FACOAE140' )
reaction1.name = 'fatty acid CoA thioesterase tetradecanoate'
reaction1.subsystem = 'Fatty Acid Metabolism'
reaction1.lower_bound = 0
reaction1.upper_bound = 1000
reaction1.add_metabolites({m1: - 1.0, m2: -1.0, m3: 1.0, m4: 1.0, m5: 1.0})
model2.add_reaction(reaction1)

# %% [code]
from cobra import Metabolite
m1 = Metabolite(
    'pmtcoa_c',
    formula='C37H62N7O17P3S',
    name='Palmitoyl_CoA__n_C160CoA_',
    compartment='c') #Palmitoyl_CoA__n_C160CoA_
m2 = model2.metabolites.get_by_id( 'h2o_c' ) #h2o
m3 = model2.metabolites.get_by_id( 'coa_c' ) #CoA
m4 = model2.metabolites.get_by_id( 'hdca_c' ) #Hexadecanoate__n_C160_
m5 = model2.metabolites.get_by_id( 'h_c' ) #H+

from cobra import Reaction
#add FACOAE160 reaction:
reaction1 = Reaction( 'FACOAE160' )
reaction1.name = 'fatty acid CoA thioesterase hexadecanoate'
reaction1.subsystem = 'Fatty Acid Metabolism'
reaction1.lower_bound = 0
reaction1.upper_bound = 1000
reaction1.add_metabolites({m1: - 1.0, m2: -1.0, m3: 1.0, m4: 1.0, m5: 1.0})
model2.add_reaction(reaction1)

# %% [code]
from cobra import Metabolite
m1 = Metabolite(
    'hdcoa_c',
    formula='C37H60N7O17P3S',
    name='Hexadecenoyl_CoA__n_C161CoA_',
    compartment='c') #Hexadecenoyl_CoA__n_C161CoA_
m2 = model2.metabolites.get_by_id( 'h2o_c' ) #h2o
m3 = model2.metabolites.get_by_id( 'coa_c' ) #CoA
m4 = model2.metabolites.get_by_id( 'hdcea_c' ) #Hexadecenoate__n_C161_
m5 = model2.metabolites.get_by_id( 'h_c' ) #H+

from cobra import Reaction
#add FACOAE161 reaction:
reaction1 = Reaction( 'FACOAE161' )
reaction1.name = 'fatty acid CoA thioesterase hexadecenoate'
reaction1.subsystem = 'Fatty Acid Metabolism'
reaction1.lower_bound = 0
reaction1.upper_bound = 1000
reaction1.add_metabolites({m1: - 1.0, m2: -1.0, m3: 1.0, m4: 1.0, m5: 1.0})
model2.add_reaction(reaction1)

# %% [code]
from cobra import Metabolite
m1 = Metabolite(
    'stcoa_c',
    formula='C39H66N7O17P3S',
    name='Stearoyl_CoA__n_C180CoA_',
    compartment='c') #Stearoyl_CoA__n_C180CoA_
m2 = model2.metabolites.get_by_id( 'h2o_c' ) #h2o
m3 = model2.metabolites.get_by_id( 'coa_c' ) #CoA
m4 = model2.metabolites.get_by_id( 'ocdca_c' ) #Octadecanoate (n-C18:0)
m5 = model2.metabolites.get_by_id( 'h_c' ) #H+

from cobra import Reaction
#add FACOAE180 reaction:
reaction1 = Reaction( 'FACOAE180' )
reaction1.name = 'fatty acid CoA thioesterase octadecanoate'
reaction1.subsystem = 'Fatty Acid Metabolism'
reaction1.lower_bound = 0
reaction1.upper_bound = 1000
reaction1.add_metabolites({m1: - 1.0, m2: -1.0, m3: 1.0, m4: 1.0, m5: 1.0})
model2.add_reaction(reaction1)

# %% [code]
from cobra import Metabolite
m1 = Metabolite(
    'octe9coa_c',
    formula='C39H64N7O17P3S',
    name='Octadecenoyl_CoA__n_C181CoA_',
    compartment='c') #Octadecenoyl_CoA__n_C181CoA_
m2 = model2.metabolites.get_by_id( 'h2o_c' ) #h2o
m3 = model2.metabolites.get_by_id( 'coa_c' ) #CoA
m4 = model2.metabolites.get_by_id( 'octe9_c' ) #Oleoyl
m5 = model2.metabolites.get_by_id( 'h_c' ) #H+

from cobra import Reaction
#add FACOAE181 reaction:
reaction1 = Reaction( 'FACOAE181' )
reaction1.name = 'fatty acid CoA thioesterase octadecenoate'
reaction1.subsystem = 'Fatty Acid Metabolism'
reaction1.lower_bound = 0
reaction1.upper_bound = 1000
reaction1.add_metabolites({m1: - 1.0, m2: -1.0, m3: 1.0, m4: 1.0, m5: 1.0})
model2.add_reaction(reaction1)

# %% [code]
from cobra import Metabolite
m1 = Metabolite(
    'occoa_c',
    formula='C29H46N7O17P3S',
    name='Octanoyl_CoA__n_C80CoA_',
    compartment='c') #Octanoyl_CoA__n_C80CoA_
m2 = model2.metabolites.get_by_id( 'h2o_c' ) #h2o
m3 = model2.metabolites.get_by_id( 'coa_c' ) #CoA
m4 = model2.metabolites.get_by_id( 'octa_c' ) #octanoate__n_C80_
m5 = model2.metabolites.get_by_id( 'h_c' ) #H+

from cobra import Reaction
#add FACOAE80 reaction:
reaction1 = Reaction( 'FACOAE80' )
reaction1.name = 'fatty acid CoA thioesterase octanoate'
reaction1.subsystem = 'Fatty Acid Metabolism'
reaction1.lower_bound = 0
reaction1.upper_bound = 1000
reaction1.add_metabolites({m1: - 1.0, m2: -1.0, m3: 1.0, m4: 1.0, m5: 1.0})
model2.add_reaction(reaction1)

# %% [code]
from cobra import Metabolite
m1 = model2.metabolites.get_by_id( 'atp_c' ) #ATP
m2 = model2.metabolites.get_by_id( 'coa_c' ) #CoA
m3 = model2.metabolites.get_by_id( 'dca_c' ) #Decanoate__n_C100_	
m4 = model2.metabolites.get_by_id( 'amp_c' ) #AMP
m5 = model2.metabolites.get_by_id( 'dcacoa_c' ) #Decanoyl_CoA__n_C100CoA_
m6 = model2.metabolites.get_by_id( 'ppi_c' ) #Diphosphate

from cobra import Reaction
#add FACOAL100i reaction:
reaction1 = Reaction( 'FACOAL100i' )
reaction1.name = 'fatty acid CoA ligase decanoate'
reaction1.subsystem = 'Fatty Acid Metabolism'
reaction1.lower_bound = 0
reaction1.upper_bound = 1000
reaction1.add_metabolites({m1: - 1.0, m2: -1.0, m3: -1.0, m4: 1.0, m5: 1.0, m6: 1.0})
model2.add_reaction(reaction1)

# %% [code]
from cobra import Metabolite
m1 = model2.metabolites.get_by_id( 'atp_c' ) #ATP
m2 = model2.metabolites.get_by_id( 'coa_c' ) #CoA
m3 = model2.metabolites.get_by_id( 'ddca_c' ) #Dodecanoate__n_C120_	
m4 = model2.metabolites.get_by_id( 'amp_c' ) #AMP
m5 = model2.metabolites.get_by_id( 'ddcacoa_c' ) #Dodecanoyl_CoA__n_C120CoA_
m6 = model2.metabolites.get_by_id( 'ppi_c' ) #Diphosphate

from cobra import Reaction
#add FACOAL120i reaction:
reaction1 = Reaction( 'FACOAL120i' )
reaction1.name = 'fatty acid CoA ligase dodecanoate'
reaction1.subsystem = 'Fatty Acid Metabolism'
reaction1.lower_bound = 0
reaction1.upper_bound = 1000
reaction1.add_metabolites({m1: - 1.0, m2: -1.0, m3: -1.0, m4: 1.0, m5: 1.0, m6: 1.0})
model2.add_reaction(reaction1)

# %% [code]
from cobra import Metabolite
m1 = model2.metabolites.get_by_id( 'atp_c' ) #ATP
m2 = model2.metabolites.get_by_id( 'coa_c' ) #CoA
m3 = model2.metabolites.get_by_id( 'ttdca_c' ) #tetradecanoate__n_C140_	
m4 = model2.metabolites.get_by_id( 'amp_c' ) #AMP
m5 = model2.metabolites.get_by_id( 'tdcoa_c' ) #Tetradecanoyl_CoA__n_C140CoA_
m6 = model2.metabolites.get_by_id( 'ppi_c' ) #Diphosphate

from cobra import Reaction
#add FACOAL140i reaction:
reaction1 = Reaction( 'FACOAL140i' )
reaction1.name = 'fatty acid CoA ligase tetradecanoate'
reaction1.subsystem = 'Fatty Acid Metabolism'
reaction1.lower_bound = 0
reaction1.upper_bound = 1000
reaction1.add_metabolites({m1: - 1.0, m2: -1.0, m3: -1.0, m4: 1.0, m5: 1.0, m6: 1.0})
model2.add_reaction(reaction1)

# %% [code]
from cobra import Metabolite
m1 = model2.metabolites.get_by_id( 'atp_c' ) #ATP
m2 = model2.metabolites.get_by_id( 'coa_c' ) #CoA
m3 = model2.metabolites.get_by_id( 'hdca_c' ) #Hexadecanoate__n_C160_
m4 = model2.metabolites.get_by_id( 'amp_c' ) #AMP
m5 = model2.metabolites.get_by_id( 'pmtcoa_c' ) #Palmitoyl_CoA__n_C160CoA_
m6 = model2.metabolites.get_by_id( 'ppi_c' ) #Diphosphate

from cobra import Reaction
#add FACOAL160i reaction:
reaction1 = Reaction( 'FACOAL160i' )
reaction1.name = 'C160 fatty acid activation'
reaction1.subsystem = 'Fatty Acid Metabolism'
reaction1.lower_bound = 0
reaction1.upper_bound = 1000
reaction1.add_metabolites({m1: - 1.0, m2: -1.0, m3: -1.0, m4: 1.0, m5: 1.0, m6: 1.0})
model2.add_reaction(reaction1)

# %% [code]
from cobra import Metabolite
m1 = model2.metabolites.get_by_id( 'atp_c' ) #ATP
m2 = model2.metabolites.get_by_id( 'coa_c' ) #CoA
m3 = model2.metabolites.get_by_id( 'hdcea_c' ) #Hexadecenoate__n_C161_
m4 = model2.metabolites.get_by_id( 'amp_c' ) #AMP
m5 = model2.metabolites.get_by_id( 'hdcoa_c' ) #Hexadecenoyl_CoA__n_C161CoA_
m6 = model2.metabolites.get_by_id( 'ppi_c' ) #Diphosphate

from cobra import Reaction
#add FACOAL161i reaction:
reaction1 = Reaction( 'FACOAL161i' )
reaction1.name = 'fatty acid CoA ligase hexadecenoate'
reaction1.subsystem = 'Fatty Acid Metabolism'
reaction1.lower_bound = 0
reaction1.upper_bound = 1000
reaction1.add_metabolites({m1: - 1.0, m2: -1.0, m3: -1.0, m4: 1.0, m5: 1.0, m6: 1.0})
model2.add_reaction(reaction1)

# %% [code]
from cobra import Metabolite
m1 = model2.metabolites.get_by_id( 'atp_c' ) #ATP
m2 = model2.metabolites.get_by_id( 'coa_c' ) #CoA
m3 = model2.metabolites.get_by_id( 'ocdca_c' ) #Octadecanoate (n-C18:0)
m4 = model2.metabolites.get_by_id( 'amp_c' ) #AMP
m5 = model2.metabolites.get_by_id( 'stcoa_c' ) #Stearoyl_CoA__n_C180CoA_
m6 = model2.metabolites.get_by_id( 'ppi_c' ) #Diphosphate

from cobra import Reaction
#add FACOAL180i reaction:
reaction1 = Reaction( 'FACOAL180i' )
reaction1.name = 'C180 fatty acid activation'
reaction1.subsystem = 'Fatty Acid Metabolism'
reaction1.lower_bound = 0
reaction1.upper_bound = 1000
reaction1.add_metabolites({m1: - 1.0, m2: -1.0, m3: -1.0, m4: 1.0, m5: 1.0, m6: 1.0})
model2.add_reaction(reaction1)

# %% [code]
from cobra import Metabolite
m1 = model2.metabolites.get_by_id( 'atp_c' ) #ATP
m2 = model2.metabolites.get_by_id( 'coa_c' ) #CoA
m3 = model2.metabolites.get_by_id( 'octe9_c' ) #Oleoyl
m4 = model2.metabolites.get_by_id( 'amp_c' ) #AMP
m5 = model2.metabolites.get_by_id( 'octe9coa_c' ) #Octadecenoyl_CoA__n_C181CoA_
m6 = model2.metabolites.get_by_id( 'ppi_c' ) #Diphosphate

from cobra import Reaction
#add FACOAL181i reaction:
reaction1 = Reaction( 'FACOAL181i' )
reaction1.name = 'C181 fatty acid activation'
reaction1.subsystem = 'Fatty Acid Metabolism'
reaction1.lower_bound = 0
reaction1.upper_bound = 1000
reaction1.add_metabolites({m1: - 1.0, m2: -1.0, m3: -1.0, m4: 1.0, m5: 1.0, m6: 1.0})
model2.add_reaction(reaction1)

# %% [code]
from cobra import Metabolite
m1 = model2.metabolites.get_by_id( 'atp_c' ) #ATP
m2 = model2.metabolites.get_by_id( 'coa_c' ) #CoA
m3 = model2.metabolites.get_by_id( 'octa_c' ) #octanoate__n_C80_
m4 = model2.metabolites.get_by_id( 'amp_c' ) #AMP
m5 = model2.metabolites.get_by_id( 'occoa_c' ) #Octanoyl_CoA__n_C80CoA_
m6 = model2.metabolites.get_by_id( 'ppi_c' ) #Diphosphate

from cobra import Reaction
#add FACOAL80i reaction:
reaction1 = Reaction( 'FACOAL80i' )
reaction1.name = 'fatty acid CoA ligase octanoate'
reaction1.subsystem = 'Fatty Acid Metabolism'
reaction1.lower_bound = 0
reaction1.upper_bound = 1000
reaction1.add_metabolites({m1: - 1.0, m2: -1.0, m3: -1.0, m4: 1.0, m5: 1.0, m6: 1.0})
model2.add_reaction(reaction1)

# %% [code]
from cobra import Metabolite
m1 = Metabolite(
    'bglyg4n_c',
    formula='C24H40O20',
    name='branching_glycogen__4_units_',
    compartment='c') #branching_glycogen__4_units_
m2 = model2.metabolites.get_by_id( 'pi_c' ) #Orthophosphate
m3 = model2.metabolites.get_by_id( 'g1p_c' ) #D-Glucose 1-phosphate

from cobra import Reaction
#add GLCP4 reaction:
reaction1 = Reaction( 'GLCP4' )
reaction1.name = 'glycogen phosphorylase 4 units'
reaction1.subsystem = 'Glycogen and sucrose metabolism'
reaction1.lower_bound = 0
reaction1.upper_bound = 1000
reaction1.add_metabolites({m1: - 1.0, m2: -4.0, m3: 4.0})
model2.add_reaction(reaction1)

# %% [code]
from cobra import Metabolite
m1 = Metabolite(
    'glyg4n_c',
    formula='C24H40O20',
    name='glycogen__4_units__linear_glucan',
    compartment='c') #glycogen__4_units__linear_glucan
m2 = model2.metabolites.get_by_id( 'pi_c' ) #Orthophosphate
m3 = model2.metabolites.get_by_id( 'g1p_c' ) #D-Glucose 1-phosphate

from cobra import Reaction
#add GLCP3 reaction:
reaction1 = Reaction( 'GLCP3' )
reaction1.name = 'glycogen phosphorylase 4 units'
reaction1.subsystem = 'Glycogen and sucrose metabolism'
reaction1.lower_bound = 0
reaction1.upper_bound = 1000
reaction1.add_metabolites({m1: - 1.0, m2: -4.0, m3: 4.0})
model2.add_reaction(reaction1)

# %% [code]
print(f'{len(model2.reactions)} reactions')
print(f'{len(model2.metabolites)} metabolites')
print(f'{len(model2.genes)} genes')

# %% [code]
cobra.io.save_json_model(model2, "iJB792-new-reactions.json")

# %% [code]
import cobra
from cobra import Reaction, Metabolite, Model
from cobra.util.solver import linear_reaction_coefficients
import cobra.test
from cobra.medium import minimal_medium
import os
import numpy as np
from os.path import join
import matplotlib.pyplot as plt

# **************MODEL LOADING SECTION*****************
# Loading the model
# Remember to edit the data_dir path to where the model is located (NOT including the name of the model itself in it
data_dir = r"C:\Users\santosm7\Documents"
# Check data_dir is as expected
print(data_dir + "\n")
# Load model; so join combines the path and model name for cobra's load method to function properly
import cobra
from cobra.io import load_json_model, save_json_model, load_matlab_model, save_matlab_model, read_sbml_model, write_sbml_model
model3 = cobra.io.load_json_model(join(data_dir, "iJB792-new-reactions.json"))
print(f'{len(model3.reactions)} reactions')
print(f'{len(model3.metabolites)} metabolites')
print(f'{len(model3.genes)} genes')

# %% [code]
#Simulations using flux balance analysis (FBA) can be solved using Model.optimize(). This will maximize or minimize (maximizing is the default) flux through the objective reactions.
solution = model3.optimize()
print(solution)

# %% [code]
#add genes Synpcc7942_1585, Synpcc7942_2337, Synpcc7942_0714, Synpcc7942_2134 and Synpcc7942_2360 to AMAA reaction
model3.reactions.get_by_id('AMAA').gene_reaction_rule='(Synpcc7942_1585) or (Synpcc7942_2337) or (Synpcc7942_0714) or (Synpcc7942_2134) or (Synpcc7942_2360)'
#add gene Synpcc7942_0568 to CSND reaction
model3.reactions.get_by_id('CSND').gene_reaction_rule='( Synpcc7942_0568 )'
#add gene Synpcc7942_1255 to CYSTL reaction
model3.reactions.get_by_id('CYSTL').gene_reaction_rule='( Synpcc7942_1255 )'
#add gene Synpcc7942_0469 to DPGM reaction
model3.reactions.get_by_id('DPGM').gene_reaction_rule='( Synpcc7942_0469 )'
#add gene Synpcc7942_0983 to DRPA reaction
model3.reactions.get_by_id('DRPA').gene_reaction_rule='( Synpcc7942_0983 )'
#add gene Synpcc7942_1573 to G1Dx reaction
model3.reactions.get_by_id('G1Dx').gene_reaction_rule='( Synpcc7942_1573)'
#add gene Synpcc7942_2096 to GUACYC reaction
model3.reactions.get_by_id('GUACYC').gene_reaction_rule='( Synpcc7942_2096)'
#add gene Synpcc7942_1649 to RDXRr reaction
model3.reactions.get_by_id('RDXRr').gene_reaction_rule='( Synpcc7942_1649)'
#add gene Synpcc7942_0015 to PROAKGOX1 reaction
model3.reactions.get_by_id( 'PROAKGOX1').gene_reaction_rule='( Synpcc7942_0015 )'
#add gene Synpcc7942_0918 to FACOAL100i, FACOAL120i, FACOAL140i, FACOAL160i, 
# FACOAL161i, FACOAL180i, FACOAL181i and FACOAL80i reactions
model3.reactions.get_by_id('FACOAL100i').gene_reaction_rule='( Synpcc7942_0918 )'
model3.reactions.get_by_id('FACOAL120i').gene_reaction_rule='( Synpcc7942_0918 )'
model3.reactions.get_by_id('FACOAL140i').gene_reaction_rule='( Synpcc7942_0918 )'
model3.reactions.get_by_id('FACOAL160i').gene_reaction_rule='( Synpcc7942_0918 )'
model3.reactions.get_by_id('FACOAL161i').gene_reaction_rule='( Synpcc7942_0918 )'
model3.reactions.get_by_id('FACOAL180i').gene_reaction_rule='( Synpcc7942_0918 )'
model3.reactions.get_by_id('FACOAL181i').gene_reaction_rule='( Synpcc7942_0918 )'
model3.reactions.get_by_id('FACOAL80i').gene_reaction_rule='( Synpcc7942_0918 )'
#add gene Synpcc7942_0244 to GLCP3 reaction
model3.reactions.get_by_id('GLCP3').gene_reaction_rule='( Synpcc7942_0244 )'
#add gene Synpcc7942_0244 to GLCP4 reaction
model3.reactions.get_by_id('GLCP4').gene_reaction_rule='( Synpcc7942_0244 )'

# %% [code]
print(f'{len(model3.reactions)} reactions')
print(f'{len(model3.metabolites)} metabolites')
print(f'{len(model3.genes)} genes')

# %% [code]
#model3.reactions.get_by_id('GLCS3').gene_reaction_rule = ' '

# %% [code]
# remove 11 reactions from a model to correct the first fifth ones
model3.remove_reactions('GLCS3')
model3.remove_reactions('GLCDBRAN3')
model3.remove_reactions('GLCBRAN3')
model3.remove_reactions('EX_leu__L_e')
model3.remove_reactions('BM_CARB')
model3.remove_reactions('AACPS6')
model3.remove_reactions('GLCP2')
model3.remove_reactions('KAS14')
model3.remove_reactions('SK_amylose_c')
model3.remove_reactions('SK_14glucan_c')
model3.remove_reactions('SK_glycogen_c')
model3.remove_reactions('DM_for_c')

# %% [code]
print(f'{len(model3.reactions)} reactions')
print(f'{len(model3.metabolites)} metabolites')
print(f'{len(model3.genes)} genes')

# %% [code]
# remove metabolite from a model
model3.remove_metabolites([model3.metabolites.get_by_id("amylose_c")])
model3.remove_metabolites([model3.metabolites.get_by_id("14glucan_c")])
model3.remove_metabolites([model3.metabolites.get_by_id("glycogen_c")])

# %% [code]
# find all metabolites without a reaction
for mtb in model3.metabolites:
    if model3.metabolites.get_by_id(mtb.id).reactions == frozenset():
        print(mtb)
        model3.remove_metabolites(mtb)

# %% [code]
# Some empty metabolites were not removed > run second time
print('\nSecond run')
for mtb in model3.metabolites:
    if model3.metabolites.get_by_id(mtb.id).reactions == frozenset():
        print(mtb)
        model3.remove_metabolites(mtb)

# %% [code]
print('The original number of genes is:', len(model3.genes), '\n')

# Create a list of genes not associated to reactions
gene_del_list = []

for gene in model3.genes:
    if model3.genes.get_by_id(gene.id).reactions == frozenset():
        print(gene)
        gene_del_list.append(gene.id)
        
# Remove genes
cobra.manipulation.remove_genes(model3, gene_del_list)
        
print('\nThe new number of genes is:', len(model3.genes))

# %% [code]
from cobra import Metabolite
m1 = model3.metabolites.get_by_id( 'bglyg4n_c' ) #branching_glycogen__4_units_
m2 = model3.metabolites.get_by_id( 'glyg4n_c' ) #glycogen__4_units__linear_glucan

from cobra import Reaction
#add GLDBRAN3 reaction:
reaction1 = Reaction( 'GLDBRAN3' )
reaction1.name = 'glycogen debranching enzyme'
reaction1.subsystem = 'Glycogen and sucrose metabolism'
reaction1.lower_bound = -1000
reaction1.upper_bound = 1000
reaction1.add_metabolites({m1: - 1.0, m2: 1.0})
model3.add_reaction(reaction1)

# %% [code]
from cobra import Metabolite
m1 = model3.metabolites.get_by_id( 'adpglc_c' ) #ADP-glucose
m2 = model3.metabolites.get_by_id( 'adp_c' ) #ADP
m3 = model3.metabolites.get_by_id( 'h_c' ) #H+
m4 = model3.metabolites.get_by_id( 'glyg4n_c' ) #glycogen__4_units__linear_glucan

from cobra import Reaction
#add GLCS3 reaction:
reaction1 = Reaction( 'GLCS3' )
reaction1.name = 'glycogen synthase ADPGlc 4 units'
reaction1.subsystem = 'Glycogen and sucrose metabolism'
reaction1.lower_bound = -1000
reaction1.upper_bound = 1000
reaction1.add_metabolites({m1: - 4.0, m2: 4.0, m3: 4.0, m4: 1.0})
model3.add_reaction(reaction1)

# %% [code]
from cobra import Metabolite
m1 = model3.metabolites.get_by_id( 'glyg4n_c' ) #glycogen__4_units__linear_glucan
m2 = model3.metabolites.get_by_id( 'bglyg4n_c' ) #branching_glycogen__4_units_

from cobra import Reaction
#add GLBRAN3 reaction:
reaction1 = Reaction( 'GLBRAN3' )
reaction1.name = '1 4 alpha glucan branching enzyme'
reaction1.subsystem = 'Glycogen and sucrose metabolism'
reaction1.lower_bound = -1000
reaction1.upper_bound = 1000
reaction1.add_metabolites({m1: - 1.0, m2: 1.0})
model3.add_reaction(reaction1)

# %% [code]
from cobra import Metabolite
m1 = model3.metabolites.get_by_id( 'leu__L_c' ) #L-Leucine

from cobra import Reaction
#add EX_leu__L_e reaction:
reaction1 = Reaction( 'EX_leu__L_e' )
reaction1.name = 'Modeling: exchange reaction (leu__L_e)'
reaction1.subsystem = 'Extracellular exchange'
reaction1.lower_bound = 0
reaction1.upper_bound = 1000
reaction1.add_metabolites({m1: - 1.0})
model3.add_reaction(reaction1)

# %% [code]
from cobra import Metabolite
m1 = model3.metabolites.get_by_id( 'bglyg4n_c' ) #branching_glycogen__4_units_
m2 = model3.metabolites.get_by_id( 'glyg4n_c' ) #glycogen__4_units__linear_glucan
m3 = model3.metabolites.get_by_id( 'bm_carbs_c' ) #Biomass metabolite: glycogen and carbohydrates

from cobra import Reaction
#add BM_CARB reaction:
reaction1 = Reaction( 'BM_CARB' )
reaction1.name = 'Biomass: carbohydrates (storage and misc.)'
reaction1.subsystem = 'Biomass and maintenance functions'
reaction1.lower_bound = 0
reaction1.upper_bound = 1000
reaction1.add_metabolites({m1: - 0.44382, m2: -1.0955, m3: 1.0})
model3.add_reaction(reaction1)

# %% [code]
print(f'{len(model3.reactions)} reactions')
print(f'{len(model3.metabolites)} metabolites')
print(f'{len(model3.genes)} genes')

# %% [code]
cobra.io.save_json_model(model3, "iJB792-GLCS3.json")

# %% [code]
import cobra
from cobra import Reaction, Metabolite, Model
from cobra.util.solver import linear_reaction_coefficients
import cobra.test
from cobra.medium import minimal_medium
import os
import numpy as np
from os.path import join
import matplotlib.pyplot as plt

# **************MODEL LOADING SECTION*****************
# Loading the model
# Remember to edit the data_dir path to where the model is located (NOT including the name of the model itself in it
data_dir = r"C:\Users\santosm7\Documents"
# Check data_dir is as expected
print(data_dir + "\n")
# Load model; so join combines the path and model name for cobra's load method to function properly
import cobra
from cobra.io import load_json_model, save_json_model, load_matlab_model, save_matlab_model, read_sbml_model, write_sbml_model
model4 = cobra.io.load_json_model(join(data_dir, "iJB792-GLCS3.json"))
print(f'{len(model4.reactions)} reactions')
print(f'{len(model4.metabolites)} metabolites')
print(f'{len(model4.genes)} genes')

# %% [code]
#add gene Synpcc7942_2518 to GLCS3 reaction
model4.reactions.get_by_id('GLCS3').gene_reaction_rule='( Synpcc7942_2518 )'
#add genes Synpcc7942_0086 and Synpcc7942_1019 to GLDBRAN3 reaction
model4.reactions.get_by_id('GLDBRAN3').gene_reaction_rule='( Synpcc7942_0086 and Synpcc7942_1019 )'
#add genes Synpcc7942_1085 and Synpcc7942_1889 to GLBRAN3 reaction
model4.reactions.get_by_id('GLBRAN3').gene_reaction_rule='( Synpcc7942_1085 or Synpcc7942_1889 )'

# %% [code]
print(f'{len(model4.reactions)} reactions')
print(f'{len(model4.metabolites)} metabolites')
print(f'{len(model4.genes)} genes')

# %% [code]
print('The original number of genes is:', len(model4.genes), '\n')

# Create a list of genes not associated to reactions
gene_del_list2 = []

for gene in model4.genes:
    if model4.genes.get_by_id(gene.id).reactions == frozenset():
        print(gene)
        gene_del_list2.append(gene.id)
        
# Remove genes
cobra.manipulation.remove_genes(model4, gene_del_list2)
        
print('\nThe new number of genes is:', len(model4.genes))

# %% [code]
#Simulations using flux balance analysis (FBA) can be solved using Model.optimize(). This will maximize or minimize (maximizing is the default) flux through the objective reactions.
solution = model4.optimize()
print(solution)

# %% [code]
cobra.io.save_json_model(model4, "iMS837.json")

# %% [code]
cobra.io.save_matlab_model(model4, "iMS837.mat")
