# Supplementary material for: Highlighting the potential of Synechococcus elongatus PCC 7942 as platform to produce α-linolenic acid through an updated genome-scale metabolic modeling
Source: Front Microbiol. 2023 Mar 14;14:1126030. doi: 10.3389/fmicb.2023.1126030 (PMC10043229; doi:10.3389/fmicb.2023.1126030)
Supplement: Supplementary file 3 [file Data_Sheet_2.ZIP]

Archive with 4 entries (3 files):
- Supplementary Dataset 2/
- Supplementary Dataset 2/MEMOTE report iJB792.htm
- Supplementary Dataset 2/MEMOTE report iMS837 after manual annotation.htm
- Supplementary Dataset 2/MEMOTE report iMS837 before manual annotation.htm
