# Supplementary material for: Highlighting the potential of Synechococcus elongatus PCC 7942 as platform to produce α-linolenic acid through an updated genome-scale metabolic modeling
Source: Front Microbiol. 2023 Mar 14;14:1126030. doi: 10.3389/fmicb.2023.1126030 (PMC10043229; doi:10.3389/fmicb.2023.1126030)
Supplement: Supplementary file 4 [file Data_Sheet_3.ZIP]

Archive with 3 entries (2 files):
- Supplementary Dataset 3/
- Supplementary Dataset 3/iMS837.json
- Supplementary Dataset 3/iMS837_ALA.json
