# Supplementary material for: Highlighting the potential of Synechococcus elongatus PCC 7942 as platform to produce α-linolenic acid through an updated genome-scale metabolic modeling
Source: Front Microbiol. 2023 Mar 14;14:1126030. doi: 10.3389/fmicb.2023.1126030 (PMC10043229; doi:10.3389/fmicb.2023.1126030)
Supplement: Supplementary file 4 [file Data_Sheet_3.ZIP › Supplementary Dataset 3/iMS837.json]

{
"metabolites":[
{
"id":"gam6p_c",
"name":"D-Glucosamine 6-phosphate",
"compartment":"cytosol",
"charge":-1,
"formula":"C6H13NO8P",
"annotation":{
"bigg.metabolite":[
"gam6p_c"
],
"biocyc":[
"META:D-GLUCOSAMINE-6-P",
"META:D-GLUCOSAMINE-6-P",
"META:D-GLUCOSAMINE-6-P",
"META:D-GLUCOSAMINE-6-P"
],
"chebi":[
"CHEBI:12962",
"CHEBI:47987",
"CHEBI:58725",
"CHEBI:12962",
"CHEBI:47987",
"CHEBI:58725",
"CHEBI:12962",
"CHEBI:47987",
"CHEBI:58725",
"CHEBI:12962",
"CHEBI:47987",
"CHEBI:58725"
],
"hmdb":"HMDB0250754",
"inchi":"InChI=1S/C6H14NO8P/c7-3-5(9)4(8)2(15-6(3)10)1-14-16(11,12)13/h2-6,8-10H,1,7H2,(H2,11,12,13)/t2-,3-,4-,5-,6?/m1/s1",
"inchikey":[
"XHMJOUIAFHJHBW-IVMDWMLBSA-M",
"XHMJOUIAFHJHBW-IVMDWMLBSA-M",
"XHMJOUIAFHJHBW-IVMDWMLBSA-M",
"XHMJOUIAFHJHBW-IVMDWMLBSA-M"
],
"kegg.compound":[
"C00352",
"C00352",
"C00352",
"C00352"
],
"metanetx.chemical":[
"MNXM370",
"MNXM370",
"MNXM370",
"MNXM370"
],
"pubchem.compound":"71317090",
"reactome":"R-ALL-6803743",
"sbo":[
"SBO:0000247"
],
"seed.compound":[
"cpd00288",
"cpd00288",
"cpd00288",
"cpd00288"
]
}
},
{
"id":"cgly_c",
"name":"Cys-Gly",
"compartment":"cytosol",
"charge":0,
"formula":"C5H10N2O3S",
"annotation":{
"bigg.metabolite":[
"cgly_c"
],
"biocyc":[
"META:CYS-GLY",
"META:CYS-GLY",
"META:CYS-GLY"
],
"chebi":[
"CHEBI:4047",
"CHEBI:61694",
"CHEBI:4047",
"CHEBI:61694",
"CHEBI:4047",
"CHEBI:61694"
],
"hmdb":[
"HMDB00078",
"HMDB28775",
"HMDB00078",
"HMDB28775",
"HMDB00078",
"HMDB28775"
],
"inchi":"InChI=1S/C5H10N2O3S/c6-3(2-11)5(10)7-1-4(8)9/h3,11H,1-2,6H2,(H,7,10)(H,8,9)/t3-/m0/s1",
"inchikey":[
"ZUKPVRWZDMRIEO-VKHMYHEASA-N",
"ZUKPVRWZDMRIEO-VKHMYHEASA-N",
"ZUKPVRWZDMRIEO-VKHMYHEASA-N"
],
"kegg.compound":[
"C01419",
"C01419",
"C01419"
],
"metanetx.chemical":[
"MNXM683",
"MNXM683",
"MNXM683"
],
"pubchem.compound":"439498",
"reactome":[
"R-ALL-1247904",
"R-ALL-1247934",
"R-ALL-1247904",
"R-ALL-1247934",
"R-ALL-1247904",
"R-ALL-1247934"
],
"sbo":[
"SBO:0000247"
],
"seed.compound":[
"cpd01017",
"cpd01017",
"cpd01017"
]
}
},
{
"id":"achms_c",
"name":"O-Acetyl-L-homoserine",
"compartment":"cytosol",
"charge":0,
"formula":"C6H11NO4",
"annotation":{
"bigg.metabolite":[
"achms_c"
],
"biocyc":[
"META:CPD-667",
"META:CPD-667",
"META:CPD-667"
],
"chebi":[
"CHEBI:12684",
"CHEBI:12709",
"CHEBI:16288",
"CHEBI:21937",
"CHEBI:57716",
"CHEBI:7667",
"CHEBI:12684",
"CHEBI:12709",
"CHEBI:16288",
"CHEBI:21937",
"CHEBI:57716",
"CHEBI:7667",
"CHEBI:12684",
"CHEBI:12709",
"CHEBI:16288",
"CHEBI:21937",
"CHEBI:57716",
"CHEBI:7667"
],
"hmdb":[
"HMDB0029423",
"HMDB29423"
],
"inchi":"InChI=1S/C6H11NO4/c1-4(8)11-3-2-5(7)6(9)10/h5H,2-3,7H2,1H3,(H,9,10)/t5-/m0/s1",
"inchikey":[
"FCXZBWSIAGGPCB-YFKPBYRVSA-N",
"FCXZBWSIAGGPCB-YFKPBYRVSA-N",
"FCXZBWSIAGGPCB-YFKPBYRVSA-N"
],
"kegg.compound":[
"C01077",
"C01077",
"C01077"
],
"metanetx.chemical":[
"MNXM699",
"MNXM699",
"MNXM699"
],
"pubchem.compound":"439389",
"sbo":[
"SBO:0000247"
],
"seed.compound":[
"cpd00790",
"cpd00790",
"cpd00790"
]
}
},
{
"id":"pccu2p_u",
"name":"Oxidized plastocyanin",
"compartment":"thylakoid",
"charge":1,
"formula":"R",
"annotation":{
"bigg.metabolite":[
"pccu2p_u"
],
"kegg.compound":"C03162",
"metanetx.chemical":[
"MNXM145922"
],
"pubchem.compound":"6047",
"sbo":[
"SBO:0000247"
],
"seed.compound":[
"cpd30035"
]
}
},
{
"id":"octe9ACP_c",
"name":"Oleoyl-[acyl-carrier protein]",
"compartment":"cytosol",
"charge":-1,
"formula":"C18H33OSR",
"annotation":{
"bigg.metabolite":[
"octe9ACP_c"
],
"metanetx.chemical":[
"MNXM146128",
"MNXM146128"
],
"pubchem.compound":"4427",
"sbo":[
"SBO:0000247"
],
"seed.compound":[
"cpd30416",
"cpd30416"
]
}
},
{
"id":"fdp_c",
"name":"D-Fructose 1,6-bisphosphate",
"compartment":"cytosol",
"charge":-4,
"formula":"C6H10O12P2",
"annotation":{
"bigg.metabolite":[
"fdp_c"
],
"biocyc":"META:FRUCTOSE-16-DIPHOSPHATE",
"chebi":[
"CHEBI:37736",
"CHEBI:49299",
"CHEBI:37736",
"CHEBI:49299",
"CHEBI:37736",
"CHEBI:49299",
"CHEBI:37736",
"CHEBI:49299"
],
"hmdb":[
"HMDB0001058",
"HMDB0003973",
"HMDB0060444",
"HMDB01058",
"HMDB03973",
"HMDB60444"
],
"inchi":"InChI=1S/C6H14O12P2/c7-4-3(1-16-19(10,11)12)18-6(9,5(4)8)2-17-20(13,14)15/h3-5,7-9H,1-2H2,(H2,10,11,12)(H2,13,14,15)/t3-,4-,5+,6?/m1/s1",
"inchikey":[
"RNBGYGVWRKECFJ-VRPWFDPXSA-J",
"RNBGYGVWRKECFJ-VRPWFDPXSA-J",
"RNBGYGVWRKECFJ-VRPWFDPXSA-J",
"RNBGYGVWRKECFJ-VRPWFDPXSA-J"
],
"kegg.compound":[
"C00354",
"C00354",
"C00354",
"C00354"
],
"metanetx.chemical":[
"MNXM417",
"MNXM417",
"MNXM417",
"MNXM417"
],
"pubchem.compound":"172313",
"reactome":"R-ALL-30014",
"sbo":[
"SBO:0000247"
],
"seed.compound":[
"cpd00290",
"cpd00290",
"cpd00290",
"cpd00290"
]
}
},
{
"id":"agm_c",
"name":"Agmatine",
"compartment":"cytosol",
"charge":2,
"formula":"C5H16N4",
"annotation":{
"bigg.metabolite":[
"agm_c"
],
"biocyc":[
"META:AGMATHINE",
"META:AGMATHINE",
"META:AGMATHINE",
"META:AGMATHINE",
"META:AGMATHINE"
],
"chebi":[
"CHEBI:13747",
"CHEBI:17431",
"CHEBI:18576",
"CHEBI:2514",
"CHEBI:40556",
"CHEBI:58145",
"CHEBI:13747",
"CHEBI:17431",
"CHEBI:18576",
"CHEBI:2514",
"CHEBI:40556",
"CHEBI:58145",
"CHEBI:13747",
"CHEBI:17431",
"CHEBI:18576",
"CHEBI:2514",
"CHEBI:40556",
"CHEBI:58145",
"CHEBI:13747",
"CHEBI:17431",
"CHEBI:18576",
"CHEBI:2514",
"CHEBI:40556",
"CHEBI:58145",
"CHEBI:13747",
"CHEBI:17431",
"CHEBI:18576",
"CHEBI:2514",
"CHEBI:40556",
"CHEBI:58145"
],
"hmdb":[
"HMDB01432",
"HMDB60259",
"HMDB01432",
"HMDB60259",
"HMDB01432",
"HMDB60259",
"HMDB01432",
"HMDB60259",
"HMDB01432",
"HMDB60259"
],
"inchi":"InChI=1S/C5H14N4/c6-3-1-2-4-9-5(7)8/h1-4,6H2,(H4,7,8,9)",
"inchikey":[
"QYPPJABKJHAVHS-UHFFFAOYSA-P",
"QYPPJABKJHAVHS-UHFFFAOYSA-P",
"QYPPJABKJHAVHS-UHFFFAOYSA-P",
"QYPPJABKJHAVHS-UHFFFAOYSA-P",
"QYPPJABKJHAVHS-UHFFFAOYSA-P"
],
"kegg.compound":[
"C00179",
"C00179",
"C00179",
"C00179",
"C00179"
],
"metanetx.chemical":[
"MNXM328",
"MNXM328",
"MNXM328",
"MNXM328",
"MNXM328"
],
"pubchem.compound":"199",
"reactome":[
"R-ALL-351164",
"R-ALL-351164",
"R-ALL-351164",
"R-ALL-351164",
"R-ALL-351164"
],
"sbo":[
"SBO:0000247"
],
"seed.compound":[
"cpd00152",
"cpd00152",
"cpd00152",
"cpd00152",
"cpd00152"
]
}
},
{
"id":"5caiz_c",
"name":"5-Carboxyamino-1-(5-phospho-D-ribosyl)imidazole",
"compartment":"cytosol",
"charge":-3,
"formula":"C9H11N3O9P",
"annotation":{
"bigg.metabolite":[
"5caiz_c"
],
"biocyc":[
"META:CPD0-181"
],
"chebi":[
"CHEBI:48000",
"CHEBI:58730"
],
"hmdb":[
"HMDB12268"
],
"inchi":"v1S/C9H14N3O9P/c13-6-4(2-20-22(17,18)19)21-8(7(6)14)12-3-10-1-5(12)11-9(15)16/h1,3-4,6-8,11,13-14H,2H2,(H,15,16)(H2,17,18,19)/t4-,6-,7-,8-/m1/s1",
"inchikey":[
"JHLXDWGVSYMXPL-XVFCMESISA-K"
],
"kegg.compound":[
"C15667"
],
"metanetx.chemical":[
"MNXM1409"
],
"pubchem.compound":"25202011",
"sbo":[
"SBO:0000247"
],
"seed.compound":[
"cpd11310",
"cpd25523"
]
}
},
{
"id":"pep_c",
"name":"Phosphoenolpyruvate",
"compartment":"cytosol",
"charge":-3,
"formula":"C3H2O6P",
"annotation":{
"bigg.metabolite":[
"pep_c"
],
"biocyc":[
"META:PHOSPHO-ENOL-PYRUVATE",
"META:PHOSPHO-ENOL-PYRUVATE",
"META:PHOSPHO-ENOL-PYRUVATE",
"META:PHOSPHO-ENOL-PYRUVATE",
"META:PHOSPHO-ENOL-PYRUVATE",
"META:PHOSPHO-ENOL-PYRUVATE",
"META:PHOSPHO-ENOL-PYRUVATE"
],
"chebi":[
"CHEBI:14812",
"CHEBI:18021",
"CHEBI:26054",
"CHEBI:26055",
"CHEBI:44894",
"CHEBI:44897",
"CHEBI:58702",
"CHEBI:8147",
"CHEBI:14812",
"CHEBI:18021",
"CHEBI:26054",
"CHEBI:26055",
"CHEBI:44894",
"CHEBI:44897",
"CHEBI:58702",
"CHEBI:8147",
"CHEBI:14812",
"CHEBI:18021",
"CHEBI:26054",
"CHEBI:26055",
"CHEBI:44894",
"CHEBI:44897",
"CHEBI:58702",
"CHEBI:8147",
"CHEBI:14812",
"CHEBI:18021",
"CHEBI:26054",
"CHEBI:26055",
"CHEBI:44894",
"CHEBI:44897",
"CHEBI:58702",
"CHEBI:8147",
"CHEBI:14812",
"CHEBI:18021",
"CHEBI:26054",
"CHEBI:26055",
"CHEBI:44894",
"CHEBI:44897",
"CHEBI:58702",
"CHEBI:8147",
"CHEBI:14812",
"CHEBI:18021",
"CHEBI:26054",
"CHEBI:26055",
"CHEBI:44894",
"CHEBI:44897",
"CHEBI:58702",
"CHEBI:8147",
"CHEBI:14812",
"CHEBI:18021",
"CHEBI:26054",
"CHEBI:26055",
"CHEBI:44894",
"CHEBI:44897",
"CHEBI:58702",
"CHEBI:8147"
],
"hmdb":[
"HMDB00263",
"HMDB00263",
"HMDB00263",
"HMDB00263",
"HMDB00263",
"HMDB00263",
"HMDB00263"
],
"inchi":"InChI=1S/C3H5O6P/c1-2(3(4)5)9-10(6,7)8/h1H2,(H,4,5)(H2,6,7,8)",
"inchikey":[
"DTBNBXWJWCWCIK-UHFFFAOYSA-K",
"DTBNBXWJWCWCIK-UHFFFAOYSA-K",
"DTBNBXWJWCWCIK-UHFFFAOYSA-K",
"DTBNBXWJWCWCIK-UHFFFAOYSA-K",
"DTBNBXWJWCWCIK-UHFFFAOYSA-K",
"DTBNBXWJWCWCIK-UHFFFAOYSA-K",
"DTBNBXWJWCWCIK-UHFFFAOYSA-K"
],
"kegg.compound":[
"C00074",
"C00074",
"C00074",
"C00074",
"C00074",
"C00074",
"C00074"
],
"metanetx.chemical":[
"MNXM73",
"MNXM73",
"MNXM73",
"MNXM73",
"MNXM73",
"MNXM73",
"MNXM73"
],
"pubchem.compound":"1005",
"reactome":[
"R-ALL-29492",
"R-ALL-372364",
"R-ALL-29492",
"R-ALL-372364",
"R-ALL-29492",
"R-ALL-372364",
"R-ALL-29492",
"R-ALL-372364",
"R-ALL-29492",
"R-ALL-372364",
"R-ALL-29492",
"R-ALL-372364",
"R-ALL-29492",
"R-ALL-372364"
],
"sbo":[
"SBO:0000247"
],
"seed.compound":[
"cpd00061",
"cpd00061",
"cpd00061",
"cpd00061",
"cpd00061",
"cpd00061",
"cpd00061"
]
}
},
{
"id":"coa_c",
"name":"CoA",
"compartment":"cytosol",
"charge":-4,
"formula":"C21H32N7O16P3S",
"annotation":{
"bigg.metabolite":[
"coa_c"
],
"biocyc":[
"META:CO-A",
"META:COA-GROUP",
"META:CO-A",
"META:COA-GROUP",
"META:CO-A",
"META:COA-GROUP",
"META:CO-A",
"META:COA-GROUP",
"META:CO-A",
"META:COA-GROUP",
"META:CO-A",
"META:COA-GROUP",
"META:CO-A",
"META:COA-GROUP",
"META:CO-A",
"META:COA-GROUP",
"META:CO-A",
"META:COA-GROUP",
"META:CO-A",
"META:COA-GROUP",
"META:CO-A",
"META:COA-GROUP"
],
"chebi":[
"CHEBI:13294",
"CHEBI:13295",
"CHEBI:13298",
"CHEBI:15346",
"CHEBI:23355",
"CHEBI:3771",
"CHEBI:41597",
"CHEBI:41631",
"CHEBI:57287",
"CHEBI:741566",
"CHEBI:13294",
"CHEBI:13295",
"CHEBI:13298",
"CHEBI:15346",
"CHEBI:23355",
"CHEBI:3771",
"CHEBI:41597",
"CHEBI:41631",
"CHEBI:57287",
"CHEBI:741566",
"CHEBI:13294",
"CHEBI:13295",
"CHEBI:13298",
"CHEBI:15346",
"CHEBI:23355",
"CHEBI:3771",
"CHEBI:41597",
"CHEBI:41631",
"CHEBI:57287",
"CHEBI:741566",
"CHEBI:13294",
"CHEBI:13295",
"CHEBI:13298",
"CHEBI:15346",
"CHEBI:23355",
"CHEBI:3771",
"CHEBI:41597",
"CHEBI:41631",
"CHEBI:57287",
"CHEBI:741566",
"CHEBI:13294",
"CHEBI:13295",
"CHEBI:13298",
"CHEBI:15346",
"CHEBI:23355",
"CHEBI:3771",
"CHEBI:41597",
"CHEBI:41631",
"CHEBI:57287",
"CHEBI:741566",
"CHEBI:13294",
"CHEBI:13295",
"CHEBI:13298",
"CHEBI:15346",
"CHEBI:23355",
"CHEBI:3771",
"CHEBI:41597",
"CHEBI:41631",
"CHEBI:57287",
"CHEBI:741566",
"CHEBI:13294",
"CHEBI:13295",
"CHEBI:13298",
"CHEBI:15346",
"CHEBI:23355",
"CHEBI:3771",
"CHEBI:41597",
"CHEBI:41631",
"CHEBI:57287",
"CHEBI:741566",
"CHEBI:13294",
"CHEBI:13295",
"CHEBI:13298",
"CHEBI:15346",
"CHEBI:23355",
"CHEBI:3771",
"CHEBI:41597",
"CHEBI:41631",
"CHEBI:57287",
"CHEBI:741566",
"CHEBI:13294",
"CHEBI:13295",
"CHEBI:13298",
"CHEBI:15346",
"CHEBI:23355",
"CHEBI:3771",
"CHEBI:41597",
"CHEBI:41631",
"CHEBI:57287",
"CHEBI:741566",
"CHEBI:13294",
"CHEBI:13295",
"CHEBI:13298",
"CHEBI:15346",
"CHEBI:23355",
"CHEBI:3771",
"CHEBI:41597",
"CHEBI:41631",
"CHEBI:57287",
"CHEBI:741566",
"CHEBI:13294",
"CHEBI:13295",
"CHEBI:13298",
"CHEBI:15346",
"CHEBI:23355",
"CHEBI:3771",
"CHEBI:41597",
"CHEBI:41631",
"CHEBI:57287",
"CHEBI:741566"
],
"hmdb":[
"HMDB01423",
"HMDB62184",
"HMDB01423",
"HMDB62184",
"HMDB01423",
"HMDB62184",
"HMDB01423",
"HMDB62184",
"HMDB01423",
"HMDB62184",
"HMDB01423",
"HMDB62184",
"HMDB01423",
"HMDB62184",
"HMDB01423",
"HMDB62184",
"HMDB01423",
"HMDB62184",
"HMDB01423",
"HMDB62184",
"HMDB01423",
"HMDB62184"
],
"inchi":"InChI=1S/C21H36N7O16P3S/c1-21(2,16(31)19(32)24-4-3-12(29)23-5-6-48)8-41-47(38,39)44-46(36,37)40-7-11-15(43-45(33,34)35)14(30)20(42-11)28-10-27-13-17(22)25-9-26-18(13)28/h9-11,14-16,20,30-31,48H,3-8H2,1-2H3,(H,23,29)(H,24,32)(H,36,37)(H,38,39)(H2,22,25,26)(H2,33,34,35)/t11-,14-,15-,16+,20-/m1/s1",
"inchikey":[
"RGJOEKWQDUBAIZ-IBOSZNHHSA-J",
"RGJOEKWQDUBAIZ-IBOSZNHHSA-J",
"RGJOEKWQDUBAIZ-IBOSZNHHSA-J",
"RGJOEKWQDUBAIZ-IBOSZNHHSA-J",
"RGJOEKWQDUBAIZ-IBOSZNHHSA-J",
"RGJOEKWQDUBAIZ-IBOSZNHHSA-J",
"RGJOEKWQDUBAIZ-IBOSZNHHSA-J",
"RGJOEKWQDUBAIZ-IBOSZNHHSA-J",
"RGJOEKWQDUBAIZ-IBOSZNHHSA-J",
"RGJOEKWQDUBAIZ-IBOSZNHHSA-J",
"RGJOEKWQDUBAIZ-IBOSZNHHSA-J"
],
"kegg.compound":[
"C00010",
"C00010",
"C00010",
"C00010",
"C00010",
"C00010",
"C00010",
"C00010",
"C00010",
"C00010",
"C00010"
],
"metanetx.chemical":[
"MNXM12",
"MNXM12",
"MNXM12",
"MNXM12",
"MNXM12",
"MNXM12",
"MNXM12",
"MNXM12",
"MNXM12",
"MNXM12",
"MNXM12"
],
"pubchem.compound":"87642",
"reactome":[
"R-ALL-162743",
"R-ALL-1678675",
"R-ALL-193514",
"R-ALL-2485002",
"R-ALL-29374",
"R-ALL-76194",
"R-ALL-8939024",
"R-ALL-162743",
"R-ALL-1678675",
"R-ALL-193514",
"R-ALL-2485002",
"R-ALL-29374",
"R-ALL-76194",
"R-ALL-8939024",
"R-ALL-162743",
"R-ALL-1678675",
"R-ALL-193514",
"R-ALL-2485002",
"R-ALL-29374",
"R-ALL-76194",
"R-ALL-8939024",
"R-ALL-162743",
"R-ALL-1678675",
"R-ALL-193514",
"R-ALL-2485002",
"R-ALL-29374",
"R-ALL-76194",
"R-ALL-8939024",
"R-ALL-162743",
"R-ALL-1678675",
"R-ALL-193514",
"R-ALL-2485002",
"R-ALL-29374",
"R-ALL-76194",
"R-ALL-8939024",
"R-ALL-162743",
"R-ALL-1678675",
"R-ALL-193514",
"R-ALL-2485002",
"R-ALL-29374",
"R-ALL-76194",
"R-ALL-8939024",
"R-ALL-162743",
"R-ALL-1678675",
"R-ALL-193514",
"R-ALL-2485002",
"R-ALL-29374",
"R-ALL-76194",
"R-ALL-8939024",
"R-ALL-162743",
"R-ALL-1678675",
"R-ALL-193514",
"R-ALL-2485002",
"R-ALL-29374",
"R-ALL-76194",
"R-ALL-8939024",
"R-ALL-162743",
"R-ALL-1678675",
"R-ALL-193514",
"R-ALL-2485002",
"R-ALL-29374",
"R-ALL-76194",
"R-ALL-8939024",
"R-ALL-162743",
"R-ALL-1678675",
"R-ALL-193514",
"R-ALL-2485002",
"R-ALL-29374",
"R-ALL-76194",
"R-ALL-8939024",
"R-ALL-162743",
"R-ALL-1678675",
"R-ALL-193514",
"R-ALL-2485002",
"R-ALL-29374",
"R-ALL-76194",
"R-ALL-8939024"
],
"sbo":[
"SBO:0000247"
],
"seed.compound":[
"cpd00010",
"cpd22528",
"cpd00010",
"cpd22528",
"cpd00010",
"cpd22528",
"cpd00010",
"cpd22528",
"cpd00010",
"cpd22528",
"cpd00010",
"cpd22528",
"cpd00010",
"cpd22528",
"cpd00010",
"cpd22528",
"cpd00010",
"cpd22528",
"cpd00010",
"cpd22528",
"cpd00010",
"cpd22528"
]
}
},
{
"id":"hgbam_c",
"name":"Hydrogenobyrinate a,c diamide",
"compartment":"cytosol",
"charge":-4,
"formula":"C45H58N6O12",
"annotation":{
"bigg.metabolite":[
"hgbam_c"
],
"biocyc":[
"META:CPD-688"
],
"chebi":[
"CHEBI:24642",
"CHEBI:27914",
"CHEBI:5789",
"CHEBI:58536",
"CHEBI:77874"
],
"inchi":"InChI=1S/C45H62N6O12/c1-21-36-24(10-13-32(56)57)41(3,4)28(49-36)18-27-23(9-12-31(54)55)43(6,19-29(46)52)39(48-27)22(2)37-25(11-14-33(58)59)44(7,20-30(47)53)45(8,51-37)40-26(17-35(62)63)42(5,38(21)50-40)16-15-34(60)61/h18,23-26,40,48H,9-17,19-20H2,1-8H3,(H2,46,52)(H2,47,53)(H,54,55)(H,56,57)(H,58,59)(H,60,61)(H,62,63)/b27-18-,36-21-,39-22-/t23-,24-,25-,26+,40?,42-,43+,44+,45+/m1/s1",
"inchikey":[
"JJMDOVLPFPOLFZ-IPUCCYEASA-L"
],
"kegg.compound":[
"C06503"
],
"metanetx.chemical":[
"MNXM1022"
],
"pubchem.compound":"5280943",
"sbo":[
"SBO:0000247"
],
"seed.compound":[
"cpd03913"
]
}
},
{
"id":"nac_c",
"name":"Nicotinate",
"compartment":"cytosol",
"charge":-1,
"formula":"C6H4NO2",
"annotation":{
"bigg.metabolite":[
"nac_c"
],
"biocyc":[
"META:NIACINE",
"META:NIACINE",
"META:NIACINE",
"META:NIACINE"
],
"chebi":[
"CHEBI:14650",
"CHEBI:15940",
"CHEBI:22851",
"CHEBI:25530",
"CHEBI:25538",
"CHEBI:32544",
"CHEBI:44319",
"CHEBI:7559",
"CHEBI:14650",
"CHEBI:15940",
"CHEBI:22851",
"CHEBI:25530",
"CHEBI:25538",
"CHEBI:32544",
"CHEBI:44319",
"CHEBI:7559",
"CHEBI:14650",
"CHEBI:15940",
"CHEBI:22851",
"CHEBI:25530",
"CHEBI:25538",
"CHEBI:32544",
"CHEBI:44319",
"CHEBI:7559",
"CHEBI:14650",
"CHEBI:15940",
"CHEBI:22851",
"CHEBI:25530",
"CHEBI:25538",
"CHEBI:32544",
"CHEBI:44319",
"CHEBI:7559"
],
"hmdb":[
"HMDB01488",
"HMDB01488",
"HMDB01488",
"HMDB01488"
],
"inchi":"InChI=1S/C6H5NO2/c8-6(9)5-2-1-3-7-4-5/h1-4H,(H,8,9) ",
"inchikey":[
"PVNIIMVLHYAWGP-UHFFFAOYSA-M",
"PVNIIMVLHYAWGP-UHFFFAOYSA-M",
"PVNIIMVLHYAWGP-UHFFFAOYSA-M",
"PVNIIMVLHYAWGP-UHFFFAOYSA-M"
],
"kegg.compound":[
"C00253",
"C00253",
"C00253",
"C00253"
],
"kegg.drug":[
"D00049",
"D00049",
"D00049",
"D00049"
],
"metanetx.chemical":[
"MNXM274",
"MNXM274",
"MNXM274",
"MNXM274"
],
"pubchem.compound":"937",
"reactome":[
"R-ALL-197230",
"R-ALL-8869604",
"R-ALL-197230",
"R-ALL-8869604",
"R-ALL-197230",
"R-ALL-8869604",
"R-ALL-197230",
"R-ALL-8869604"
],
"sbo":[
"SBO:0000247"
],
"seed.compound":[
"cpd00218",
"cpd00218",
"cpd00218",
"cpd00218"
]
}
},
{
"id":"r3mmal_c",
"name":"D-erythro-3-Methylmalate",
"compartment":"cytosol",
"charge":-2,
"formula":"C5H6O5",
"annotation":{
"bigg.metabolite":[
"r3mmal_c"
],
"biocyc":[
"META:CPD-7066"
],
"chebi":[
"CHEBI:20924",
"CHEBI:27394",
"CHEBI:4271",
"CHEBI:58511"
],
"inchi":"InChI=1S/C5H8O5/c1-2(4(7)8)3(6)5(9)10/h2-3,6H,1H3,(H,7,8)(H,9,10)/t2-,3+/m0/s1",
"inchikey":[
"NPYQJIHHTGFBLN-STHAYSLISA-L"
],
"kegg.compound":[
"C06032"
],
"metanetx.chemical":[
"MNXM2512"
],
"pubchem.compound":"440892",
"sbo":[
"SBO:0000247"
],
"seed.compound":[
"cpd03593",
"cpd24703"
]
}
},
{
"id":"leu__L_c",
"name":"L-Leucine",
"compartment":"cytosol",
"charge":0,
"formula":"C6H13NO2",
"annotation":{
"bigg.metabolite":[
"leu__L_c"
],
"biocyc":[
"META:LEU",
"META:LEU",
"META:LEU",
"META:LEU",
"META:LEU",
"META:LEU"
],
"chebi":[
"CHEBI:10866",
"CHEBI:13131",
"CHEBI:15603",
"CHEBI:21348",
"CHEBI:25017",
"CHEBI:32619",
"CHEBI:32620",
"CHEBI:32627",
"CHEBI:32628",
"CHEBI:43646",
"CHEBI:43695",
"CHEBI:43733",
"CHEBI:43814",
"CHEBI:57427",
"CHEBI:6260",
"CHEBI:10866",
"CHEBI:13131",
"CHEBI:15603",
"CHEBI:21348",
"CHEBI:25017",
"CHEBI:32619",
"CHEBI:32620",
"CHEBI:32627",
"CHEBI:32628",
"CHEBI:43646",
"CHEBI:43695",
"CHEBI:43733",
"CHEBI:43814",
"CHEBI:57427",
"CHEBI:6260",
"CHEBI:10866",
"CHEBI:13131",
"CHEBI:15603",
"CHEBI:21348",
"CHEBI:25017",
"CHEBI:32619",
"CHEBI:32620",
"CHEBI:32627",
"CHEBI:32628",
"CHEBI:43646",
"CHEBI:43695",
"CHEBI:43733",
"CHEBI:43814",
"CHEBI:57427",
"CHEBI:6260",
"CHEBI:10866",
"CHEBI:13131",
"CHEBI:15603",
"CHEBI:21348",
"CHEBI:25017",
"CHEBI:32619",
"CHEBI:32620",
"CHEBI:32627",
"CHEBI:32628",
"CHEBI:43646",
"CHEBI:43695",
"CHEBI:43733",
"CHEBI:43814",
"CHEBI:57427",
"CHEBI:6260",
"CHEBI:10866",
"CHEBI:13131",
"CHEBI:15603",
"CHEBI:21348",
"CHEBI:25017",
"CHEBI:32619",
"CHEBI:32620",
"CHEBI:32627",
"CHEBI:32628",
"CHEBI:43646",
"CHEBI:43695",
"CHEBI:43733",
"CHEBI:43814",
"CHEBI:57427",
"CHEBI:6260",
"CHEBI:10866",
"CHEBI:13131",
"CHEBI:15603",
"CHEBI:21348",
"CHEBI:25017",
"CHEBI:32619",
"CHEBI:32620",
"CHEBI:32627",
"CHEBI:32628",
"CHEBI:43646",
"CHEBI:43695",
"CHEBI:43733",
"CHEBI:43814",
"CHEBI:57427",
"CHEBI:6260"
],
"hmdb":[
"HMDB00687",
"HMDB62203",
"HMDB00687",
"HMDB62203",
"HMDB00687",
"HMDB62203",
"HMDB00687",
"HMDB62203",
"HMDB00687",
"HMDB62203",
"HMDB00687",
"HMDB62203"
],
"inchi":"InChI=1S/C6H13NO2/c1-4(2)3-5(7)6(8)9/h4-5H,3,7H2,1-2H3,(H,8,9)/t5-/m0/s1",
"inchikey":[
"ROHFNLRQFUQHCH-YFKPBYRVSA-N",
"ROHFNLRQFUQHCH-YFKPBYRVSA-N",
"ROHFNLRQFUQHCH-YFKPBYRVSA-N",
"ROHFNLRQFUQHCH-YFKPBYRVSA-N",
"ROHFNLRQFUQHCH-YFKPBYRVSA-N",
"ROHFNLRQFUQHCH-YFKPBYRVSA-N"
],
"kegg.compound":[
"C00123",
"C16439",
"C00123",
"C16439",
"C00123",
"C16439",
"C00123",
"C16439",
"C00123",
"C16439",
"C00123",
"C16439"
],
"kegg.drug":[
"D00030",
"D00030",
"D00030",
"D00030",
"D00030",
"D00030"
],
"lipidmaps":[
"LMFA01100048",
"LMFA01100048",
"LMFA01100048",
"LMFA01100048",
"LMFA01100048",
"LMFA01100048"
],
"metanetx.chemical":[
"MNXM140",
"MNXM140",
"MNXM140",
"MNXM140",
"MNXM140",
"MNXM140"
],
"pubchem.compound":"6106",
"reactome":[
"R-ALL-113580",
"R-ALL-29588",
"R-ALL-351964",
"R-ALL-113580",
"R-ALL-29588",
"R-ALL-351964",
"R-ALL-113580",
"R-ALL-29588",
"R-ALL-351964",
"R-ALL-113580",
"R-ALL-29588",
"R-ALL-351964",
"R-ALL-113580",
"R-ALL-29588",
"R-ALL-351964",
"R-ALL-113580",
"R-ALL-29588",
"R-ALL-351964"
],
"sbo":[
"SBO:0000247"
],
"seed.compound":[
"cpd00107",
"cpd15143",
"cpd00107",
"cpd15143",
"cpd00107",
"cpd15143",
"cpd00107",
"cpd15143",
"cpd00107",
"cpd15143",
"cpd00107",
"cpd15143"
]
}
},
{
"id":"ahcys_c",
"name":"S-Adenosyl-L-homocysteine",
"compartment":"cytosol",
"charge":0,
"formula":"C14H20N6O5S",
"annotation":{
"bigg.metabolite":[
"ahcys_c"
],
"biocyc":[
"META:ADENOSYL-HOMO-CYS",
"META:ADENOSYL-HOMO-CYS",
"META:ADENOSYL-HOMO-CYS",
"META:ADENOSYL-HOMO-CYS",
"META:ADENOSYL-HOMO-CYS",
"META:ADENOSYL-HOMO-CYS",
"META:ADENOSYL-HOMO-CYS"
],
"chebi":[
"CHEBI:12741",
"CHEBI:12759",
"CHEBI:12761",
"CHEBI:16680",
"CHEBI:22034",
"CHEBI:45495",
"CHEBI:57856",
"CHEBI:67009",
"CHEBI:8945",
"CHEBI:12741",
"CHEBI:12759",
"CHEBI:12761",
"CHEBI:16680",
"CHEBI:22034",
"CHEBI:45495",
"CHEBI:57856",
"CHEBI:67009",
"CHEBI:8945",
"CHEBI:12741",
"CHEBI:12759",
"CHEBI:12761",
"CHEBI:16680",
"CHEBI:22034",
"CHEBI:45495",
"CHEBI:57856",
"CHEBI:67009",
"CHEBI:8945",
"CHEBI:12741",
"CHEBI:12759",
"CHEBI:12761",
"CHEBI:16680",
"CHEBI:22034",
"CHEBI:45495",
"CHEBI:57856",
"CHEBI:67009",
"CHEBI:8945",
"CHEBI:12741",
"CHEBI:12759",
"CHEBI:12761",
"CHEBI:16680",
"CHEBI:22034",
"CHEBI:45495",
"CHEBI:57856",
"CHEBI:67009",
"CHEBI:8945",
"CHEBI:12741",
"CHEBI:12759",
"CHEBI:12761",
"CHEBI:16680",
"CHEBI:22034",
"CHEBI:45495",
"CHEBI:57856",
"CHEBI:67009",
"CHEBI:8945",
"CHEBI:12741",
"CHEBI:12759",
"CHEBI:12761",
"CHEBI:16680",
"CHEBI:22034",
"CHEBI:45495",
"CHEBI:57856",
"CHEBI:67009",
"CHEBI:8945"
],
"hmdb":[
"HMDB00939",
"HMDB00939",
"HMDB00939",
"HMDB00939",
"HMDB00939",
"HMDB00939",
"HMDB00939"
],
"inchi":"InChI=1S/C14H20N6O5S/c15-6(14(23)24)1-2-26-3-7-9(21)10(22)13(25-7)20-5-19-8-11(16)17-4-18-12(8)20/h4-7,9-10,13,21-22H,1-3,15H2,(H,23,24)(H2,16,17,18)/t6-,7+,9+,10+,13+/m0/s1",
"inchikey":[
"ZJUKTBDSGOFHSH-WFMPWKQPSA-N",
"ZJUKTBDSGOFHSH-WFMPWKQPSA-N",
"ZJUKTBDSGOFHSH-WFMPWKQPSA-N",
"ZJUKTBDSGOFHSH-WFMPWKQPSA-N",
"ZJUKTBDSGOFHSH-WFMPWKQPSA-N",
"ZJUKTBDSGOFHSH-WFMPWKQPSA-N",
"ZJUKTBDSGOFHSH-WFMPWKQPSA-N"
],
"kegg.compound":[
"C00021",
"C00021",
"C00021",
"C00021",
"C00021",
"C00021",
"C00021"
],
"metanetx.chemical":[
"MNXM19",
"MNXM19",
"MNXM19",
"MNXM19",
"MNXM19",
"MNXM19",
"MNXM19"
],
"pubchem.compound":"439155",
"reactome":[
"R-ALL-2162252",
"R-ALL-5278409",
"R-ALL-71285",
"R-ALL-77502",
"R-ALL-2162252",
"R-ALL-5278409",
"R-ALL-71285",
"R-ALL-77502",
"R-ALL-2162252",
"R-ALL-5278409",
"R-ALL-71285",
"R-ALL-77502",
"R-ALL-2162252",
"R-ALL-5278409",
"R-ALL-71285",
"R-ALL-77502",
"R-ALL-2162252",
"R-ALL-5278409",
"R-ALL-71285",
"R-ALL-77502",
"R-ALL-2162252",
"R-ALL-5278409",
"R-ALL-71285",
"R-ALL-77502",
"R-ALL-2162252",
"R-ALL-5278409",
"R-ALL-71285",
"R-ALL-77502"
],
"sbo":[
"SBO:0000247"
],
"seed.compound":[
"cpd00019",
"cpd00019",
"cpd00019",
"cpd00019",
"cpd00019",
"cpd00019",
"cpd00019"
]
}
},
{
"id":"ru5p__D_c",
"name":"D-Ribulose 5-phosphate",
"compartment":"cytosol",
"charge":-2,
"formula":"C5H9O8P",
"annotation":{
"bigg.metabolite":[
"ru5p__D_c"
],
"biocyc":[
"META:RIBULOSE-5P",
"META:RIBULOSE-5P",
"META:RIBULOSE-5P",
"META:RIBULOSE-5P"
],
"chebi":[
"CHEBI:13018",
"CHEBI:13040",
"CHEBI:17363",
"CHEBI:21088",
"CHEBI:26572",
"CHEBI:37455",
"CHEBI:40192",
"CHEBI:4243",
"CHEBI:58121",
"CHEBI:13018",
"CHEBI:13040",
"CHEBI:17363",
"CHEBI:21088",
"CHEBI:26572",
"CHEBI:37455",
"CHEBI:40192",
"CHEBI:4243",
"CHEBI:58121",
"CHEBI:13018",
"CHEBI:13040",
"CHEBI:17363",
"CHEBI:21088",
"CHEBI:26572",
"CHEBI:37455",
"CHEBI:40192",
"CHEBI:4243",
"CHEBI:58121",
"CHEBI:13018",
"CHEBI:13040",
"CHEBI:17363",
"CHEBI:21088",
"CHEBI:26572",
"CHEBI:37455",
"CHEBI:40192",
"CHEBI:4243",
"CHEBI:58121"
],
"hmdb":[
"HMDB00618",
"HMDB02033",
"HMDB02694",
"HMDB00618",
"HMDB02033",
"HMDB02694",
"HMDB00618",
"HMDB02033",
"HMDB02694",
"HMDB00618",
"HMDB02033",
"HMDB02694"
],
"inchi":"InChI=1S/C5H11O8P/c6-1-3(7)5(9)4(8)2-13-14(10,11)12/h4-6,8-9H,1-2H2,(H2,10,11,12)/t4-,5+/m1/s1",
"inchikey":[
"FNZLKVNUWIIPSJ-UHNVWZDZSA-L",
"FNZLKVNUWIIPSJ-UHNVWZDZSA-L",
"FNZLKVNUWIIPSJ-UHNVWZDZSA-L",
"FNZLKVNUWIIPSJ-UHNVWZDZSA-L"
],
"kegg.compound":[
"C00199",
"C00199",
"C00199",
"C00199"
],
"metanetx.chemical":[
"MNXM145",
"MNXM145",
"MNXM145",
"MNXM145"
],
"pubchem.compound":"439184",
"reactome":[
"R-ALL-29732",
"R-ALL-29732",
"R-ALL-29732",
"R-ALL-29732"
],
"sbo":[
"SBO:0000247"
],
"seed.compound":[
"cpd00171",
"cpd00171",
"cpd00171",
"cpd00171"
]
}
},
{
"id":"14dhncoa_c",
"name":"1,4-Dihydroxy-2-naphthoyl-CoA",
"compartment":"cytosol",
"charge":-4,
"formula":"C32H38N7O19P3S",
"annotation":{
"bigg.metabolite":[
"14dhncoa_c"
],
"biocyc":"META:CPD-9925",
"hmdb":"HMDB0304010",
"kegg.compound":"C15547",
"metanetx.chemical":[
"MNXM147663"
],
"pubchem.compound":"44140569",
"sbo":[
"SBO:0000247"
],
"seed.compound":"cpd11217"
}
},
{
"id":"h2o_cx",
"name":"H2O",
"compartment":"carboxyzome",
"charge":0,
"formula":"H2O",
"annotation":{
"bigg.metabolite":[
"h2o_cx"
],
"biocyc":[
"META:CPD-15815",
"META:HYDROXYL-GROUP",
"META:OH",
"META:OXONIUM",
"META:WATER",
"META:CPD-15815",
"META:HYDROXYL-GROUP",
"META:OH",
"META:OXONIUM",
"META:WATER",
"META:CPD-15815",
"META:HYDROXYL-GROUP",
"META:OH",
"META:OXONIUM",
"META:WATER",
"META:CPD-15815",
"META:HYDROXYL-GROUP",
"META:OH",
"META:OXONIUM",
"META:WATER",
"META:CPD-15815",
"META:HYDROXYL-GROUP",
"META:OH",
"META:OXONIUM",
"META:WATER",
"META:CPD-15815",
"META:HYDROXYL-GROUP",
"META:OH",
"META:OXONIUM",
"META:WATER",
"META:CPD-15815",
"META:HYDROXYL-GROUP",
"META:OH",
"META:OXONIUM",
"META:WATER",
"META:CPD-15815",
"META:HYDROXYL-GROUP",
"META:OH",
"META:OXONIUM",
"META:WATER",
"META:CPD-15815",
"META:HYDROXYL-GROUP",
"META:OH",
"META:OXONIUM",
"META:WATER",
"META:CPD-15815",
"META:HYDROXYL-GROUP",
"META:OH",
"META:OXONIUM",
"META:WATER",
"META:CPD-15815",
"META:HYDROXYL-GROUP",
"META:OH",
"META:OXONIUM",
"META:WATER",
"META:CPD-15815",
"META:HYDROXYL-GROUP",
"META:OH",
"META:OXONIUM",
"META:WATER",
"META:CPD-15815",
"META:HYDROXYL-GROUP",
"META:OH",
"META:OXONIUM",
"META:WATER",
"META:CPD-15815",
"META:HYDROXYL-GROUP",
"META:OH",
"META:OXONIUM",
"META:WATER",
"META:CPD-15815",
"META:HYDROXYL-GROUP",
"META:OH",
"META:OXONIUM",
"META:WATER"
],
"chebi":[
"CHEBI:10743",
"CHEBI:13352",
"CHEBI:13365",
"CHEBI:13419",
"CHEBI:15377",
"CHEBI:16234",
"CHEBI:27313",
"CHEBI:29356",
"CHEBI:29412",
"CHEBI:30490",
"CHEBI:33813",
"CHEBI:42043",
"CHEBI:42857",
"CHEBI:43228",
"CHEBI:44292",
"CHEBI:44641",
"CHEBI:44701",
"CHEBI:44819",
"CHEBI:5585",
"CHEBI:5594",
"CHEBI:10743",
"CHEBI:13352",
"CHEBI:13365",
"CHEBI:13419",
"CHEBI:15377",
"CHEBI:16234",
"CHEBI:27313",
"CHEBI:29356",
"CHEBI:29412",
"CHEBI:30490",
"CHEBI:33813",
"CHEBI:42043",
"CHEBI:42857",
"CHEBI:43228",
"CHEBI:44292",
"CHEBI:44641",
"CHEBI:44701",
"CHEBI:44819",
"CHEBI:5585",
"CHEBI:5594",
"CHEBI:10743",
"CHEBI:13352",
"CHEBI:13365",
"CHEBI:13419",
"CHEBI:15377",
"CHEBI:16234",
"CHEBI:27313",
"CHEBI:29356",
"CHEBI:29412",
"CHEBI:30490",
"CHEBI:33813",
"CHEBI:42043",
"CHEBI:42857",
"CHEBI:43228",
"CHEBI:44292",
"CHEBI:44641",
"CHEBI:44701",
"CHEBI:44819",
"CHEBI:5585",
"CHEBI:5594",
"CHEBI:10743",
"CHEBI:13352",
"CHEBI:13365",
"CHEBI:13419",
"CHEBI:15377",
"CHEBI:16234",
"CHEBI:27313",
"CHEBI:29356",
"CHEBI:29412",
"CHEBI:30490",
"CHEBI:33813",
"CHEBI:42043",
"CHEBI:42857",
"CHEBI:43228",
"CHEBI:44292",
"CHEBI:44641",
"CHEBI:44701",
"CHEBI:44819",
"CHEBI:5585",
"CHEBI:5594",
"CHEBI:10743",
"CHEBI:13352",
"CHEBI:13365",
"CHEBI:13419",
"CHEBI:15377",
"CHEBI:16234",
"CHEBI:27313",
"CHEBI:29356",
"CHEBI:29412",
"CHEBI:30490",
"CHEBI:33813",
"CHEBI:42043",
"CHEBI:42857",
"CHEBI:43228",
"CHEBI:44292",
"CHEBI:44641",
"CHEBI:44701",
"CHEBI:44819",
"CHEBI:5585",
"CHEBI:5594",
"CHEBI:10743",
"CHEBI:13352",
"CHEBI:13365",
"CHEBI:13419",
"CHEBI:15377",
"CHEBI:16234",
"CHEBI:27313",
"CHEBI:29356",
"CHEBI:29412",
"CHEBI:30490",
"CHEBI:33813",
"CHEBI:42043",
"CHEBI:42857",
"CHEBI:43228",
"CHEBI:44292",
"CHEBI:44641",
"CHEBI:44701",
"CHEBI:44819",
"CHEBI:5585",
"CHEBI:5594",
"CHEBI:10743",
"CHEBI:13352",
"CHEBI:13365",
"CHEBI:13419",
"CHEBI:15377",
"CHEBI:16234",
"CHEBI:27313",
"CHEBI:29356",
"CHEBI:29412",
"CHEBI:30490",
"CHEBI:33813",
"CHEBI:42043",
"CHEBI:42857",
"CHEBI:43228",
"CHEBI:44292",
"CHEBI:44641",
"CHEBI:44701",
"CHEBI:44819",
"CHEBI:5585",
"CHEBI:5594",
"CHEBI:10743",
"CHEBI:13352",
"CHEBI:13365",
"CHEBI:13419",
"CHEBI:15377",
"CHEBI:16234",
"CHEBI:27313",
"CHEBI:29356",
"CHEBI:29412",
"CHEBI:30490",
"CHEBI:33813",
"CHEBI:42043",
"CHEBI:42857",
"CHEBI:43228",
"CHEBI:44292",
"CHEBI:44641",
"CHEBI:44701",
"CHEBI:44819",
"CHEBI:5585",
"CHEBI:5594",
"CHEBI:10743",
"CHEBI:13352",
"CHEBI:13365",
"CHEBI:13419",
"CHEBI:15377",
"CHEBI:16234",
"CHEBI:27313",
"CHEBI:29356",
"CHEBI:29412",
"CHEBI:30490",
"CHEBI:33813",
"CHEBI:42043",
"CHEBI:42857",
"CHEBI:43228",
"CHEBI:44292",
"CHEBI:44641",
"CHEBI:44701",
"CHEBI:44819",
"CHEBI:5585",
"CHEBI:5594",
"CHEBI:10743",
"CHEBI:13352",
"CHEBI:13365",
"CHEBI:13419",
"CHEBI:15377",
"CHEBI:16234",
"CHEBI:27313",
"CHEBI:29356",
"CHEBI:29412",
"CHEBI:30490",
"CHEBI:33813",
"CHEBI:42043",
"CHEBI:42857",
"CHEBI:43228",
"CHEBI:44292",
"CHEBI:44641",
"CHEBI:44701",
"CHEBI:44819",
"CHEBI:5585",
"CHEBI:5594",
"CHEBI:10743",
"CHEBI:13352",
"CHEBI:13365",
"CHEBI:13419",
"CHEBI:15377",
"CHEBI:16234",
"CHEBI:27313",
"CHEBI:29356",
"CHEBI:29412",
"CHEBI:30490",
"CHEBI:33813",
"CHEBI:42043",
"CHEBI:42857",
"CHEBI:43228",
"CHEBI:44292",
"CHEBI:44641",
"CHEBI:44701",
"CHEBI:44819",
"CHEBI:5585",
"CHEBI:5594",
"CHEBI:10743",
"CHEBI:13352",
"CHEBI:13365",
"CHEBI:13419",
"CHEBI:15377",
"CHEBI:16234",
"CHEBI:27313",
"CHEBI:29356",
"CHEBI:29412",
"CHEBI:30490",
"CHEBI:33813",
"CHEBI:42043",
"CHEBI:42857",
"CHEBI:43228",
"CHEBI:44292",
"CHEBI:44641",
"CHEBI:44701",
"CHEBI:44819",
"CHEBI:5585",
"CHEBI:5594",
"CHEBI:10743",
"CHEBI:13352",
"CHEBI:13365",
"CHEBI:13419",
"CHEBI:15377",
"CHEBI:16234",
"CHEBI:27313",
"CHEBI:29356",
"CHEBI:29412",
"CHEBI:30490",
"CHEBI:33813",
"CHEBI:42043",
"CHEBI:42857",
"CHEBI:43228",
"CHEBI:44292",
"CHEBI:44641",
"CHEBI:44701",
"CHEBI:44819",
"CHEBI:5585",
"CHEBI:5594",
"CHEBI:10743",
"CHEBI:13352",
"CHEBI:13365",
"CHEBI:13419",
"CHEBI:15377",
"CHEBI:16234",
"CHEBI:27313",
"CHEBI:29356",
"CHEBI:29412",
"CHEBI:30490",
"CHEBI:33813",
"CHEBI:42043",
"CHEBI:42857",
"CHEBI:43228",
"CHEBI:44292",
"CHEBI:44641",
"CHEBI:44701",
"CHEBI:44819",
"CHEBI:5585",
"CHEBI:5594",
"CHEBI:10743",
"CHEBI:13352",
"CHEBI:13365",
"CHEBI:13419",
"CHEBI:15377",
"CHEBI:16234",
"CHEBI:27313",
"CHEBI:29356",
"CHEBI:29412",
"CHEBI:30490",
"CHEBI:33813",
"CHEBI:42043",
"CHEBI:42857",
"CHEBI:43228",
"CHEBI:44292",
"CHEBI:44641",
"CHEBI:44701",
"CHEBI:44819",
"CHEBI:5585",
"CHEBI:5594"
],
"hmdb":[
"HMDB01039",
"HMDB02111",
"HMDB01039",
"HMDB02111",
"HMDB01039",
"HMDB02111",
"HMDB01039",
"HMDB02111",
"HMDB01039",
"HMDB02111",
"HMDB01039",
"HMDB02111",
"HMDB01039",
"HMDB02111",
"HMDB01039",
"HMDB02111",
"HMDB01039",
"HMDB02111",
"HMDB01039",
"HMDB02111",
"HMDB01039",
"HMDB02111",
"HMDB01039",
"HMDB02111",
"HMDB01039",
"HMDB02111",
"HMDB01039",
"HMDB02111",
"HMDB01039",
"HMDB02111"
],
"inchi":"InChI=1S/H2O/h1H2",
"inchikey":[
"XLYOFNOQVPJJNP-UHFFFAOYSA-N",
"XLYOFNOQVPJJNP-UHFFFAOYSA-N",
"XLYOFNOQVPJJNP-UHFFFAOYSA-N",
"XLYOFNOQVPJJNP-UHFFFAOYSA-N",
"XLYOFNOQVPJJNP-UHFFFAOYSA-N",
"XLYOFNOQVPJJNP-UHFFFAOYSA-N",
"XLYOFNOQVPJJNP-UHFFFAOYSA-N",
"XLYOFNOQVPJJNP-UHFFFAOYSA-N",
"XLYOFNOQVPJJNP-UHFFFAOYSA-N",
"XLYOFNOQVPJJNP-UHFFFAOYSA-N",
"XLYOFNOQVPJJNP-UHFFFAOYSA-N",
"XLYOFNOQVPJJNP-UHFFFAOYSA-N",
"XLYOFNOQVPJJNP-UHFFFAOYSA-N",
"XLYOFNOQVPJJNP-UHFFFAOYSA-N",
"XLYOFNOQVPJJNP-UHFFFAOYSA-N"
],
"kegg.compound":[
"C00001",
"C01328",
"C00001",
"C01328",
"C00001",
"C01328",
"C00001",
"C01328",
"C00001",
"C01328",
"C00001",
"C01328",
"C00001",
"C01328",
"C00001",
"C01328",
"C00001",
"C01328",
"C00001",
"C01328",
"C00001",
"C01328",
"C00001",
"C01328",
"C00001",
"C01328",
"C00001",
"C01328",
"C00001",
"C01328"
],
"kegg.drug":[
"D00001",
"D06322",
"D00001",
"D06322",
"D00001",
"D06322",
"D00001",
"D06322",
"D00001",
"D06322",
"D00001",
"D06322",
"D00001",
"D06322",
"D00001",
"D06322",
"D00001",
"D06322",
"D00001",
"D06322",
"D00001",
"D06322",
"D00001",
"D06322",
"D00001",
"D06322",
"D00001",
"D06322",
"D00001",
"D06322"
],
"metanetx.chemical":[
"MNXM2",
"MNXM2",
"MNXM2",
"MNXM2",
"MNXM2",
"MNXM2",
"MNXM2",
"MNXM2",
"MNXM2",
"MNXM2",
"MNXM2",
"MNXM2",
"MNXM2",
"MNXM2",
"MNXM2"
],
"pubchem.compound":"962",
"reactome":[
"R-ALL-109276",
"R-ALL-113518",
"R-ALL-113519",
"R-ALL-113521",
"R-ALL-141343",
"R-ALL-1605715",
"R-ALL-189422",
"R-ALL-2022884",
"R-ALL-29356",
"R-ALL-351603",
"R-ALL-5278291",
"R-ALL-5668574",
"R-ALL-5693747",
"R-ALL-8851517",
"R-ALL-109276",
"R-ALL-113518",
"R-ALL-113519",
"R-ALL-113521",
"R-ALL-141343",
"R-ALL-1605715",
"R-ALL-189422",
"R-ALL-2022884",
"R-ALL-29356",
"R-ALL-351603",
"R-ALL-5278291",
"R-ALL-5668574",
"R-ALL-5693747",
"R-ALL-8851517",
"R-ALL-109276",
"R-ALL-113518",
"R-ALL-113519",
"R-ALL-113521",
"R-ALL-141343",
"R-ALL-1605715",
"R-ALL-189422",
"R-ALL-2022884",
"R-ALL-29356",
"R-ALL-351603",
"R-ALL-5278291",
"R-ALL-5668574",
"R-ALL-5693747",
"R-ALL-8851517",
"R-ALL-109276",
"R-ALL-113518",
"R-ALL-113519",
"R-ALL-113521",
"R-ALL-141343",
"R-ALL-1605715",
"R-ALL-189422",
"R-ALL-2022884",
"R-ALL-29356",
"R-ALL-351603",
"R-ALL-5278291",
"R-ALL-5668574",
"R-ALL-5693747",
"R-ALL-8851517",
"R-ALL-109276",
"R-ALL-113518",
"R-ALL-113519",
"R-ALL-113521",
"R-ALL-141343",
"R-ALL-1605715",
"R-ALL-189422",
"R-ALL-2022884",
"R-ALL-29356",
"R-ALL-351603",
"R-ALL-5278291",
"R-ALL-5668574",
"R-ALL-5693747",
"R-ALL-8851517",
"R-ALL-109276",
"R-ALL-113518",
"R-ALL-113519",
"R-ALL-113521",
"R-ALL-141343",
"R-ALL-1605715",
"R-ALL-189422",
"R-ALL-2022884",
"R-ALL-29356",
"R-ALL-351603",
"R-ALL-5278291",
"R-ALL-5668574",
"R-ALL-5693747",
"R-ALL-8851517",
"R-ALL-109276",
"R-ALL-113518",
"R-ALL-113519",
"R-ALL-113521",
"R-ALL-141343",
"R-ALL-1605715",
"R-ALL-189422",
"R-ALL-2022884",
"R-ALL-29356",
"R-ALL-351603",
"R-ALL-5278291",
"R-ALL-5668574",
"R-ALL-5693747",
"R-ALL-8851517",
"R-ALL-109276",
"R-ALL-113518",
"R-ALL-113519",
"R-ALL-113521",
"R-ALL-141343",
"R-ALL-1605715",
"R-ALL-189422",
"R-ALL-2022884",
"R-ALL-29356",
"R-ALL-351603",
"R-ALL-5278291",
"R-ALL-5668574",
"R-ALL-5693747",
"R-ALL-8851517",
"R-ALL-109276",
"R-ALL-113518",
"R-ALL-113519",
"R-ALL-113521",
"R-ALL-141343",
"R-ALL-1605715",
"R-ALL-189422",
"R-ALL-2022884",
"R-ALL-29356",
"R-ALL-351603",
"R-ALL-5278291",
"R-ALL-5668574",
"R-ALL-5693747",
"R-ALL-8851517",
"R-ALL-109276",
"R-ALL-113518",
"R-ALL-113519",
"R-ALL-113521",
"R-ALL-141343",
"R-ALL-1605715",
"R-ALL-189422",
"R-ALL-2022884",
"R-ALL-29356",
"R-ALL-351603",
"R-ALL-5278291",
"R-ALL-5668574",
"R-ALL-5693747",
"R-ALL-8851517",
"R-ALL-109276",
"R-ALL-113518",
"R-ALL-113519",
"R-ALL-113521",
"R-ALL-141343",
"R-ALL-1605715",
"R-ALL-189422",
"R-ALL-2022884",
"R-ALL-29356",
"R-ALL-351603",
"R-ALL-5278291",
"R-ALL-5668574",
"R-ALL-5693747",
"R-ALL-8851517",
"R-ALL-109276",
"R-ALL-113518",
"R-ALL-113519",
"R-ALL-113521",
"R-ALL-141343",
"R-ALL-1605715",
"R-ALL-189422",
"R-ALL-2022884",
"R-ALL-29356",
"R-ALL-351603",
"R-ALL-5278291",
"R-ALL-5668574",
"R-ALL-5693747",
"R-ALL-8851517",
"R-ALL-109276",
"R-ALL-113518",
"R-ALL-113519",
"R-ALL-113521",
"R-ALL-141343",
"R-ALL-1605715",
"R-ALL-189422",
"R-ALL-2022884",
"R-ALL-29356",
"R-ALL-351603",
"R-ALL-5278291",
"R-ALL-5668574",
"R-ALL-5693747",
"R-ALL-8851517",
"R-ALL-109276",
"R-ALL-113518",
"R-ALL-113519",
"R-ALL-113521",
"R-ALL-141343",
"R-ALL-1605715",
"R-ALL-189422",
"R-ALL-2022884",
"R-ALL-29356",
"R-ALL-351603",
"R-ALL-5278291",
"R-ALL-5668574",
"R-ALL-5693747",
"R-ALL-8851517",
"R-ALL-109276",
"R-ALL-113518",
"R-ALL-113519",
"R-ALL-113521",
"R-ALL-141343",
"R-ALL-1605715",
"R-ALL-189422",
"R-ALL-2022884",
"R-ALL-29356",
"R-ALL-351603",
"R-ALL-5278291",
"R-ALL-5668574",
"R-ALL-5693747",
"R-ALL-8851517"
],
"sbo":[
"SBO:0000247"
],
"seed.compound":[
"cpd00001",
"cpd15275",
"cpd27222",
"cpd00001",
"cpd15275",
"cpd27222",
"cpd00001",
"cpd15275",
"cpd27222",
"cpd00001",
"cpd15275",
"cpd27222",
"cpd00001",
"cpd15275",
"cpd27222",
"cpd00001",
"cpd15275",
"cpd27222",
"cpd00001",
"cpd15275",
"cpd27222",
"cpd00001",
"cpd15275",
"cpd27222",
"cpd00001",
"cpd15275",
"cpd27222",
"cpd00001",
"cpd15275",
"cpd27222",
"cpd00001",
"cpd15275",
"cpd27222",
"cpd00001",
"cpd15275",
"cpd27222",
"cpd00001",
"cpd15275",
"cpd27222",
"cpd00001",
"cpd15275",
"cpd27222",
"cpd00001",
"cpd15275",
"cpd27222"
]
}
},
{
"id":"h2s_c",
"name":"Hydrogen sulfide",
"compartment":"cytosol",
"charge":-1,
"formula":"HS",
"annotation":{
"bigg.metabolite":[
"h2s_c"
],
"biocyc":[
"META:CPD-7046",
"META:CPD-846",
"META:HS",
"META:CPD-7046",
"META:CPD-846",
"META:HS",
"META:CPD-7046",
"META:CPD-846",
"META:HS",
"META:CPD-7046",
"META:CPD-846",
"META:HS",
"META:CPD-7046",
"META:CPD-846",
"META:HS"
],
"chebi":[
"CHEBI:13356",
"CHEBI:14414",
"CHEBI:15138",
"CHEBI:16136",
"CHEBI:24639",
"CHEBI:29919",
"CHEBI:30488",
"CHEBI:43058",
"CHEBI:45489",
"CHEBI:5787",
"CHEBI:13356",
"CHEBI:14414",
"CHEBI:15138",
"CHEBI:16136",
"CHEBI:24639",
"CHEBI:29919",
"CHEBI:30488",
"CHEBI:43058",
"CHEBI:45489",
"CHEBI:5787",
"CHEBI:13356",
"CHEBI:14414",
"CHEBI:15138",
"CHEBI:16136",
"CHEBI:24639",
"CHEBI:29919",
"CHEBI:30488",
"CHEBI:43058",
"CHEBI:45489",
"CHEBI:5787",
"CHEBI:13356",
"CHEBI:14414",
"CHEBI:15138",
"CHEBI:16136",
"CHEBI:24639",
"CHEBI:29919",
"CHEBI:30488",
"CHEBI:43058",
"CHEBI:45489",
"CHEBI:5787",
"CHEBI:13356",
"CHEBI:14414",
"CHEBI:15138",
"CHEBI:16136",
"CHEBI:24639",
"CHEBI:29919",
"CHEBI:30488",
"CHEBI:43058",
"CHEBI:45489",
"CHEBI:5787"
],
"hmdb":[
"HMDB00598",
"HMDB03276",
"HMDB00598",
"HMDB03276",
"HMDB00598",
"HMDB03276",
"HMDB00598",
"HMDB03276",
"HMDB00598",
"HMDB03276"
],
"inchi":"InChI=1S/H2S/h1H2",
"inchikey":[
"RWSOTUBLDIXVET-UHFFFAOYSA-M",
"RWSOTUBLDIXVET-UHFFFAOYSA-M",
"RWSOTUBLDIXVET-UHFFFAOYSA-M",
"RWSOTUBLDIXVET-UHFFFAOYSA-M",
"RWSOTUBLDIXVET-UHFFFAOYSA-M"
],
"kegg.compound":[
"C00283",
"C00283",
"C00283",
"C00283",
"C00283"
],
"metanetx.chemical":[
"MNXM89582",
"MNXM89582",
"MNXM89582",
"MNXM89582",
"MNXM89582"
],
"pubchem.compound":"402",
"reactome":[
"R-ALL-1614532",
"R-ALL-1655881",
"R-ALL-1663154",
"R-ALL-1614532",
"R-ALL-1655881",
"R-ALL-1663154",
"R-ALL-1614532",
"R-ALL-1655881",
"R-ALL-1663154",
"R-ALL-1614532",
"R-ALL-1655881",
"R-ALL-1663154",
"R-ALL-1614532",
"R-ALL-1655881",
"R-ALL-1663154"
],
"sbo":[
"SBO:0000247"
],
"seed.compound":[
"cpd00239",
"cpd24697",
"cpd00239",
"cpd24697",
"cpd00239",
"cpd24697",
"cpd00239",
"cpd24697",
"cpd00239",
"cpd24697"
]
}
},
{
"id":"orot_c",
"name":"Orotate",
"compartment":"cytosol",
"charge":-1,
"formula":"C5H3N2O4",
"annotation":{
"bigg.metabolite":[
"orot_c"
],
"biocyc":[
"META:OROTATE",
"META:OROTATE",
"META:OROTATE",
"META:OROTATE"
],
"chebi":[
"CHEBI:14698",
"CHEBI:16742",
"CHEBI:25719",
"CHEBI:25720",
"CHEBI:30839",
"CHEBI:44781",
"CHEBI:7787",
"CHEBI:14698",
"CHEBI:16742",
"CHEBI:25719",
"CHEBI:25720",
"CHEBI:30839",
"CHEBI:44781",
"CHEBI:7787",
"CHEBI:14698",
"CHEBI:16742",
"CHEBI:25719",
"CHEBI:25720",
"CHEBI:30839",
"CHEBI:44781",
"CHEBI:7787",
"CHEBI:14698",
"CHEBI:16742",
"CHEBI:25719",
"CHEBI:25720",
"CHEBI:30839",
"CHEBI:44781",
"CHEBI:7787"
],
"hmdb":[
"HMDB00226",
"HMDB00226",
"HMDB00226",
"HMDB00226"
],
"inchi":"InChI=1S/C5H4N2O4/c8-3-1-2(4(9)10)6-5(11)7-3/h1H,(H,9,10)(H2,6,7,8,11)",
"inchikey":[
"PXQPEWDEAKTCGB-UHFFFAOYSA-M",
"PXQPEWDEAKTCGB-UHFFFAOYSA-M",
"PXQPEWDEAKTCGB-UHFFFAOYSA-M",
"PXQPEWDEAKTCGB-UHFFFAOYSA-M"
],
"kegg.compound":[
"C00295",
"C00295",
"C00295",
"C00295"
],
"kegg.drug":[
"D00055",
"D00055",
"D00055",
"D00055"
],
"metanetx.chemical":[
"MNXM235",
"MNXM235",
"MNXM235",
"MNXM235"
],
"pubchem.compound":"1492348",
"reactome":[
"R-ALL-76632",
"R-ALL-76632",
"R-ALL-76632",
"R-ALL-76632"
],
"sbo":[
"SBO:0000247"
],
"seed.compound":[
"cpd00247",
"cpd00247",
"cpd00247",
"cpd00247"
]
}
},
{
"id":"g1p_c",
"name":"D-Glucose 1-phosphate",
"compartment":"cytosol",
"charge":-2,
"formula":"C6H11O9P",
"annotation":{
"bigg.metabolite":[
"g1p_c"
],
"biocyc":[
"META:D-glucose-1-phosphates",
"META:GLC-1-P",
"META:D-glucose-1-phosphates",
"META:GLC-1-P",
"META:D-glucose-1-phosphates",
"META:GLC-1-P",
"META:D-glucose-1-phosphates",
"META:GLC-1-P"
],
"chebi":[
"CHEBI:10246",
"CHEBI:12320",
"CHEBI:12967",
"CHEBI:12970",
"CHEBI:16077",
"CHEBI:21001",
"CHEBI:21004",
"CHEBI:29042",
"CHEBI:4169",
"CHEBI:42623",
"CHEBI:57629",
"CHEBI:58601",
"CHEBI:10246",
"CHEBI:12320",
"CHEBI:12967",
"CHEBI:12970",
"CHEBI:16077",
"CHEBI:21001",
"CHEBI:21004",
"CHEBI:29042",
"CHEBI:4169",
"CHEBI:42623",
"CHEBI:57629",
"CHEBI:58601",
"CHEBI:10246",
"CHEBI:12320",
"CHEBI:12967",
"CHEBI:12970",
"CHEBI:16077",
"CHEBI:21001",
"CHEBI:21004",
"CHEBI:29042",
"CHEBI:4169",
"CHEBI:42623",
"CHEBI:57629",
"CHEBI:58601",
"CHEBI:10246",
"CHEBI:12320",
"CHEBI:12967",
"CHEBI:12970",
"CHEBI:16077",
"CHEBI:21001",
"CHEBI:21004",
"CHEBI:29042",
"CHEBI:4169",
"CHEBI:42623",
"CHEBI:57629",
"CHEBI:58601"
],
"hmdb":[
"HMDB01306",
"HMDB01586",
"HMDB01306",
"HMDB01586",
"HMDB01306",
"HMDB01586",
"HMDB01306",
"HMDB01586"
],
"inchi":"InChI=1S/C6H13O9P/c7-1-2-3(8)4(9)5(10)6(14-2)15-16(11,12)13/h2-10H,1H2,(H2,11,12,13)/t2-,3-,4+,5-,6-/m1/s1",
"inchikey":[
"HXXFSFRBOHSIMQ-GASJEMHNSA-L",
"HXXFSFRBOHSIMQ-GASJEMHNSA-L",
"HXXFSFRBOHSIMQ-GASJEMHNSA-L",
"HXXFSFRBOHSIMQ-GASJEMHNSA-L"
],
"kegg.compound":[
"C00103",
"C00103",
"C00103",
"C00103"
],
"metanetx.chemical":[
"MNXM89588",
"MNXM89588",
"MNXM89588",
"MNXM89588"
],
"pubchem.compound":"65533",
"reactome":[
"R-ALL-29548",
"R-ALL-29548",
"R-ALL-29548",
"R-ALL-29548"
],
"sbo":[
"SBO:0000247"
],
"seed.compound":[
"cpd00089",
"cpd28817",
"cpd00089",
"cpd28817",
"cpd00089",
"cpd28817",
"cpd00089",
"cpd28817"
]
}
},
{
"id":"3hdecACP_c",
"name":"(3R)-3-Hydroxydecanoyl-[acyl-carrier protein]",
"compartment":"cytosol",
"charge":-1,
"formula":"C10H19O2SR",
"annotation":{
"bigg.metabolite":[
"3hdecACP_c"
],
"biocyc":[
"META:Beta-hydroxydecanoyl-ACPs",
"META:Beta-hydroxydecanoyl-ACPs",
"META:Beta-hydroxydecanoyl-ACPs"
],
"kegg.compound":[
"C04619",
"C04619",
"C04619"
],
"metanetx.chemical":[
"MNXM7127",
"MNXM7127",
"MNXM7127"
],
"pubchem.compound":"7209",
"sbo":[
"SBO:0000247"
],
"seed.compound":[
"cpd11482",
"cpd11482",
"cpd11482"
]
}
},
{
"id":"na1_c",
"name":"Sodium",
"compartment":"cytosol",
"charge":1,
"formula":"Na",
"annotation":{
"bigg.metabolite":[
"na1_c"
],
"biocyc":[
"META:NA+",
"META:NA+",
"META:NA+",
"META:NA+",
"META:NA+",
"META:NA+",
"META:NA+",
"META:NA+"
],
"chebi":[
"CHEBI:26717",
"CHEBI:29101",
"CHEBI:49766",
"CHEBI:9175",
"CHEBI:26717",
"CHEBI:29101",
"CHEBI:49766",
"CHEBI:9175",
"CHEBI:26717",
"CHEBI:29101",
"CHEBI:49766",
"CHEBI:9175",
"CHEBI:26717",
"CHEBI:29101",
"CHEBI:49766",
"CHEBI:9175",
"CHEBI:26717",
"CHEBI:29101",
"CHEBI:49766",
"CHEBI:9175",
"CHEBI:26717",
"CHEBI:29101",
"CHEBI:49766",
"CHEBI:9175",
"CHEBI:26717",
"CHEBI:29101",
"CHEBI:49766",
"CHEBI:9175",
"CHEBI:26717",
"CHEBI:29101",
"CHEBI:49766",
"CHEBI:9175"
],
"hmdb":[
"HMDB00588",
"HMDB00588",
"HMDB00588",
"HMDB00588",
"HMDB00588",
"HMDB00588",
"HMDB00588",
"HMDB00588"
],
"inchi":"InChI=1S/Na/q+",
"inchikey":[
"FKNQFGJONOIPTF-UHFFFAOYSA-N",
"FKNQFGJONOIPTF-UHFFFAOYSA-N",
"FKNQFGJONOIPTF-UHFFFAOYSA-N",
"FKNQFGJONOIPTF-UHFFFAOYSA-N",
"FKNQFGJONOIPTF-UHFFFAOYSA-N",
"FKNQFGJONOIPTF-UHFFFAOYSA-N",
"FKNQFGJONOIPTF-UHFFFAOYSA-N",
"FKNQFGJONOIPTF-UHFFFAOYSA-N"
],
"kegg.compound":[
"C01330",
"C01330",
"C01330",
"C01330",
"C01330",
"C01330",
"C01330",
"C01330"
],
"metanetx.chemical":[
"MNXM27",
"MNXM27",
"MNXM27",
"MNXM27",
"MNXM27",
"MNXM27",
"MNXM27",
"MNXM27"
],
"pubchem.compound":"5360545",
"reactome":[
"R-ALL-2872443",
"R-ALL-2892454",
"R-ALL-425958",
"R-ALL-425971",
"R-ALL-425977",
"R-ALL-74113",
"R-ALL-83910",
"R-ALL-2872443",
"R-ALL-2892454",
"R-ALL-425958",
"R-ALL-425971",
"R-ALL-425977",
"R-ALL-74113",
"R-ALL-83910",
"R-ALL-2872443",
"R-ALL-2892454",
"R-ALL-425958",
"R-ALL-425971",
"R-ALL-425977",
"R-ALL-74113",
"R-ALL-83910",
"R-ALL-2872443",
"R-ALL-2892454",
"R-ALL-425958",
"R-ALL-425971",
"R-ALL-425977",
"R-ALL-74113",
"R-ALL-83910",
"R-ALL-2872443",
"R-ALL-2892454",
"R-ALL-425958",
"R-ALL-425971",
"R-ALL-425977",
"R-ALL-74113",
"R-ALL-83910",
"R-ALL-2872443",
"R-ALL-2892454",
"R-ALL-425958",
"R-ALL-425971",
"R-ALL-425977",
"R-ALL-74113",
"R-ALL-83910",
"R-ALL-2872443",
"R-ALL-2892454",
"R-ALL-425958",
"R-ALL-425971",
"R-ALL-425977",
"R-ALL-74113",
"R-ALL-83910",
"R-ALL-2872443",
"R-ALL-2892454",
"R-ALL-425958",
"R-ALL-425971",
"R-ALL-425977",
"R-ALL-74113",
"R-ALL-83910"
],
"sbo":[
"SBO:0000247"
],
"seed.compound":[
"cpd00971",
"cpd00971",
"cpd00971",
"cpd00971",
"cpd00971",
"cpd00971",
"cpd00971",
"cpd00971"
]
}
},
{
"id":"2pglyc_c",
"name":"2-Phosphoglycolate",
"compartment":"cytosol",
"charge":-3,
"formula":"C2H2O6P",
"annotation":{
"bigg.metabolite":[
"2pglyc_c"
],
"biocyc":[
"META:CPD-67",
"META:CPD-67",
"META:CPD-67",
"META:CPD-67",
"META:CPD-67"
],
"chebi":[
"CHEBI:11652",
"CHEBI:1268",
"CHEBI:17150",
"CHEBI:19763",
"CHEBI:19764",
"CHEBI:44849",
"CHEBI:58033",
"CHEBI:11652",
"CHEBI:1268",
"CHEBI:17150",
"CHEBI:19763",
"CHEBI:19764",
"CHEBI:44849",
"CHEBI:58033",
"CHEBI:11652",
"CHEBI:1268",
"CHEBI:17150",
"CHEBI:19763",
"CHEBI:19764",
"CHEBI:44849",
"CHEBI:58033",
"CHEBI:11652",
"CHEBI:1268",
"CHEBI:17150",
"CHEBI:19763",
"CHEBI:19764",
"CHEBI:44849",
"CHEBI:58033",
"CHEBI:11652",
"CHEBI:1268",
"CHEBI:17150",
"CHEBI:19763",
"CHEBI:19764",
"CHEBI:44849",
"CHEBI:58033"
],
"hmdb":[
"HMDB00816",
"HMDB60148",
"HMDB00816",
"HMDB60148",
"HMDB00816",
"HMDB60148",
"HMDB00816",
"HMDB60148",
"HMDB00816",
"HMDB60148"
],
"inchi":"InChI=1S/C2H5O6P/c3-2(4)1-8-9(5,6)7/h1H2,(H,3,4)(H2,5,6,7)",
"inchikey":[
"ASCFNMCAHFUBCO-UHFFFAOYSA-K",
"ASCFNMCAHFUBCO-UHFFFAOYSA-K",
"ASCFNMCAHFUBCO-UHFFFAOYSA-K",
"ASCFNMCAHFUBCO-UHFFFAOYSA-K",
"ASCFNMCAHFUBCO-UHFFFAOYSA-K"
],
"kegg.compound":[
"C00988",
"C00988",
"C00988",
"C00988",
"C00988"
],
"metanetx.chemical":[
"MNXM2074",
"MNXM2074",
"MNXM2074",
"MNXM2074",
"MNXM2074"
],
"pubchem.compound":"24916760",
"sbo":[
"SBO:0000247"
],
"seed.compound":[
"cpd00727",
"cpd00727",
"cpd00727",
"cpd00727",
"cpd00727"
]
}
},
{
"id":"ala_B_c",
"name":"beta-Alanine",
"compartment":"cytosol",
"charge":0,
"formula":"C3H7NO2",
"annotation":{
"bigg.metabolite":[
"ala_B_c"
],
"biocyc":[
"META:B-ALANINE",
"META:B-ALANINE",
"META:B-ALANINE",
"META:B-ALANINE",
"META:B-ALANINE"
],
"chebi":[
"CHEBI:10343",
"CHEBI:12389",
"CHEBI:16958",
"CHEBI:22821",
"CHEBI:41050",
"CHEBI:57966",
"CHEBI:63070",
"CHEBI:10343",
"CHEBI:12389",
"CHEBI:16958",
"CHEBI:22821",
"CHEBI:41050",
"CHEBI:57966",
"CHEBI:63070",
"CHEBI:10343",
"CHEBI:12389",
"CHEBI:16958",
"CHEBI:22821",
"CHEBI:41050",
"CHEBI:57966",
"CHEBI:63070",
"CHEBI:10343",
"CHEBI:12389",
"CHEBI:16958",
"CHEBI:22821",
"CHEBI:41050",
"CHEBI:57966",
"CHEBI:63070",
"CHEBI:10343",
"CHEBI:12389",
"CHEBI:16958",
"CHEBI:22821",
"CHEBI:41050",
"CHEBI:57966",
"CHEBI:63070"
],
"hmdb":[
"HMDB00056",
"HMDB00056",
"HMDB00056",
"HMDB00056",
"HMDB00056"
],
"inchi":"InChI=1S/C3H7NO2/c4-2-1-3(5)6/h1-2,4H2,(H,5,6)",
"inchikey":[
"UCMIRNVEIXFBKS-UHFFFAOYSA-N",
"UCMIRNVEIXFBKS-UHFFFAOYSA-N",
"UCMIRNVEIXFBKS-UHFFFAOYSA-N",
"UCMIRNVEIXFBKS-UHFFFAOYSA-N",
"UCMIRNVEIXFBKS-UHFFFAOYSA-N"
],
"kegg.compound":[
"C00099",
"C00099",
"C00099",
"C00099",
"C00099"
],
"kegg.drug":[
"D07561",
"D07561",
"D07561",
"D07561",
"D07561"
],
"metanetx.chemical":[
"MNXM144",
"MNXM144",
"MNXM144",
"MNXM144",
"MNXM144"
],
"pubchem.compound":"239",
"reactome":[
"R-ALL-73590",
"R-ALL-909777",
"R-ALL-73590",
"R-ALL-909777",
"R-ALL-73590",
"R-ALL-909777",
"R-ALL-73590",
"R-ALL-909777",
"R-ALL-73590",
"R-ALL-909777"
],
"sbo":[
"SBO:0000247"
],
"seed.compound":[
"cpd00085",
"cpd00085",
"cpd00085",
"cpd00085",
"cpd00085"
]
}
},
{
"id":"glyc3p_c",
"name":"sn-Glycerol 3-phosphate",
"compartment":"cytosol",
"charge":-2,
"formula":"C3H7O6P",
"annotation":{
"bigg.metabolite":[
"glyc3p_c"
],
"biocyc":[
"META:GLYCEROL-3P",
"META:GLYCEROL-3P",
"META:GLYCEROL-3P",
"META:GLYCEROL-3P",
"META:GLYCEROL-3P",
"META:GLYCEROL-3P"
],
"chebi":[
"CHEBI:10648",
"CHEBI:12843",
"CHEBI:12848",
"CHEBI:15978",
"CHEBI:26705",
"CHEBI:42793",
"CHEBI:57597",
"CHEBI:10648",
"CHEBI:12843",
"CHEBI:12848",
"CHEBI:15978",
"CHEBI:26705",
"CHEBI:42793",
"CHEBI:57597",
"CHEBI:10648",
"CHEBI:12843",
"CHEBI:12848",
"CHEBI:15978",
"CHEBI:26705",
"CHEBI:42793",
"CHEBI:57597",
"CHEBI:10648",
"CHEBI:12843",
"CHEBI:12848",
"CHEBI:15978",
"CHEBI:26705",
"CHEBI:42793",
"CHEBI:57597",
"CHEBI:10648",
"CHEBI:12843",
"CHEBI:12848",
"CHEBI:15978",
"CHEBI:26705",
"CHEBI:42793",
"CHEBI:57597",
"CHEBI:10648",
"CHEBI:12843",
"CHEBI:12848",
"CHEBI:15978",
"CHEBI:26705",
"CHEBI:42793",
"CHEBI:57597"
],
"hmdb":[
"HMDB00126",
"HMDB02722",
"HMDB00126",
"HMDB02722",
"HMDB00126",
"HMDB02722",
"HMDB00126",
"HMDB02722",
"HMDB00126",
"HMDB02722",
"HMDB00126",
"HMDB02722"
],
"inchi":"InChI=1S/C3H9O6P/c4-1-3(5)2-9-10(6,7)8/h3-5H,1-2H2,(H2,6,7,8)/t3-/m1/s1",
"inchikey":[
"AWUCVROLDVIAJX-GSVOUGTGSA-L",
"AWUCVROLDVIAJX-GSVOUGTGSA-L",
"AWUCVROLDVIAJX-GSVOUGTGSA-L",
"AWUCVROLDVIAJX-GSVOUGTGSA-L",
"AWUCVROLDVIAJX-GSVOUGTGSA-L",
"AWUCVROLDVIAJX-GSVOUGTGSA-L"
],
"kegg.compound":[
"C00093",
"C00093",
"C00093",
"C00093",
"C00093",
"C00093"
],
"metanetx.chemical":[
"MNXM66",
"MNXM66",
"MNXM66",
"MNXM66",
"MNXM66",
"MNXM66"
],
"pubchem.compound":"754",
"reactome":[
"R-ALL-188458",
"R-ALL-76114",
"R-ALL-188458",
"R-ALL-76114",
"R-ALL-188458",
"R-ALL-76114",
"R-ALL-188458",
"R-ALL-76114",
"R-ALL-188458",
"R-ALL-76114",
"R-ALL-188458",
"R-ALL-76114"
],
"sbo":[
"SBO:0000247"
],
"seed.compound":[
"cpd00080",
"cpd00080",
"cpd00080",
"cpd00080",
"cpd00080",
"cpd00080"
]
}
},
{
"id":"pqh2_um",
"name":"Plastoquinol-9",
"compartment":"thylakoid membrane",
"charge":0,
"formula":"C53H82O2",
"annotation":{
"bigg.metabolite":[
"pqh2_um"
],
"chebi":"CHEBI:28026",
"hmdb":"HMDB0256633",
"inchi":"InChI=1S/C13H18O2/c1-8(2)5-6-11-7-12(14)9(3)10(4)13(11)15/h5,7,14-15H,6H2,1-4H3",
"inchikey":"WKFUDLTXRQQGHB-UHFFFAOYSA-N",
"kegg.compound":[
"C16693",
"C16695",
"C02185"
],
"metanetx.chemical":[
"MNXM145595",
"MNXM145595",
"MNXM145595",
"MNXM145595",
"MNXM145595",
"MNXM145595",
"MNXM145595"
],
"pubchem.compound":"6440941",
"sbo":[
"SBO:0000247"
],
"seed.compound":"cpd16503"
}
},
{
"id":"26dap_LL_c",
"name":"LL-2,6-Diaminoheptanedioate",
"compartment":"cytosol",
"charge":0,
"formula":"C7H14N2O4",
"annotation":{
"bigg.metabolite":[
"26dap_LL_c"
],
"biocyc":[
"META:LL-DIAMINOPIMELATE",
"META:LL-DIAMINOPIMELATE"
],
"chebi":[
"CHEBI:13192",
"CHEBI:16026",
"CHEBI:21428",
"CHEBI:21429",
"CHEBI:47031",
"CHEBI:57609",
"CHEBI:6341",
"CHEBI:13192",
"CHEBI:16026",
"CHEBI:21428",
"CHEBI:21429",
"CHEBI:47031",
"CHEBI:57609",
"CHEBI:6341"
],
"hmdb":[
"HMDB01370",
"HMDB01370"
],
"inchi":"InChI=1S/C7H14N2O4/c8-4(6(10)11)2-1-3-5(9)7(12)13/h4-5H,1-3,8-9H2,(H,10,11)(H,12,13)/t4-,5-/m0/s1",
"inchikey":[
"GMKMEZVLHJARHF-WHFBIAKZSA-N",
"GMKMEZVLHJARHF-WHFBIAKZSA-N"
],
"kegg.compound":[
"C00666",
"C00666"
],
"lipidmaps":[
"LMFA01170102",
"LMFA01170102"
],
"metanetx.chemical":[
"MNXM644",
"MNXM644"
],
"pubchem.compound":"439283",
"sbo":[
"SBO:0000247"
],
"seed.compound":[
"cpd00504",
"cpd00504"
]
}
},
{
"id":"ddcaACP_c",
"name":"Dodecanoyl-[acyl-carrier protein]",
"compartment":"cytosol",
"charge":-1,
"formula":"C12H23ORS",
"annotation":{
"bigg.metabolite":[
"ddcaACP_c"
],
"kegg.compound":"C05223",
"metanetx.chemical":[
"MNXM89851",
"MNXM89851",
"MNXM89851"
],
"pubchem.compound":"7620",
"sbo":[
"SBO:0000247"
]
}
},
{
"id":"2pglyc_cx",
"name":"2-Phosphoglycolate",
"compartment":"carboxyzome",
"charge":-3,
"formula":"C2H2O6P",
"annotation":{
"bigg.metabolite":[
"2pglyc_cx"
],
"biocyc":[
"META:CPD-67",
"META:CPD-67",
"META:CPD-67",
"META:CPD-67",
"META:CPD-67"
],
"chebi":[
"CHEBI:11652",
"CHEBI:1268",
"CHEBI:17150",
"CHEBI:19763",
"CHEBI:19764",
"CHEBI:44849",
"CHEBI:58033",
"CHEBI:11652",
"CHEBI:1268",
"CHEBI:17150",
"CHEBI:19763",
"CHEBI:19764",
"CHEBI:44849",
"CHEBI:58033",
"CHEBI:11652",
"CHEBI:1268",
"CHEBI:17150",
"CHEBI:19763",
"CHEBI:19764",
"CHEBI:44849",
"CHEBI:58033",
"CHEBI:11652",
"CHEBI:1268",
"CHEBI:17150",
"CHEBI:19763",
"CHEBI:19764",
"CHEBI:44849",
"CHEBI:58033",
"CHEBI:11652",
"CHEBI:1268",
"CHEBI:17150",
"CHEBI:19763",
"CHEBI:19764",
"CHEBI:44849",
"CHEBI:58033"
],
"hmdb":[
"HMDB00816",
"HMDB60148",
"HMDB00816",
"HMDB60148",
"HMDB00816",
"HMDB60148",
"HMDB00816",
"HMDB60148",
"HMDB00816",
"HMDB60148"
],
"inchi":"InChI=1S/C2H5O6P/c3-2(4)1-8-9(5,6)7/h1H2,(H,3,4)(H2,5,6,7)",
"inchikey":[
"ASCFNMCAHFUBCO-UHFFFAOYSA-K",
"ASCFNMCAHFUBCO-UHFFFAOYSA-K",
"ASCFNMCAHFUBCO-UHFFFAOYSA-K",
"ASCFNMCAHFUBCO-UHFFFAOYSA-K",
"ASCFNMCAHFUBCO-UHFFFAOYSA-K"
],
"kegg.compound":[
"C00988",
"C00988",
"C00988",
"C00988",
"C00988"
],
"metanetx.chemical":[
"MNXM2074",
"MNXM2074",
"MNXM2074",
"MNXM2074",
"MNXM2074"
],
"pubchem.compound":"24916760",
"sbo":[
"SBO:0000247"
],
"seed.compound":[
"cpd00727",
"cpd00727",
"cpd00727",
"cpd00727",
"cpd00727"
]
}
},
{
"id":"trdox_c",
"name":"Thioredoxin disulfide",
"compartment":"cytosol",
"charge":0,
"formula":"X",
"annotation":{
"bigg.metabolite":[
"trdox_c"
],
"biocyc":[
"META:Ox-Thioredoxin",
"META:Ox-Thioredoxin",
"META:Ox-Thioredoxin",
"META:Ox-Thioredoxin",
"META:Ox-Thioredoxin"
],
"chebi":[
"CHEBI:14726",
"CHEBI:15240",
"CHEBI:18191",
"CHEBI:7845",
"CHEBI:14726",
"CHEBI:15240",
"CHEBI:18191",
"CHEBI:7845",
"CHEBI:14726",
"CHEBI:15240",
"CHEBI:18191",
"CHEBI:7845",
"CHEBI:14726",
"CHEBI:15240",
"CHEBI:18191",
"CHEBI:7845",
"CHEBI:14726",
"CHEBI:15240",
"CHEBI:18191",
"CHEBI:7845"
],
"kegg.compound":[
"C00343",
"C00343",
"C00343",
"C00343",
"C00343"
],
"metanetx.chemical":[
"MNXM148",
"MNXM148",
"MNXM148",
"MNXM148",
"MNXM148"
],
"pubchem.compound":[
"11533266",
"C00343"
],
"reactome":[
"R-ALL-2142833",
"R-ALL-2142833",
"R-ALL-2142833",
"R-ALL-2142833",
"R-ALL-2142833"
],
"sbo":[
"SBO:0000247"
],
"seed.compound":[
"cpd11420",
"cpd27735",
"cpd29682",
"cpd11420",
"cpd27735",
"cpd29682",
"cpd11420",
"cpd27735",
"cpd29682",
"cpd11420",
"cpd27735",
"cpd29682",
"cpd11420",
"cpd27735",
"cpd29682"
]
}
},
{
"id":"3oddecACP_c",
"name":"3-Oxododecanoyl-[acp]",
"compartment":"cytosol",
"charge":-1,
"formula":"C12H21O2SR",
"annotation":{
"bigg.metabolite":[
"3oddecACP_c"
],
"biocyc":[
"META:3-oxo-dodecanoyl-ACPs",
"META:3-oxo-dodecanoyl-ACPs",
"META:3-oxo-dodecanoyl-ACPs"
],
"chebi":[
"CHEBI:1637",
"CHEBI:1637",
"CHEBI:1637"
],
"kegg.compound":[
"C05756",
"C05756",
"C05756"
],
"lipidmaps":[
"LMFA07060014",
"LMFA07060014",
"LMFA07060014"
],
"metanetx.chemical":[
"MNXM28933",
"MNXM28933",
"MNXM28933"
],
"pubchem.compound":"8051",
"sbo":[
"SBO:0000247"
],
"seed.compound":[
"cpd11489",
"cpd11489",
"cpd11489"
]
}
},
{
"id":"glu__D_c",
"name":"D-Glutamate",
"compartment":"cytosol",
"charge":-1,
"formula":"C5H8NO4",
"annotation":{
"bigg.metabolite":[
"glu__D_c"
],
"biocyc":[
"META:D-GLT",
"META:D-GLT"
],
"chebi":[
"CHEBI:12979",
"CHEBI:15966",
"CHEBI:21022",
"CHEBI:21023",
"CHEBI:29986",
"CHEBI:29989",
"CHEBI:4183",
"CHEBI:12979",
"CHEBI:15966",
"CHEBI:21022",
"CHEBI:21023",
"CHEBI:29986",
"CHEBI:29989",
"CHEBI:4183"
],
"hmdb":[
"HMDB03339",
"HMDB03339"
],
"inchi":"InChI=1S/C5H9NO4/c6-3(5(9)10)1-2-4(7)8/h3H,1-2,6H2,(H,7,8)(H,9,10)/t3-/m1/s1",
"inchikey":[
"WHUUTDBJXJRKMK-GSVOUGTGSA-M",
"WHUUTDBJXJRKMK-GSVOUGTGSA-M"
],
"kegg.compound":[
"C00217",
"C00217"
],
"metanetx.chemical":[
"MNXM331",
"MNXM331"
],
"pubchem.compound":"23327",
"sbo":[
"SBO:0000247"
],
"seed.compound":[
"cpd00186",
"cpd00186"
]
}
},
{
"id":"h_cx",
"name":"H+",
"compartment":"carboxyzome",
"charge":1,
"formula":"H",
"annotation":{
"bigg.metabolite":[
"h_cx"
],
"biocyc":[
"META:PROTON",
"META:PROTON",
"META:PROTON",
"META:PROTON",
"META:PROTON",
"META:PROTON",
"META:PROTON",
"META:PROTON",
"META:PROTON",
"META:PROTON",
"META:PROTON",
"META:PROTON",
"META:PROTON",
"META:PROTON",
"META:PROTON",
"META:PROTON",
"META:PROTON"
],
"chebi":[
"CHEBI:10744",
"CHEBI:13357",
"CHEBI:15378",
"CHEBI:5584",
"CHEBI:10744",
"CHEBI:13357",
"CHEBI:15378",
"CHEBI:5584",
"CHEBI:10744",
"CHEBI:13357",
"CHEBI:15378",
"CHEBI:5584",
"CHEBI:10744",
"CHEBI:13357",
"CHEBI:15378",
"CHEBI:5584",
"CHEBI:10744",
"CHEBI:13357",
"CHEBI:15378",
"CHEBI:5584",
"CHEBI:10744",
"CHEBI:13357",
"CHEBI:15378",
"CHEBI:5584",
"CHEBI:10744",
"CHEBI:13357",
"CHEBI:15378",
"CHEBI:5584",
"CHEBI:10744",
"CHEBI:13357",
"CHEBI:15378",
"CHEBI:5584",
"CHEBI:10744",
"CHEBI:13357",
"CHEBI:15378",
"CHEBI:5584",
"CHEBI:10744",
"CHEBI:13357",
"CHEBI:15378",
"CHEBI:5584",
"CHEBI:10744",
"CHEBI:13357",
"CHEBI:15378",
"CHEBI:5584",
"CHEBI:10744",
"CHEBI:13357",
"CHEBI:15378",
"CHEBI:5584",
"CHEBI:10744",
"CHEBI:13357",
"CHEBI:15378",
"CHEBI:5584",
"CHEBI:10744",
"CHEBI:13357",
"CHEBI:15378",
"CHEBI:5584",
"CHEBI:10744",
"CHEBI:13357",
"CHEBI:15378",
"CHEBI:5584",
"CHEBI:10744",
"CHEBI:13357",
"CHEBI:15378",
"CHEBI:5584",
"CHEBI:10744",
"CHEBI:13357",
"CHEBI:15378",
"CHEBI:5584"
],
"hmdb":[
"HMDB59597",
"HMDB59597",
"HMDB59597",
"HMDB59597",
"HMDB59597",
"HMDB59597",
"HMDB59597",
"HMDB59597",
"HMDB59597",
"HMDB59597",
"HMDB59597",
"HMDB59597",
"HMDB59597",
"HMDB59597",
"HMDB59597",
"HMDB59597",
"HMDB59597"
],
"inchi":"InChI=1S/p+1",
"inchikey":[
"GPRLSGONYQIRFK-UHFFFAOYSA-N",
"GPRLSGONYQIRFK-UHFFFAOYSA-N",
"GPRLSGONYQIRFK-UHFFFAOYSA-N",
"GPRLSGONYQIRFK-UHFFFAOYSA-N",
"GPRLSGONYQIRFK-UHFFFAOYSA-N",
"GPRLSGONYQIRFK-UHFFFAOYSA-N",
"GPRLSGONYQIRFK-UHFFFAOYSA-N",
"GPRLSGONYQIRFK-UHFFFAOYSA-N",
"GPRLSGONYQIRFK-UHFFFAOYSA-N",
"GPRLSGONYQIRFK-UHFFFAOYSA-N",
"GPRLSGONYQIRFK-UHFFFAOYSA-N",
"GPRLSGONYQIRFK-UHFFFAOYSA-N",
"GPRLSGONYQIRFK-UHFFFAOYSA-N",
"GPRLSGONYQIRFK-UHFFFAOYSA-N",
"GPRLSGONYQIRFK-UHFFFAOYSA-N",
"GPRLSGONYQIRFK-UHFFFAOYSA-N",
"GPRLSGONYQIRFK-UHFFFAOYSA-N"
],
"kegg.compound":[
"C00080",
"C00080",
"C00080",
"C00080",
"C00080",
"C00080",
"C00080",
"C00080",
"C00080",
"C00080",
"C00080",
"C00080",
"C00080",
"C00080",
"C00080",
"C00080",
"C00080"
],
"metanetx.chemical":[
"MNXM1",
"MNXM1",
"MNXM1",
"MNXM1",
"MNXM1",
"MNXM1",
"MNXM1",
"MNXM1",
"MNXM1",
"MNXM1",
"MNXM1",
"MNXM1",
"MNXM1",
"MNXM1",
"MNXM1",
"MNXM1",
"MNXM1"
],
"pubchem.compound":[
"5362549",
"166653",
"1038",
"5460653",
"6857428"
],
"reactome":[
"R-ALL-1132304",
"R-ALL-113529",
"R-ALL-1470067",
"R-ALL-156540",
"R-ALL-163953",
"R-ALL-193465",
"R-ALL-194688",
"R-ALL-2000349",
"R-ALL-2872447",
"R-ALL-351626",
"R-ALL-372511",
"R-ALL-374900",
"R-ALL-425969",
"R-ALL-425978",
"R-ALL-425999",
"R-ALL-427899",
"R-ALL-428040",
"R-ALL-428548",
"R-ALL-5668577",
"R-ALL-70106",
"R-ALL-74722",
"R-ALL-1132304",
"R-ALL-113529",
"R-ALL-1470067",
"R-ALL-156540",
"R-ALL-163953",
"R-ALL-193465",
"R-ALL-194688",
"R-ALL-2000349",
"R-ALL-2872447",
"R-ALL-351626",
"R-ALL-372511",
"R-ALL-374900",
"R-ALL-425969",
"R-ALL-425978",
"R-ALL-425999",
"R-ALL-427899",
"R-ALL-428040",
"R-ALL-428548",
"R-ALL-5668577",
"R-ALL-70106",
"R-ALL-74722",
"R-ALL-1132304",
"R-ALL-113529",
"R-ALL-1470067",
"R-ALL-156540",
"R-ALL-163953",
"R-ALL-193465",
"R-ALL-194688",
"R-ALL-2000349",
"R-ALL-2872447",
"R-ALL-351626",
"R-ALL-372511",
"R-ALL-374900",
"R-ALL-425969",
"R-ALL-425978",
"R-ALL-425999",
"R-ALL-427899",
"R-ALL-428040",
"R-ALL-428548",
"R-ALL-5668577",
"R-ALL-70106",
"R-ALL-74722",
"R-ALL-1132304",
"R-ALL-113529",
"R-ALL-1470067",
"R-ALL-156540",
"R-ALL-163953",
"R-ALL-193465",
"R-ALL-194688",
"R-ALL-2000349",
"R-ALL-2872447",
"R-ALL-351626",
"R-ALL-372511",
"R-ALL-374900",
"R-ALL-425969",
"R-ALL-425978",
"R-ALL-425999",
"R-ALL-427899",
"R-ALL-428040",
"R-ALL-428548",
"R-ALL-5668577",
"R-ALL-70106",
"R-ALL-74722",
"R-ALL-1132304",
"R-ALL-113529",
"R-ALL-1470067",
"R-ALL-156540",
"R-ALL-163953",
"R-ALL-193465",
"R-ALL-194688",
"R-ALL-2000349",
"R-ALL-2872447",
"R-ALL-351626",
"R-ALL-372511",
"R-ALL-374900",
"R-ALL-425969",
"R-ALL-425978",
"R-ALL-425999",
"R-ALL-427899",
"R-ALL-428040",
"R-ALL-428548",
"R-ALL-5668577",
"R-ALL-70106",
"R-ALL-74722",
"R-ALL-1132304",
"R-ALL-113529",
"R-ALL-1470067",
"R-ALL-156540",
"R-ALL-163953",
"R-ALL-193465",
"R-ALL-194688",
"R-ALL-2000349",
"R-ALL-2872447",
"R-ALL-351626",
"R-ALL-372511",
"R-ALL-374900",
"R-ALL-425969",
"R-ALL-425978",
"R-ALL-425999",
"R-ALL-427899",
"R-ALL-428040",
"R-ALL-428548",
"R-ALL-5668577",
"R-ALL-70106",
"R-ALL-74722",
"R-ALL-1132304",
"R-ALL-113529",
"R-ALL-1470067",
"R-ALL-156540",
"R-ALL-163953",
"R-ALL-193465",
"R-ALL-194688",
"R-ALL-2000349",
"R-ALL-2872447",
"R-ALL-351626",
"R-ALL-372511",
"R-ALL-374900",
"R-ALL-425969",
"R-ALL-425978",
"R-ALL-425999",
"R-ALL-427899",
"R-ALL-428040",
"R-ALL-428548",
"R-ALL-5668577",
"R-ALL-70106",
"R-ALL-74722",
"R-ALL-1132304",
"R-ALL-113529",
"R-ALL-1470067",
"R-ALL-156540",
"R-ALL-163953",
"R-ALL-193465",
"R-ALL-194688",
"R-ALL-2000349",
"R-ALL-2872447",
"R-ALL-351626",
"R-ALL-372511",
"R-ALL-374900",
"R-ALL-425969",
"R-ALL-425978",
"R-ALL-425999",
"R-ALL-427899",
"R-ALL-428040",
"R-ALL-428548",
"R-ALL-5668577",
"R-ALL-70106",
"R-ALL-74722",
"R-ALL-1132304",
"R-ALL-113529",
"R-ALL-1470067",
"R-ALL-156540",
"R-ALL-163953",
"R-ALL-193465",
"R-ALL-194688",
"R-ALL-2000349",
"R-ALL-2872447",
"R-ALL-351626",
"R-ALL-372511",
"R-ALL-374900",
"R-ALL-425969",
"R-ALL-425978",
"R-ALL-425999",
"R-ALL-427899",
"R-ALL-428040",
"R-ALL-428548",
"R-ALL-5668577",
"R-ALL-70106",
"R-ALL-74722",
"R-ALL-1132304",
"R-ALL-113529",
"R-ALL-1470067",
"R-ALL-156540",
"R-ALL-163953",
"R-ALL-193465",
"R-ALL-194688",
"R-ALL-2000349",
"R-ALL-2872447",
"R-ALL-351626",
"R-ALL-372511",
"R-ALL-374900",
"R-ALL-425969",
"R-ALL-425978",
"R-ALL-425999",
"R-ALL-427899",
"R-ALL-428040",
"R-ALL-428548",
"R-ALL-5668577",
"R-ALL-70106",
"R-ALL-74722",
"R-ALL-1132304",
"R-ALL-113529",
"R-ALL-1470067",
"R-ALL-156540",
"R-ALL-163953",
"R-ALL-193465",
"R-ALL-194688",
"R-ALL-2000349",
"R-ALL-2872447",
"R-ALL-351626",
"R-ALL-372511",
"R-ALL-374900",
"R-ALL-425969",
"R-ALL-425978",
"R-ALL-425999",
"R-ALL-427899",
"R-ALL-428040",
"R-ALL-428548",
"R-ALL-5668577",
"R-ALL-70106",
"R-ALL-74722",
"R-ALL-1132304",
"R-ALL-113529",
"R-ALL-1470067",
"R-ALL-156540",
"R-ALL-163953",
"R-ALL-193465",
"R-ALL-194688",
"R-ALL-2000349",
"R-ALL-2872447",
"R-ALL-351626",
"R-ALL-372511",
"R-ALL-374900",
"R-ALL-425969",
"R-ALL-425978",
"R-ALL-425999",
"R-ALL-427899",
"R-ALL-428040",
"R-ALL-428548",
"R-ALL-5668577",
"R-ALL-70106",
"R-ALL-74722",
"R-ALL-1132304",
"R-ALL-113529",
"R-ALL-1470067",
"R-ALL-156540",
"R-ALL-163953",
"R-ALL-193465",
"R-ALL-194688",
"R-ALL-2000349",
"R-ALL-2872447",
"R-ALL-351626",
"R-ALL-372511",
"R-ALL-374900",
"R-ALL-425969",
"R-ALL-425978",
"R-ALL-425999",
"R-ALL-427899",
"R-ALL-428040",
"R-ALL-428548",
"R-ALL-5668577",
"R-ALL-70106",
"R-ALL-74722",
"R-ALL-1132304",
"R-ALL-113529",
"R-ALL-1470067",
"R-ALL-156540",
"R-ALL-163953",
"R-ALL-193465",
"R-ALL-194688",
"R-ALL-2000349",
"R-ALL-2872447",
"R-ALL-351626",
"R-ALL-372511",
"R-ALL-374900",
"R-ALL-425969",
"R-ALL-425978",
"R-ALL-425999",
"R-ALL-427899",
"R-ALL-428040",
"R-ALL-428548",
"R-ALL-5668577",
"R-ALL-70106",
"R-ALL-74722",
"R-ALL-1132304",
"R-ALL-113529",
"R-ALL-1470067",
"R-ALL-156540",
"R-ALL-163953",
"R-ALL-193465",
"R-ALL-194688",
"R-ALL-2000349",
"R-ALL-2872447",
"R-ALL-351626",
"R-ALL-372511",
"R-ALL-374900",
"R-ALL-425969",
"R-ALL-425978",
"R-ALL-425999",
"R-ALL-427899",
"R-ALL-428040",
"R-ALL-428548",
"R-ALL-5668577",
"R-ALL-70106",
"R-ALL-74722",
"R-ALL-1132304",
"R-ALL-113529",
"R-ALL-1470067",
"R-ALL-156540",
"R-ALL-163953",
"R-ALL-193465",
"R-ALL-194688",
"R-ALL-2000349",
"R-ALL-2872447",
"R-ALL-351626",
"R-ALL-372511",
"R-ALL-374900",
"R-ALL-425969",
"R-ALL-425978",
"R-ALL-425999",
"R-ALL-427899",
"R-ALL-428040",
"R-ALL-428548",
"R-ALL-5668577",
"R-ALL-70106",
"R-ALL-74722",
"R-ALL-1132304",
"R-ALL-113529",
"R-ALL-1470067",
"R-ALL-156540",
"R-ALL-163953",
"R-ALL-193465",
"R-ALL-194688",
"R-ALL-2000349",
"R-ALL-2872447",
"R-ALL-351626",
"R-ALL-372511",
"R-ALL-374900",
"R-ALL-425969",
"R-ALL-425978",
"R-ALL-425999",
"R-ALL-427899",
"R-ALL-428040",
"R-ALL-428548",
"R-ALL-5668577",
"R-ALL-70106",
"R-ALL-74722"
],
"sbo":[
"SBO:0000247"
],
"seed.compound":[
"cpd00067",
"cpd00067",
"cpd00067",
"cpd00067",
"cpd00067",
"cpd00067",
"cpd00067",
"cpd00067",
"cpd00067",
"cpd00067",
"cpd00067",
"cpd00067",
"cpd00067",
"cpd00067",
"cpd00067",
"cpd00067",
"cpd00067"
]
}
},
{
"id":"dutp_c",
"name":"dUTP",
"compartment":"cytosol",
"charge":-4,
"formula":"C9H11N2O14P3",
"annotation":{
"bigg.metabolite":[
"dutp_c"
],
"biocyc":[
"META:DUTP",
"META:DUTP",
"META:DUTP"
],
"chebi":[
"CHEBI:10533",
"CHEBI:14095",
"CHEBI:17625",
"CHEBI:19264",
"CHEBI:58212",
"CHEBI:61555",
"CHEBI:10533",
"CHEBI:14095",
"CHEBI:17625",
"CHEBI:19264",
"CHEBI:58212",
"CHEBI:61555",
"CHEBI:10533",
"CHEBI:14095",
"CHEBI:17625",
"CHEBI:19264",
"CHEBI:58212",
"CHEBI:61555"
],
"hmdb":[
"HMDB01191",
"HMDB01191",
"HMDB01191"
],
"inchi":"InChI=1S/C9H15N2O14P3/c12-5-3-8(11-2-1-7(13)10-9(11)14)23-6(5)4-22-27(18,19)25-28(20,21)24-26(15,16)17/h1-2,5-6,8,12H,3-4H2,(H,18,19)(H,20,21)(H,10,13,14)(H2,15,16,17)/t5-,6+,8+/m0/s1",
"inchikey":[
"AHCYMLUZIRLXAA-SHYZEUOFSA-J",
"AHCYMLUZIRLXAA-SHYZEUOFSA-J",
"AHCYMLUZIRLXAA-SHYZEUOFSA-J"
],
"kegg.compound":[
"C00460",
"C00460",
"C00460"
],
"metanetx.chemical":[
"MNXM452",
"MNXM452",
"MNXM452"
],
"pubchem.compound":" 65070",
"reactome":[
"R-ALL-500739",
"R-ALL-500739",
"R-ALL-500739"
],
"sbo":[
"SBO:0000247"
],
"seed.compound":[
"cpd00358",
"cpd00358",
"cpd00358"
]
}
},
{
"id":"paps_c",
"name":"3'-Phosphoadenylyl sulfate",
"compartment":"cytosol",
"charge":-4,
"formula":"C10H11N5O13P2S",
"annotation":{
"bigg.metabolite":[
"paps_c"
],
"biocyc":[
"META:PAPS",
"META:PAPS",
"META:PAPS",
"META:PAPS",
"META:PAPS",
"META:PAPS"
],
"chebi":[
"CHEBI:11679",
"CHEBI:11680",
"CHEBI:1353",
"CHEBI:17980",
"CHEBI:19857",
"CHEBI:58339",
"CHEBI:11679",
"CHEBI:11680",
"CHEBI:1353",
"CHEBI:17980",
"CHEBI:19857",
"CHEBI:58339",
"CHEBI:11679",
"CHEBI:11680",
"CHEBI:1353",
"CHEBI:17980",
"CHEBI:19857",
"CHEBI:58339",
"CHEBI:11679",
"CHEBI:11680",
"CHEBI:1353",
"CHEBI:17980",
"CHEBI:19857",
"CHEBI:58339",
"CHEBI:11679",
"CHEBI:11680",
"CHEBI:1353",
"CHEBI:17980",
"CHEBI:19857",
"CHEBI:58339",
"CHEBI:11679",
"CHEBI:11680",
"CHEBI:1353",
"CHEBI:17980",
"CHEBI:19857",
"CHEBI:58339"
],
"hmdb":[
"HMDB01134",
"HMDB62646",
"HMDB01134",
"HMDB62646",
"HMDB01134",
"HMDB62646",
"HMDB01134",
"HMDB62646",
"HMDB01134",
"HMDB62646",
"HMDB01134",
"HMDB62646"
],
"inchi":"InChI=1S/C10H15N5O13P2S/c11-8-5-9(13-2-12-8)15(3-14-5)10-6(16)7(27-29(17,18)19)4(26-10)1-25-30(20,21)28-31(22,23)24/h2-4,6-7,10,16H,1H2,(H,20,21)(H2,11,12,13)(H2,17,18,19)(H,22,23,24)/t4-,6-,7-,10-/m1/s1",
"inchikey":[
"GACDQMDRPRGCTN-KQYNXXCUSA-J",
"GACDQMDRPRGCTN-KQYNXXCUSA-J",
"GACDQMDRPRGCTN-KQYNXXCUSA-J",
"GACDQMDRPRGCTN-KQYNXXCUSA-J",
"GACDQMDRPRGCTN-KQYNXXCUSA-J",
"GACDQMDRPRGCTN-KQYNXXCUSA-J"
],
"kegg.compound":[
"C00053",
"C00053",
"C00053",
"C00053",
"C00053",
"C00053"
],
"metanetx.chemical":[
"MNXM49",
"MNXM49",
"MNXM49",
"MNXM49",
"MNXM49",
"MNXM49"
],
"pubchem.compound":[
"990",
"10214"
],
"reactome":[
"R-ALL-158471",
"R-ALL-741440",
"R-ALL-158471",
"R-ALL-741440",
"R-ALL-158471",
"R-ALL-741440",
"R-ALL-158471",
"R-ALL-741440",
"R-ALL-158471",
"R-ALL-741440",
"R-ALL-158471",
"R-ALL-741440"
],
"sbo":[
"SBO:0000247"
],
"seed.compound":[
"cpd00044",
"cpd00044",
"cpd00044",
"cpd00044",
"cpd00044",
"cpd00044"
]
}
},
{
"id":"mg2_c",
"name":"Magnesium",
"compartment":"cytosol",
"charge":2,
"formula":"Mg",
"annotation":{
"bigg.metabolite":[
"mg2_c"
],
"biocyc":[
"META:MG+2",
"META:MG+2",
"META:MG+2",
"META:MG+2",
"META:MG+2"
],
"chebi":[
"CHEBI:13379",
"CHEBI:18420",
"CHEBI:25112",
"CHEBI:39127",
"CHEBI:49736",
"CHEBI:6635",
"CHEBI:13379",
"CHEBI:18420",
"CHEBI:25112",
"CHEBI:39127",
"CHEBI:49736",
"CHEBI:6635",
"CHEBI:13379",
"CHEBI:18420",
"CHEBI:25112",
"CHEBI:39127",
"CHEBI:49736",
"CHEBI:6635",
"CHEBI:13379",
"CHEBI:18420",
"CHEBI:25112",
"CHEBI:39127",
"CHEBI:49736",
"CHEBI:6635",
"CHEBI:13379",
"CHEBI:18420",
"CHEBI:25112",
"CHEBI:39127",
"CHEBI:49736",
"CHEBI:6635"
],
"hmdb":[
"HMDB00547",
"HMDB00547",
"HMDB00547",
"HMDB00547",
"HMDB00547"
],
"inchi":"InChI=1S/Mg/q+2",
"inchikey":[
"JLVVSXFLKOJNIY-UHFFFAOYSA-N",
"JLVVSXFLKOJNIY-UHFFFAOYSA-N",
"JLVVSXFLKOJNIY-UHFFFAOYSA-N",
"JLVVSXFLKOJNIY-UHFFFAOYSA-N",
"JLVVSXFLKOJNIY-UHFFFAOYSA-N"
],
"kegg.compound":[
"C00305",
"C00305",
"C00305",
"C00305",
"C00305"
],
"metanetx.chemical":[
"MNXM653",
"MNXM653",
"MNXM653",
"MNXM653",
"MNXM653"
],
"pubchem.compound":"5462224",
"reactome":[
"R-ALL-109496",
"R-ALL-114632",
"R-ALL-29926",
"R-ALL-5336432",
"R-ALL-109496",
"R-ALL-114632",
"R-ALL-29926",
"R-ALL-5336432",
"R-ALL-109496",
"R-ALL-114632",
"R-ALL-29926",
"R-ALL-5336432",
"R-ALL-109496",
"R-ALL-114632",
"R-ALL-29926",
"R-ALL-5336432",
"R-ALL-109496",
"R-ALL-114632",
"R-ALL-29926",
"R-ALL-5336432"
],
"sbo":[
"SBO:0000247"
],
"seed.compound":[
"cpd00254",
"cpd00254",
"cpd00254",
"cpd00254",
"cpd00254"
]
}
},
{
"id":"hdeACP_c",
"name":"Hexadecenoyl-[acyl-carrier protein]",
"compartment":"cytosol",
"charge":-1,
"formula":"C16H29OSR",
"annotation":{
"bigg.metabolite":[
"hdeACP_c"
],
"chebi":"HEBI:10729",
"kegg.compound":"C05764",
"metanetx.chemical":[
"MNXM89949",
"MNXM89949",
"MNXM89949"
],
"pubchem.compound":[
"53801148",
"8059"
],
"sbo":[
"SBO:0000247"
]
}
},
{
"id":"o2_c",
"name":"Oxygen",
"compartment":"cytosol",
"charge":0,
"formula":"O2",
"annotation":{
"bigg.metabolite":[
"o2_c"
],
"biocyc":[
"META:OXYGEN-MOLECULE",
"META:OXYGEN-MOLECULE",
"META:OXYGEN-MOLECULE",
"META:OXYGEN-MOLECULE",
"META:OXYGEN-MOLECULE",
"META:OXYGEN-MOLECULE",
"META:OXYGEN-MOLECULE",
"META:OXYGEN-MOLECULE",
"META:OXYGEN-MOLECULE",
"META:OXYGEN-MOLECULE",
"META:OXYGEN-MOLECULE",
"META:OXYGEN-MOLECULE"
],
"chebi":[
"CHEBI:10745",
"CHEBI:13416",
"CHEBI:15379",
"CHEBI:23833",
"CHEBI:25366",
"CHEBI:26689",
"CHEBI:27140",
"CHEBI:29097",
"CHEBI:29793",
"CHEBI:30491",
"CHEBI:44742",
"CHEBI:7860",
"CHEBI:10745",
"CHEBI:13416",
"CHEBI:15379",
"CHEBI:23833",
"CHEBI:25366",
"CHEBI:26689",
"CHEBI:27140",
"CHEBI:29097",
"CHEBI:29793",
"CHEBI:30491",
"CHEBI:44742",
"CHEBI:7860",
"CHEBI:10745",
"CHEBI:13416",
"CHEBI:15379",
"CHEBI:23833",
"CHEBI:25366",
"CHEBI:26689",
"CHEBI:27140",
"CHEBI:29097",
"CHEBI:29793",
"CHEBI:30491",
"CHEBI:44742",
"CHEBI:7860",
"CHEBI:10745",
"CHEBI:13416",
"CHEBI:15379",
"CHEBI:23833",
"CHEBI:25366",
"CHEBI:26689",
"CHEBI:27140",
"CHEBI:29097",
"CHEBI:29793",
"CHEBI:30491",
"CHEBI:44742",
"CHEBI:7860",
"CHEBI:10745",
"CHEBI:13416",
"CHEBI:15379",
"CHEBI:23833",
"CHEBI:25366",
"CHEBI:26689",
"CHEBI:27140",
"CHEBI:29097",
"CHEBI:29793",
"CHEBI:30491",
"CHEBI:44742",
"CHEBI:7860",
"CHEBI:10745",
"CHEBI:13416",
"CHEBI:15379",
"CHEBI:23833",
"CHEBI:25366",
"CHEBI:26689",
"CHEBI:27140",
"CHEBI:29097",
"CHEBI:29793",
"CHEBI:30491",
"CHEBI:44742",
"CHEBI:7860",
"CHEBI:10745",
"CHEBI:13416",
"CHEBI:15379",
"CHEBI:23833",
"CHEBI:25366",
"CHEBI:26689",
"CHEBI:27140",
"CHEBI:29097",
"CHEBI:29793",
"CHEBI:30491",
"CHEBI:44742",
"CHEBI:7860",
"CHEBI:10745",
"CHEBI:13416",
"CHEBI:15379",
"CHEBI:23833",
"CHEBI:25366",
"CHEBI:26689",
"CHEBI:27140",
"CHEBI:29097",
"CHEBI:29793",
"CHEBI:30491",
"CHEBI:44742",
"CHEBI:7860",
"CHEBI:10745",
"CHEBI:13416",
"CHEBI:15379",
"CHEBI:23833",
"CHEBI:25366",
"CHEBI:26689",
"CHEBI:27140",
"CHEBI:29097",
"CHEBI:29793",
"CHEBI:30491",
"CHEBI:44742",
"CHEBI:7860",
"CHEBI:10745",
"CHEBI:13416",
"CHEBI:15379",
"CHEBI:23833",
"CHEBI:25366",
"CHEBI:26689",
"CHEBI:27140",
"CHEBI:29097",
"CHEBI:29793",
"CHEBI:30491",
"CHEBI:44742",
"CHEBI:7860",
"CHEBI:10745",
"CHEBI:13416",
"CHEBI:15379",
"CHEBI:23833",
"CHEBI:25366",
"CHEBI:26689",
"CHEBI:27140",
"CHEBI:29097",
"CHEBI:29793",
"CHEBI:30491",
"CHEBI:44742",
"CHEBI:7860",
"CHEBI:10745",
"CHEBI:13416",
"CHEBI:15379",
"CHEBI:23833",
"CHEBI:25366",
"CHEBI:26689",
"CHEBI:27140",
"CHEBI:29097",
"CHEBI:29793",
"CHEBI:30491",
"CHEBI:44742",
"CHEBI:7860"
],
"hmdb":[
"HMDB01377",
"HMDB01377",
"HMDB01377",
"HMDB01377",
"HMDB01377",
"HMDB01377",
"HMDB01377",
"HMDB01377",
"HMDB01377",
"HMDB01377",
"HMDB01377",
"HMDB01377"
],
"inchi":"InChI=1S/O2/c1-2",
"inchikey":[
"MYMOFIZGZYHOMD-UHFFFAOYSA-N",
"MYMOFIZGZYHOMD-UHFFFAOYSA-N",
"MYMOFIZGZYHOMD-UHFFFAOYSA-N",
"MYMOFIZGZYHOMD-UHFFFAOYSA-N",
"MYMOFIZGZYHOMD-UHFFFAOYSA-N",
"MYMOFIZGZYHOMD-UHFFFAOYSA-N",
"MYMOFIZGZYHOMD-UHFFFAOYSA-N",
"MYMOFIZGZYHOMD-UHFFFAOYSA-N",
"MYMOFIZGZYHOMD-UHFFFAOYSA-N",
"MYMOFIZGZYHOMD-UHFFFAOYSA-N",
"MYMOFIZGZYHOMD-UHFFFAOYSA-N",
"MYMOFIZGZYHOMD-UHFFFAOYSA-N"
],
"kegg.compound":[
"C00007",
"C00007",
"C00007",
"C00007",
"C00007",
"C00007",
"C00007",
"C00007",
"C00007",
"C00007",
"C00007",
"C00007"
],
"kegg.drug":[
"D00003",
"D00003",
"D00003",
"D00003",
"D00003",
"D00003",
"D00003",
"D00003",
"D00003",
"D00003",
"D00003",
"D00003"
],
"metanetx.chemical":[
"MNXM4",
"MNXM4",
"MNXM4",
"MNXM4",
"MNXM4",
"MNXM4",
"MNXM4",
"MNXM4",
"MNXM4",
"MNXM4",
"MNXM4",
"MNXM4"
],
"pubchem.compound":"977",
"reactome":[
"R-ALL-1131511",
"R-ALL-113533",
"R-ALL-113534",
"R-ALL-113535",
"R-ALL-113685",
"R-ALL-1236709",
"R-ALL-189461",
"R-ALL-29368",
"R-ALL-351593",
"R-ALL-352327",
"R-ALL-5668566",
"R-ALL-1131511",
"R-ALL-113533",
"R-ALL-113534",
"R-ALL-113535",
"R-ALL-113685",
"R-ALL-1236709",
"R-ALL-189461",
"R-ALL-29368",
"R-ALL-351593",
"R-ALL-352327",
"R-ALL-5668566",
"R-ALL-1131511",
"R-ALL-113533",
"R-ALL-113534",
"R-ALL-113535",
"R-ALL-113685",
"R-ALL-1236709",
"R-ALL-189461",
"R-ALL-29368",
"R-ALL-351593",
"R-ALL-352327",
"R-ALL-5668566",
"R-ALL-1131511",
"R-ALL-113533",
"R-ALL-113534",
"R-ALL-113535",
"R-ALL-113685",
"R-ALL-1236709",
"R-ALL-189461",
"R-ALL-29368",
"R-ALL-351593",
"R-ALL-352327",
"R-ALL-5668566",
"R-ALL-1131511",
"R-ALL-113533",
"R-ALL-113534",
"R-ALL-113535",
"R-ALL-113685",
"R-ALL-1236709",
"R-ALL-189461",
"R-ALL-29368",
"R-ALL-351593",
"R-ALL-352327",
"R-ALL-5668566",
"R-ALL-1131511",
"R-ALL-113533",
"R-ALL-113534",
"R-ALL-113535",
"R-ALL-113685",
"R-ALL-1236709",
"R-ALL-189461",
"R-ALL-29368",
"R-ALL-351593",
"R-ALL-352327",
"R-ALL-5668566",
"R-ALL-1131511",
"R-ALL-113533",
"R-ALL-113534",
"R-ALL-113535",
"R-ALL-113685",
"R-ALL-1236709",
"R-ALL-189461",
"R-ALL-29368",
"R-ALL-351593",
"R-ALL-352327",
"R-ALL-5668566",
"R-ALL-1131511",
"R-ALL-113533",
"R-ALL-113534",
"R-ALL-113535",
"R-ALL-113685",
"R-ALL-1236709",
"R-ALL-189461",
"R-ALL-29368",
"R-ALL-351593",
"R-ALL-352327",
"R-ALL-5668566",
"R-ALL-1131511",
"R-ALL-113533",
"R-ALL-113534",
"R-ALL-113535",
"R-ALL-113685",
"R-ALL-1236709",
"R-ALL-189461",
"R-ALL-29368",
"R-ALL-351593",
"R-ALL-352327",
"R-ALL-5668566",
"R-ALL-1131511",
"R-ALL-113533",
"R-ALL-113534",
"R-ALL-113535",
"R-ALL-113685",
"R-ALL-1236709",
"R-ALL-189461",
"R-ALL-29368",
"R-ALL-351593",
"R-ALL-352327",
"R-ALL-5668566",
"R-ALL-1131511",
"R-ALL-113533",
"R-ALL-113534",
"R-ALL-113535",
"R-ALL-113685",
"R-ALL-1236709",
"R-ALL-189461",
"R-ALL-29368",
"R-ALL-351593",
"R-ALL-352327",
"R-ALL-5668566",
"R-ALL-1131511",
"R-ALL-113533",
"R-ALL-113534",
"R-ALL-113535",
"R-ALL-113685",
"R-ALL-1236709",
"R-ALL-189461",
"R-ALL-29368",
"R-ALL-351593",
"R-ALL-352327",
"R-ALL-5668566"
],
"sbo":[
"SBO:0000247"
],
"seed.compound":[
"cpd00007",
"cpd00007",
"cpd00007",
"cpd00007",
"cpd00007",
"cpd00007",
"cpd00007",
"cpd00007",
"cpd00007",
"cpd00007",
"cpd00007",
"cpd00007"
]
}
},
{
"id":"anth_c",
"name":"Anthranilate",
"compartment":"cytosol",
"charge":-1,
"formula":"C7H6NO2",
"annotation":{
"bigg.metabolite":[
"anth_c"
],
"biocyc":[
"META:ANTHRANILATE",
"META:ANTHRANILATE",
"META:ANTHRANILATE"
],
"chebi":[
"CHEBI:13841",
"CHEBI:16567",
"CHEBI:22575",
"CHEBI:22577",
"CHEBI:22578",
"CHEBI:2757",
"CHEBI:30754",
"CHEBI:40980",
"CHEBI:13841",
"CHEBI:16567",
"CHEBI:22575",
"CHEBI:22577",
"CHEBI:22578",
"CHEBI:2757",
"CHEBI:30754",
"CHEBI:40980",
"CHEBI:13841",
"CHEBI:16567",
"CHEBI:22575",
"CHEBI:22577",
"CHEBI:22578",
"CHEBI:2757",
"CHEBI:30754",
"CHEBI:40980"
],
"hmdb":[
"HMDB01123",
"HMDB01123",
"HMDB01123"
],
"inchi":"InChI=1S/C7H7NO2/c8-6-4-2-1-3-5(6)7(9)10/h1-4H,8H2,(H,9,10)",
"inchikey":[
"RWZYAGGXGHYGMB-UHFFFAOYSA-M",
"RWZYAGGXGHYGMB-UHFFFAOYSA-M",
"RWZYAGGXGHYGMB-UHFFFAOYSA-M"
],
"kegg.compound":[
"C00108",
"C00108",
"C00108"
],
"metanetx.chemical":[
"MNXM188",
"MNXM188",
"MNXM188"
],
"pubchem.compound":"227",
"sbo":[
"SBO:0000247"
],
"seed.compound":[
"cpd00093",
"cpd00093",
"cpd00093"
]
}
},
{
"id":"dhpt_c",
"name":"Dihydropteroate",
"compartment":"cytosol",
"charge":-1,
"formula":"C14H13N6O3",
"annotation":{
"bigg.metabolite":[
"dhpt_c"
],
"biocyc":[
"META:7-8-DIHYDROPTEROATE",
"META:7-8-DIHYDROPTEROATE",
"META:7-8-DIHYDROPTEROATE"
],
"chebi":[
"CHEBI:14160",
"CHEBI:17839",
"CHEBI:23762",
"CHEBI:4581",
"CHEBI:14160",
"CHEBI:17839",
"CHEBI:23762",
"CHEBI:4581",
"CHEBI:14160",
"CHEBI:17839",
"CHEBI:23762",
"CHEBI:4581"
],
"hmdb":[
"HMDB01412",
"HMDB01412",
"HMDB01412"
],
"inchi":"InChI=1S/C14H14N6O3/c15-14-19-11-10(12(21)20-14)18-9(6-17-11)5-16-8-3-1-7(2-4-8)13(22)23/h1-4,16H,5-6H2,(H,22,23)(H4,15,17,19,20,21)",
"inchikey":[
"WBFYVDCHGVNRBH-UHFFFAOYSA-M",
"WBFYVDCHGVNRBH-UHFFFAOYSA-M",
"WBFYVDCHGVNRBH-UHFFFAOYSA-M"
],
"kegg.compound":[
"C00921",
"C00921",
"C00921"
],
"metanetx.chemical":[
"MNXM722728",
"MNXM722728",
"MNXM722728"
],
"pubchem.compound":"135398662",
"sbo":[
"SBO:0000247"
],
"seed.compound":[
"cpd00683",
"cpd28673",
"cpd28675",
"cpd00683",
"cpd28673",
"cpd28675",
"cpd00683",
"cpd28673",
"cpd28675"
]
}
},
{
"id":"thex2eACP_c",
"name":"trans-Hex-2-enoyl-[acp]",
"compartment":"cytosol",
"charge":-1,
"formula":"C6H9OSR",
"annotation":{
"bigg.metabolite":[
"thex2eACP_c"
],
"biocyc":[
"META:Hex-2-enoyl-ACPs",
"META:Hex-2-enoyl-ACPs",
"META:Hex-2-enoyl-ACPs"
],
"chebi":[
"CHEBI:10727",
"CHEBI:10727",
"CHEBI:10727"
],
"kegg.compound":[
"C05748",
"C05748",
"C05748"
],
"lipidmaps":[
"LMFA07060007",
"LMFA07060007",
"LMFA07060007"
],
"metanetx.chemical":[
"MNXM24502",
"MNXM24502",
"MNXM24502"
],
"pubchem.compound":"8043",
"sbo":[
"SBO:0000247"
],
"seed.compound":[
"cpd11473",
"cpd11473",
"cpd11473"
]
}
},
{
"id":"fmn_c",
"name":"FMN",
"compartment":"cytosol",
"charge":-3,
"formula":"C17H18N4O9P",
"annotation":{
"bigg.metabolite":[
"fmn_c"
],
"biocyc":[
"META:FMN",
"META:FMN",
"META:FMN",
"META:FMN",
"META:FMN"
],
"chebi":[
"CHEBI:13317",
"CHEBI:17621",
"CHEBI:21127",
"CHEBI:42587",
"CHEBI:4960",
"CHEBI:58210",
"CHEBI:13317",
"CHEBI:17621",
"CHEBI:21127",
"CHEBI:42587",
"CHEBI:4960",
"CHEBI:58210",
"CHEBI:13317",
"CHEBI:17621",
"CHEBI:21127",
"CHEBI:42587",
"CHEBI:4960",
"CHEBI:58210",
"CHEBI:13317",
"CHEBI:17621",
"CHEBI:21127",
"CHEBI:42587",
"CHEBI:4960",
"CHEBI:58210",
"CHEBI:13317",
"CHEBI:17621",
"CHEBI:21127",
"CHEBI:42587",
"CHEBI:4960",
"CHEBI:58210"
],
"hmdb":[
"HMDB01520",
"HMDB01520",
"HMDB01520",
"HMDB01520",
"HMDB01520"
],
"inchi":"InChI=1S/C17H21N4O9P/c1-7-3-9-10(4-8(7)2)21(15-13(18-9)16(25)20-17(26)19-15)5-11(22)14(24)12(23)6-30-31(27,28)29/h3-4,11-12,14,22-24H,5-6H2,1-2H3,(H,20,25,26)(H2,27,28,29)/t11-,12+,14-/m0/s1",
"inchikey":[
"ANKZYBDXHMZBDK-SCRDCRAPSA-K",
"ANKZYBDXHMZBDK-SCRDCRAPSA-K",
"ANKZYBDXHMZBDK-SCRDCRAPSA-K",
"ANKZYBDXHMZBDK-SCRDCRAPSA-K",
"ANKZYBDXHMZBDK-SCRDCRAPSA-K"
],
"kegg.compound":[
"C00061",
"C00061",
"C00061",
"C00061",
"C00061"
],
"metanetx.chemical":[
"MNXM119",
"MNXM119",
"MNXM119",
"MNXM119",
"MNXM119"
],
"pubchem.compound":"643976",
"reactome":[
"R-ALL-73524",
"R-ALL-73524",
"R-ALL-73524",
"R-ALL-73524",
"R-ALL-73524"
],
"sbo":[
"SBO:0000247"
],
"seed.compound":[
"cpd00050",
"cpd00050",
"cpd00050",
"cpd00050",
"cpd00050"
]
}
},
{
"id":"pppi_c",
"name":"Triphosphate",
"compartment":"cytosol",
"charge":-4,
"formula":"HO10P3",
"annotation":{
"bigg.metabolite":[
"pppi_c"
],
"biocyc":[
"META:P3I",
"META:P3I",
"META:P3I"
],
"chebi":[
"CHEBI:18036",
"CHEBI:29203",
"CHEBI:39942",
"CHEBI:39949",
"CHEBI:48313",
"CHEBI:48314",
"CHEBI:48315",
"CHEBI:48316",
"CHEBI:5926",
"CHEBI:9744",
"CHEBI:18036",
"CHEBI:29203",
"CHEBI:39942",
"CHEBI:39949",
"CHEBI:48313",
"CHEBI:48314",
"CHEBI:48315",
"CHEBI:48316",
"CHEBI:5926",
"CHEBI:9744",
"CHEBI:18036",
"CHEBI:29203",
"CHEBI:39942",
"CHEBI:39949",
"CHEBI:48313",
"CHEBI:48314",
"CHEBI:48315",
"CHEBI:48316",
"CHEBI:5926",
"CHEBI:9744"
],
"hmdb":[
"HMDB03379",
"HMDB12282",
"HMDB03379",
"HMDB12282",
"HMDB03379",
"HMDB12282"
],
"inchi":"InChI=1S/H5O10P3/c1-11(2,3)9-13(7,8)10-12(4,5)6/h(H,7,8)(H2,1,2,3)(H2,4,5,6)",
"inchikey":[
"UNXRWKVEANCORM-UHFFFAOYSA-I",
"UNXRWKVEANCORM-UHFFFAOYSA-I",
"UNXRWKVEANCORM-UHFFFAOYSA-I"
],
"kegg.compound":[
"C00536",
"C00536",
"C00536"
],
"metanetx.chemical":[
"MNXM332",
"MNXM332",
"MNXM332"
],
"pubchem.compound":"983",
"sbo":[
"SBO:0000247"
],
"seed.compound":[
"cpd00421",
"cpd11672",
"cpd00421",
"cpd11672",
"cpd00421",
"cpd11672"
]
}
},
{
"id":"udp_c",
"name":"UDP",
"compartment":"cytosol",
"charge":-3,
"formula":"C9H11N2O12P2",
"annotation":{
"bigg.metabolite":[
"udp_c"
],
"biocyc":[
"META:UDP",
"META:UDP",
"META:UDP",
"META:UDP",
"META:UDP",
"META:UDP",
"META:UDP",
"META:UDP"
],
"chebi":[
"CHEBI:13445",
"CHEBI:17659",
"CHEBI:27230",
"CHEBI:46402",
"CHEBI:58223",
"CHEBI:9802",
"CHEBI:13445",
"CHEBI:17659",
"CHEBI:27230",
"CHEBI:46402",
"CHEBI:58223",
"CHEBI:9802",
"CHEBI:13445",
"CHEBI:17659",
"CHEBI:27230",
"CHEBI:46402",
"CHEBI:58223",
"CHEBI:9802",
"CHEBI:13445",
"CHEBI:17659",
"CHEBI:27230",
"CHEBI:46402",
"CHEBI:58223",
"CHEBI:9802",
"CHEBI:13445",
"CHEBI:17659",
"CHEBI:27230",
"CHEBI:46402",
"CHEBI:58223",
"CHEBI:9802",
"CHEBI:13445",
"CHEBI:17659",
"CHEBI:27230",
"CHEBI:46402",
"CHEBI:58223",
"CHEBI:9802",
"CHEBI:13445",
"CHEBI:17659",
"CHEBI:27230",
"CHEBI:46402",
"CHEBI:58223",
"CHEBI:9802",
"CHEBI:13445",
"CHEBI:17659",
"CHEBI:27230",
"CHEBI:46402",
"CHEBI:58223",
"CHEBI:9802"
],
"hmdb":[
"HMDB00295",
"HMDB00295",
"HMDB00295",
"HMDB00295",
"HMDB00295",
"HMDB00295",
"HMDB00295",
"HMDB00295"
],
"inchi":"InChI=1S/C9H14N2O12P2/c12-5-1-2-11(9(15)10-5)8-7(14)6(13)4(22-8)3-21-25(19,20)23-24(16,17)18/h1-2,4,6-8,13-14H,3H2,(H,19,20)(H,10,12,15)(H2,16,17,18)/t4-,6-,7-,8-/m1/s1",
"inchikey":[
"XCCTYIAWTASOJW-XVFCMESISA-K",
"XCCTYIAWTASOJW-XVFCMESISA-K",
"XCCTYIAWTASOJW-XVFCMESISA-K",
"XCCTYIAWTASOJW-XVFCMESISA-K",
"XCCTYIAWTASOJW-XVFCMESISA-K",
"XCCTYIAWTASOJW-XVFCMESISA-K",
"XCCTYIAWTASOJW-XVFCMESISA-K",
"XCCTYIAWTASOJW-XVFCMESISA-K"
],
"kegg.compound":[
"C00015",
"C00015",
"C00015",
"C00015",
"C00015",
"C00015",
"C00015",
"C00015"
],
"kegg.glycan":[
"G10619",
"G10619",
"G10619",
"G10619",
"G10619",
"G10619",
"G10619",
"G10619"
],
"metanetx.chemical":[
"MNXM17",
"MNXM17",
"MNXM17",
"MNXM17",
"MNXM17",
"MNXM17",
"MNXM17",
"MNXM17"
],
"pubchem.compound":"6031",
"reactome":[
"R-ALL-110096",
"R-ALL-111814",
"R-ALL-158602",
"R-ALL-205687",
"R-ALL-110096",
"R-ALL-111814",
"R-ALL-158602",
"R-ALL-205687",
"R-ALL-110096",
"R-ALL-111814",
"R-ALL-158602",
"R-ALL-205687",
"R-ALL-110096",
"R-ALL-111814",
"R-ALL-158602",
"R-ALL-205687",
"R-ALL-110096",
"R-ALL-111814",
"R-ALL-158602",
"R-ALL-205687",
"R-ALL-110096",
"R-ALL-111814",
"R-ALL-158602",
"R-ALL-205687",
"R-ALL-110096",
"R-ALL-111814",
"R-ALL-158602",
"R-ALL-205687",
"R-ALL-110096",
"R-ALL-111814",
"R-ALL-158602",
"R-ALL-205687"
],
"sbo":[
"SBO:0000247"
],
"seed.compound":[
"cpd00014",
"cpd00014",
"cpd00014",
"cpd00014",
"cpd00014",
"cpd00014",
"cpd00014",
"cpd00014"
]
}
},
{
"id":"cit_c",
"name":"Citrate",
"compartment":"cytosol",
"charge":-3,
"formula":"C6H5O7",
"annotation":{
"bigg.metabolite":[
"cit_c"
],
"biocyc":[
"META:CIT",
"META:CIT",
"META:CIT",
"META:CIT",
"META:CIT"
],
"chebi":[
"CHEBI:132362",
"CHEBI:133748",
"CHEBI:13999",
"CHEBI:16947",
"CHEBI:23321",
"CHEBI:23322",
"CHEBI:30769",
"CHEBI:35802",
"CHEBI:35804",
"CHEBI:35806",
"CHEBI:35808",
"CHEBI:35809",
"CHEBI:35810",
"CHEBI:3727",
"CHEBI:41523",
"CHEBI:42563",
"CHEBI:76049",
"CHEBI:132362",
"CHEBI:133748",
"CHEBI:13999",
"CHEBI:16947",
"CHEBI:23321",
"CHEBI:23322",
"CHEBI:30769",
"CHEBI:35802",
"CHEBI:35804",
"CHEBI:35806",
"CHEBI:35808",
"CHEBI:35809",
"CHEBI:35810",
"CHEBI:3727",
"CHEBI:41523",
"CHEBI:42563",
"CHEBI:76049",
"CHEBI:132362",
"CHEBI:133748",
"CHEBI:13999",
"CHEBI:16947",
"CHEBI:23321",
"CHEBI:23322",
"CHEBI:30769",
"CHEBI:35802",
"CHEBI:35804",
"CHEBI:35806",
"CHEBI:35808",
"CHEBI:35809",
"CHEBI:35810",
"CHEBI:3727",
"CHEBI:41523",
"CHEBI:42563",
"CHEBI:76049",
"CHEBI:132362",
"CHEBI:133748",
"CHEBI:13999",
"CHEBI:16947",
"CHEBI:23321",
"CHEBI:23322",
"CHEBI:30769",
"CHEBI:35802",
"CHEBI:35804",
"CHEBI:35806",
"CHEBI:35808",
"CHEBI:35809",
"CHEBI:35810",
"CHEBI:3727",
"CHEBI:41523",
"CHEBI:42563",
"CHEBI:76049",
"CHEBI:132362",
"CHEBI:133748",
"CHEBI:13999",
"CHEBI:16947",
"CHEBI:23321",
"CHEBI:23322",
"CHEBI:30769",
"CHEBI:35802",
"CHEBI:35804",
"CHEBI:35806",
"CHEBI:35808",
"CHEBI:35809",
"CHEBI:35810",
"CHEBI:3727",
"CHEBI:41523",
"CHEBI:42563",
"CHEBI:76049"
],
"hmdb":[
"HMDB00094",
"HMDB00094",
"HMDB00094",
"HMDB00094",
"HMDB00094"
],
"inchi":"InChI=1S/C6H8O7/c7-3(8)1-6(13,5(11)12)2-4(9)10/h13H,1-2H2,(H,7,8)(H,9,10)(H,11,12) ",
"inchikey":[
"KRKNYBCHXYNGOX-UHFFFAOYSA-K",
"KRKNYBCHXYNGOX-UHFFFAOYSA-K",
"KRKNYBCHXYNGOX-UHFFFAOYSA-K",
"KRKNYBCHXYNGOX-UHFFFAOYSA-K",
"KRKNYBCHXYNGOX-UHFFFAOYSA-K"
],
"kegg.compound":[
"C00158",
"C00158",
"C00158",
"C00158",
"C00158"
],
"kegg.drug":[
"D00037",
"D00037",
"D00037",
"D00037",
"D00037"
],
"metanetx.chemical":[
"MNXM131",
"MNXM131",
"MNXM131",
"MNXM131",
"MNXM131"
],
"pubchem.compound":"31348",
"reactome":[
"R-ALL-29654",
"R-ALL-433138",
"R-ALL-76190",
"R-ALL-29654",
"R-ALL-433138",
"R-ALL-76190",
"R-ALL-29654",
"R-ALL-433138",
"R-ALL-76190",
"R-ALL-29654",
"R-ALL-433138",
"R-ALL-76190",
"R-ALL-29654",
"R-ALL-433138",
"R-ALL-76190"
],
"sbo":[
"SBO:0000247"
],
"seed.compound":[
"cpd00137",
"cpd00137",
"cpd00137",
"cpd00137",
"cpd00137"
]
}
},
{
"id":"acACP_c",
"name":"Acetyl-[acyl-carrier protein]",
"compartment":"cytosol",
"charge":-1,
"formula":"C2H3ORS",
"annotation":{
"bigg.metabolite":[
"acACP_c"
],
"biocyc":[
"META:ACETYL-ACP",
"META:ACETYL-ACP",
"META:ACETYL-ACP"
],
"chebi":[
"CHEBI:13713",
"CHEBI:17093",
"CHEBI:2409",
"CHEBI:13713",
"CHEBI:17093",
"CHEBI:2409",
"CHEBI:13713",
"CHEBI:17093",
"CHEBI:2409"
],
"kegg.compound":[
"C03939",
"C03939",
"C03939"
],
"metanetx.chemical":[
"MNXM1269",
"MNXM1269",
"MNXM1269"
],
"pubchem.compound":[
"6663",
"53801107"
],
"sbo":[
"SBO:0000247"
],
"seed.compound":[
"cpd11494",
"cpd11494",
"cpd11494"
]
}
},
{
"id":"uama_c",
"name":"UDP-N-acetylmuramoyl-L-alanine",
"compartment":"cytosol",
"charge":-3,
"formula":"C23H33N4O20P2",
"annotation":{
"bigg.metabolite":[
"uama_c"
],
"biocyc":[
"META:CPD0-1456"
],
"chebi":[
"CHEBI:13459",
"CHEBI:13478",
"CHEBI:16932",
"CHEBI:22123",
"CHEBI:57953",
"CHEBI:83898",
"CHEBI:84726",
"CHEBI:9830"
],
"inchi":"InChI=1S/C23H36N4O20P2/c1-8(21(35)36)24-19(34)9(2)43-18-14(25-10(3)29)22(45-11(6-28)16(18)32)46-49(40,41)47-48(38,39)42-7-12-15(31)17(33)20(44-12)27-5-4-13(30)26-23(27)37/h4-5,8-9,11-12,14-18,20,22,28,31-33H,6-7H2,1-3H3,(H,24,34)(H,25,29)(H,35,36)(H,38,39)(H,40,41)(H,26,30,37)/t8-,9+,11+,12+,14+,15+,16+,17+,18+,20+,22+/m0/s1",
"inchikey":[
"NTMMCWJNQNKACG-KBKUWGQMSA-K"
],
"kegg.compound":[
"C01212"
],
"metanetx.chemical":[
"MNXM1953"
],
"pubchem.compound":"3037124",
"sbo":[
"SBO:0000247"
],
"seed.compound":[
"cpd00890",
"cpd29609"
]
}
},
{
"id":"eig3p_c",
"name":"D-erythro-1-(Imidazol-4-yl)glycerol 3-phosphate",
"compartment":"cytosol",
"charge":-2,
"formula":"C6H9N2O6P",
"annotation":{
"bigg.metabolite":[
"eig3p_c"
],
"biocyc":[
"META:D-ERYTHRO-IMIDAZOLE-GLYCEROL-P",
"META:D-ERYTHRO-IMIDAZOLE-GLYCEROL-P"
],
"chebi":[
"CHEBI:12888",
"CHEBI:17805",
"CHEBI:20923",
"CHEBI:4270",
"CHEBI:58278",
"CHEBI:12888",
"CHEBI:17805",
"CHEBI:20923",
"CHEBI:4270",
"CHEBI:58278"
],
"hmdb":[
"HMDB12208",
"HMDB12208"
],
"inchi":"InChI=1S/C6H11N2O6P/c9-5(2-14-15(11,12)13)6(10)4-1-7-3-8-4/h1,3,5-6,9-10H,2H2,(H,7,8)(H2,11,12,13)/t5-,6+/m1/s1",
"inchikey":[
"HFYBTHCYPKEDQQ-RITPCOANSA-L",
"HFYBTHCYPKEDQQ-RITPCOANSA-L"
],
"kegg.compound":[
"C04666",
"C04666"
],
"metanetx.chemical":[
"MNXM1422",
"MNXM1422"
],
"pubchem.compound":"440431",
"sbo":[
"SBO:0000247"
],
"seed.compound":[
"cpd02843",
"cpd02843"
]
}
},
{
"id":"3c4mop_c",
"name":"(2S)-2-Isopropyl-3-oxosuccinate",
"compartment":"cytosol",
"charge":-2,
"formula":"C7H8O5",
"annotation":{
"bigg.metabolite":[
"3c4mop_c"
],
"biocyc":[
"META:CPD-7100",
"META:CPD-7100",
"META:CPD-7100"
],
"chebi":[
"CHEBI:11765",
"CHEBI:1467",
"CHEBI:17214",
"CHEBI:19975",
"CHEBI:11765",
"CHEBI:1467",
"CHEBI:17214",
"CHEBI:19975",
"CHEBI:11765",
"CHEBI:1467",
"CHEBI:17214",
"CHEBI:19975"
],
"hmdb":[
"HMDB12149",
"HMDB12149",
"HMDB12149"
],
"inchi":"InChI=1S/C7H10O5/c1-3(2)4(6(9)10)5(8)7(11)12/h3-4H,1-2H3,(H,9,10)(H,11,12)/t4-/m0/s1",
"inchikey":[
"HIIZAGQWABAMRR-BYPYZUCNSA-L",
"HIIZAGQWABAMRR-BYPYZUCNSA-L",
"HIIZAGQWABAMRR-BYPYZUCNSA-L"
],
"kegg.compound":[
"C04236",
"C04236",
"C04236"
],
"metanetx.chemical":[
"MNXM1602",
"MNXM1602",
"MNXM1602"
],
"pubchem.compound":"5462259",
"sbo":[
"SBO:0000247"
],
"seed.compound":[
"cpd02605",
"cpd02605",
"cpd02605"
]
}
},
{
"id":"lys__L_c",
"name":"L-Lysine",
"compartment":"cytosol",
"charge":1,
"formula":"C6H15N2O2",
"annotation":{
"bigg.metabolite":[
"lys__L_c"
],
"biocyc":[
"META:LYS",
"META:LYS",
"META:LYS",
"META:LYS",
"META:LYS",
"META:LYS",
"META:LYS",
"META:LYS"
],
"chebi":[
"CHEBI:13135",
"CHEBI:133538",
"CHEBI:18019",
"CHEBI:21351",
"CHEBI:25094",
"CHEBI:32550",
"CHEBI:32551",
"CHEBI:32552",
"CHEBI:32563",
"CHEBI:32564",
"CHEBI:32565",
"CHEBI:43950",
"CHEBI:6264",
"CHEBI:13135",
"CHEBI:133538",
"CHEBI:18019",
"CHEBI:21351",
"CHEBI:25094",
"CHEBI:32550",
"CHEBI:32551",
"CHEBI:32552",
"CHEBI:32563",
"CHEBI:32564",
"CHEBI:32565",
"CHEBI:43950",
"CHEBI:6264",
"CHEBI:13135",
"CHEBI:133538",
"CHEBI:18019",
"CHEBI:21351",
"CHEBI:25094",
"CHEBI:32550",
"CHEBI:32551",
"CHEBI:32552",
"CHEBI:32563",
"CHEBI:32564",
"CHEBI:32565",
"CHEBI:43950",
"CHEBI:6264",
"CHEBI:13135",
"CHEBI:133538",
"CHEBI:18019",
"CHEBI:21351",
"CHEBI:25094",
"CHEBI:32550",
"CHEBI:32551",
"CHEBI:32552",
"CHEBI:32563",
"CHEBI:32564",
"CHEBI:32565",
"CHEBI:43950",
"CHEBI:6264",
"CHEBI:13135",
"CHEBI:133538",
"CHEBI:18019",
"CHEBI:21351",
"CHEBI:25094",
"CHEBI:32550",
"CHEBI:32551",
"CHEBI:32552",
"CHEBI:32563",
"CHEBI:32564",
"CHEBI:32565",
"CHEBI:43950",
"CHEBI:6264",
"CHEBI:13135",
"CHEBI:133538",
"CHEBI:18019",
"CHEBI:21351",
"CHEBI:25094",
"CHEBI:32550",
"CHEBI:32551",
"CHEBI:32552",
"CHEBI:32563",
"CHEBI:32564",
"CHEBI:32565",
"CHEBI:43950",
"CHEBI:6264",
"CHEBI:13135",
"CHEBI:133538",
"CHEBI:18019",
"CHEBI:21351",
"CHEBI:25094",
"CHEBI:32550",
"CHEBI:32551",
"CHEBI:32552",
"CHEBI:32563",
"CHEBI:32564",
"CHEBI:32565",
"CHEBI:43950",
"CHEBI:6264",
"CHEBI:13135",
"CHEBI:133538",
"CHEBI:18019",
"CHEBI:21351",
"CHEBI:25094",
"CHEBI:32550",
"CHEBI:32551",
"CHEBI:32552",
"CHEBI:32563",
"CHEBI:32564",
"CHEBI:32565",
"CHEBI:43950",
"CHEBI:6264"
],
"hmdb":[
"HMDB00182",
"HMDB03405",
"HMDB62809",
"HMDB00182",
"HMDB03405",
"HMDB62809",
"HMDB00182",
"HMDB03405",
"HMDB62809",
"HMDB00182",
"HMDB03405",
"HMDB62809",
"HMDB00182",
"HMDB03405",
"HMDB62809",
"HMDB00182",
"HMDB03405",
"HMDB62809",
"HMDB00182",
"HMDB03405",
"HMDB62809",
"HMDB00182",
"HMDB03405",
"HMDB62809"
],
"inchi":"InChI=1S/C6H14N2O2/c7-4-2-1-3-5(8)6(9)10/h5H,1-4,7-8H2,(H,9,10)/t5-/m0/s1",
"inchikey":[
"KDXKERNSBIXSRK-YFKPBYRVSA-O",
"KDXKERNSBIXSRK-YFKPBYRVSA-O",
"KDXKERNSBIXSRK-YFKPBYRVSA-O",
"KDXKERNSBIXSRK-YFKPBYRVSA-O",
"KDXKERNSBIXSRK-YFKPBYRVSA-O",
"KDXKERNSBIXSRK-YFKPBYRVSA-O",
"KDXKERNSBIXSRK-YFKPBYRVSA-O",
"KDXKERNSBIXSRK-YFKPBYRVSA-O"
],
"kegg.compound":[
"C00047",
"C16440",
"C00047",
"C16440",
"C00047",
"C16440",
"C00047",
"C16440",
"C00047",
"C16440",
"C00047",
"C16440",
"C00047",
"C16440",
"C00047",
"C16440"
],
"kegg.drug":[
"D02304",
"D02304",
"D02304",
"D02304",
"D02304",
"D02304",
"D02304",
"D02304"
],
"metanetx.chemical":[
"MNXM78",
"MNXM78",
"MNXM78",
"MNXM78",
"MNXM78",
"MNXM78",
"MNXM78",
"MNXM78"
],
"pubchem.compound":"5962",
"reactome":[
"R-ALL-29444",
"R-ALL-351979",
"R-ALL-351991",
"R-ALL-29444",
"R-ALL-351979",
"R-ALL-351991",
"R-ALL-29444",
"R-ALL-351979",
"R-ALL-351991",
"R-ALL-29444",
"R-ALL-351979",
"R-ALL-351991",
"R-ALL-29444",
"R-ALL-351979",
"R-ALL-351991",
"R-ALL-29444",
"R-ALL-351979",
"R-ALL-351991",
"R-ALL-29444",
"R-ALL-351979",
"R-ALL-351991",
"R-ALL-29444",
"R-ALL-351979",
"R-ALL-351991"
],
"sbo":[
"SBO:0000247"
],
"seed.compound":[
"cpd00039",
"cpd19182",
"cpd00039",
"cpd19182",
"cpd00039",
"cpd19182",
"cpd00039",
"cpd19182",
"cpd00039",
"cpd19182",
"cpd00039",
"cpd19182",
"cpd00039",
"cpd19182",
"cpd00039",
"cpd19182"
]
}
},
{
"id":"13dpg_c",
"name":"3-Phospho-D-glyceroyl phosphate",
"compartment":"cytosol",
"charge":-4,
"formula":"C3H4O10P2",
"annotation":{
"bigg.metabolite":[
"13dpg_c"
],
"biocyc":[
"META:DPG",
"META:DPG",
"META:DPG",
"META:DPG",
"META:DPG"
],
"chebi":[
"CHEBI:11881",
"CHEBI:16001",
"CHEBI:1658",
"CHEBI:20189",
"CHEBI:57604",
"CHEBI:11881",
"CHEBI:16001",
"CHEBI:1658",
"CHEBI:20189",
"CHEBI:57604",
"CHEBI:11881",
"CHEBI:16001",
"CHEBI:1658",
"CHEBI:20189",
"CHEBI:57604",
"CHEBI:11881",
"CHEBI:16001",
"CHEBI:1658",
"CHEBI:20189",
"CHEBI:57604",
"CHEBI:11881",
"CHEBI:16001",
"CHEBI:1658",
"CHEBI:20189",
"CHEBI:57604"
],
"hmdb":[
"HMDB62758",
"HMDB62758",
"HMDB62758",
"HMDB62758",
"HMDB62758"
],
"inchi":"1InChI=S/C3H8O10P2/c4-2(1-12-14(6,7)8)3(5)13-15(9,10)11/h2,4H,1H2,(H2,6,7,8)(H2,9,10,11)/t2-/m1/s1",
"inchikey":[
"LJQLQCAXBUHEAZ-UWTATZPHSA-J",
"LJQLQCAXBUHEAZ-UWTATZPHSA-J",
"LJQLQCAXBUHEAZ-UWTATZPHSA-J",
"LJQLQCAXBUHEAZ-UWTATZPHSA-J",
"LJQLQCAXBUHEAZ-UWTATZPHSA-J"
],
"kegg.compound":[
"C00236",
"C00236",
"C00236",
"C00236",
"C00236"
],
"metanetx.chemical":[
"MNXM261",
"MNXM261",
"MNXM261",
"MNXM261",
"MNXM261"
],
"pubchem.compound":"439191",
"reactome":[
"R-ALL-29800",
"R-ALL-29800",
"R-ALL-29800",
"R-ALL-29800",
"R-ALL-29800"
],
"sbo":[
"SBO:0000247"
],
"seed.compound":[
"cpd00203",
"cpd00203",
"cpd00203",
"cpd00203",
"cpd00203"
]
}
},
{
"id":"gmp_c",
"name":"GMP",
"compartment":"cytosol",
"charge":-2,
"formula":"C10H12N5O8P",
"annotation":{
"bigg.metabolite":[
"gmp_c"
],
"biocyc":[
"META:GMP",
"META:GMP",
"META:GMP",
"META:GMP",
"META:GMP",
"META:GMP",
"META:GMP",
"META:GMP"
],
"chebi":[
"CHEBI:13341",
"CHEBI:14381",
"CHEBI:17345",
"CHEBI:24449",
"CHEBI:24450",
"CHEBI:29058",
"CHEBI:40119",
"CHEBI:42615",
"CHEBI:42647",
"CHEBI:42831",
"CHEBI:42887",
"CHEBI:42892",
"CHEBI:42979",
"CHEBI:47450",
"CHEBI:5228",
"CHEBI:58115",
"CHEBI:13341",
"CHEBI:14381",
"CHEBI:17345",
"CHEBI:24449",
"CHEBI:24450",
"CHEBI:29058",
"CHEBI:40119",
"CHEBI:42615",
"CHEBI:42647",
"CHEBI:42831",
"CHEBI:42887",
"CHEBI:42892",
"CHEBI:42979",
"CHEBI:47450",
"CHEBI:5228",
"CHEBI:58115",
"CHEBI:13341",
"CHEBI:14381",
"CHEBI:17345",
"CHEBI:24449",
"CHEBI:24450",
"CHEBI:29058",
"CHEBI:40119",
"CHEBI:42615",
"CHEBI:42647",
"CHEBI:42831",
"CHEBI:42887",
"CHEBI:42892",
"CHEBI:42979",
"CHEBI:47450",
"CHEBI:5228",
"CHEBI:58115",
"CHEBI:13341",
"CHEBI:14381",
"CHEBI:17345",
"CHEBI:24449",
"CHEBI:24450",
"CHEBI:29058",
"CHEBI:40119",
"CHEBI:42615",
"CHEBI:42647",
"CHEBI:42831",
"CHEBI:42887",
"CHEBI:42892",
"CHEBI:42979",
"CHEBI:47450",
"CHEBI:5228",
"CHEBI:58115",
"CHEBI:13341",
"CHEBI:14381",
"CHEBI:17345",
"CHEBI:24449",
"CHEBI:24450",
"CHEBI:29058",
"CHEBI:40119",
"CHEBI:42615",
"CHEBI:42647",
"CHEBI:42831",
"CHEBI:42887",
"CHEBI:42892",
"CHEBI:42979",
"CHEBI:47450",
"CHEBI:5228",
"CHEBI:58115",
"CHEBI:13341",
"CHEBI:14381",
"CHEBI:17345",
"CHEBI:24449",
"CHEBI:24450",
"CHEBI:29058",
"CHEBI:40119",
"CHEBI:42615",
"CHEBI:42647",
"CHEBI:42831",
"CHEBI:42887",
"CHEBI:42892",
"CHEBI:42979",
"CHEBI:47450",
"CHEBI:5228",
"CHEBI:58115",
"CHEBI:13341",
"CHEBI:14381",
"CHEBI:17345",
"CHEBI:24449",
"CHEBI:24450",
"CHEBI:29058",
"CHEBI:40119",
"CHEBI:42615",
"CHEBI:42647",
"CHEBI:42831",
"CHEBI:42887",
"CHEBI:42892",
"CHEBI:42979",
"CHEBI:47450",
"CHEBI:5228",
"CHEBI:58115",
"CHEBI:13341",
"CHEBI:14381",
"CHEBI:17345",
"CHEBI:24449",
"CHEBI:24450",
"CHEBI:29058",
"CHEBI:40119",
"CHEBI:42615",
"CHEBI:42647",
"CHEBI:42831",
"CHEBI:42887",
"CHEBI:42892",
"CHEBI:42979",
"CHEBI:47450",
"CHEBI:5228",
"CHEBI:58115"
],
"hmdb":[
"HMDB01397",
"HMDB01397",
"HMDB01397",
"HMDB01397",
"HMDB01397",
"HMDB01397",
"HMDB01397",
"HMDB01397"
],
"inchi":"InChI=1S/C10H14N5O8P/c11-10-13-7-4(8(18)14-10)12-2-15(7)9-6(17)5(16)3(23-9)1-22-24(19,20)21/h2-3,5-6,9,16-17H,1H2,(H2,19,20,21)(H3,11,13,14,18)/t3-,5-,6-,9-/m1/s1",
"inchikey":[
"RQFCJASXJCIDSX-UUOKFMHZSA-L",
"RQFCJASXJCIDSX-UUOKFMHZSA-L",
"RQFCJASXJCIDSX-UUOKFMHZSA-L",
"RQFCJASXJCIDSX-UUOKFMHZSA-L",
"RQFCJASXJCIDSX-UUOKFMHZSA-L",
"RQFCJASXJCIDSX-UUOKFMHZSA-L",
"RQFCJASXJCIDSX-UUOKFMHZSA-L",
"RQFCJASXJCIDSX-UUOKFMHZSA-L"
],
"kegg.compound":[
"C00144",
"C00144",
"C00144",
"C00144",
"C00144",
"C00144",
"C00144",
"C00144"
],
"metanetx.chemical":[
"MNXM113",
"MNXM113",
"MNXM113",
"MNXM113",
"MNXM113",
"MNXM113",
"MNXM113",
"MNXM113"
],
"pubchem.compound":"135398631",
"reactome":[
"R-ALL-29626",
"R-ALL-113578",
"R-ALL-5696194",
"R-ALL-113579",
"R-ALL-744239"
],
"sbo":[
"SBO:0000247"
],
"seed.compound":[
"cpd00126",
"cpd00126",
"cpd00126",
"cpd00126",
"cpd00126",
"cpd00126",
"cpd00126",
"cpd00126"
]
}
},
{
"id":"utp_c",
"name":"UTP",
"compartment":"cytosol",
"charge":-4,
"formula":"C9H11N2O15P3",
"annotation":{
"bigg.metabolite":[
"utp_c"
],
"biocyc":[
"META:UTP",
"META:UTP",
"META:UTP",
"META:UTP",
"META:UTP"
],
"chebi":[
"CHEBI:13510",
"CHEBI:15713",
"CHEBI:27233",
"CHEBI:37567",
"CHEBI:46397",
"CHEBI:46398",
"CHEBI:57481",
"CHEBI:9850",
"CHEBI:13510",
"CHEBI:15713",
"CHEBI:27233",
"CHEBI:37567",
"CHEBI:46397",
"CHEBI:46398",
"CHEBI:57481",
"CHEBI:9850",
"CHEBI:13510",
"CHEBI:15713",
"CHEBI:27233",
"CHEBI:37567",
"CHEBI:46397",
"CHEBI:46398",
"CHEBI:57481",
"CHEBI:9850",
"CHEBI:13510",
"CHEBI:15713",
"CHEBI:27233",
"CHEBI:37567",
"CHEBI:46397",
"CHEBI:46398",
"CHEBI:57481",
"CHEBI:9850",
"CHEBI:13510",
"CHEBI:15713",
"CHEBI:27233",
"CHEBI:37567",
"CHEBI:46397",
"CHEBI:46398",
"CHEBI:57481",
"CHEBI:9850"
],
"hmdb":[
"HMDB00285",
"HMDB00285",
"HMDB00285",
"HMDB00285",
"HMDB00285"
],
"inchi":"InChI=1S/C9H15N2O15P3/c12-5-1-2-11(9(15)10-5)8-7(14)6(13)4(24-8)3-23-28(19,20)26-29(21,22)25-27(16,17)18/h1-2,4,6-8,13-14H,3H2,(H,19,20)(H,21,22)(H,10,12,15)(H2,16,17,18)/t4-,6-,7-,8-/m1/s1",
"inchikey":[
"PGAVKCOVUIYSFO-XVFCMESISA-J",
"PGAVKCOVUIYSFO-XVFCMESISA-J",
"PGAVKCOVUIYSFO-XVFCMESISA-J",
"PGAVKCOVUIYSFO-XVFCMESISA-J",
"PGAVKCOVUIYSFO-XVFCMESISA-J"
],
"kegg.compound":[
"C00075",
"C00075",
"C00075",
"C00075",
"C00075"
],
"metanetx.chemical":[
"MNXM121",
"MNXM121",
"MNXM121",
"MNXM121",
"MNXM121"
],
"pubchem.compound":"6133",
"reactome":[
"R-ALL-29494",
"R-ALL-29494",
"R-ALL-29494",
"R-ALL-29494",
"R-ALL-29494"
],
"sbo":[
"SBO:0000247"
],
"seed.compound":[
"cpd00062",
"cpd00062",
"cpd00062",
"cpd00062",
"cpd00062"
]
}
},
{
"id":"trdrd_c",
"name":"Thioredoxin",
"compartment":"cytosol",
"charge":0,
"formula":"XH2",
"annotation":{
"bigg.metabolite":[
"trdrd_c"
],
"biocyc":[
"META:Red-Thioredoxin",
"META:Red-Thioredoxin",
"META:Red-Thioredoxin",
"META:Red-Thioredoxin",
"META:Red-Thioredoxin"
],
"chebi":[
"CHEBI:15033",
"CHEBI:15033",
"CHEBI:15033",
"CHEBI:15033",
"CHEBI:15033"
],
"kegg.compound":[
"C00342",
"C00342",
"C00342",
"C00342",
"C00342"
],
"metanetx.chemical":[
"MNXM96993",
"MNXM96993",
"MNXM96993",
"MNXM96993",
"MNXM96993"
],
"pubchem.compound":[
"3635",
"223441017"
],
"reactome":[
"R-ALL-2142774",
"R-ALL-2142774",
"R-ALL-2142774",
"R-ALL-2142774",
"R-ALL-2142774"
],
"sbo":[
"SBO:0000247"
],
"seed.compound":[
"cpd11421",
"cpd28060",
"cpd11421",
"cpd28060",
"cpd11421",
"cpd28060",
"cpd11421",
"cpd28060",
"cpd11421",
"cpd28060"
]
}
},
{
"id":"so4_c",
"name":"Sulfate",
"compartment":"cytosol",
"charge":-2,
"formula":"O4S",
"annotation":{
"bigg.metabolite":[
"so4_c"
],
"biocyc":[
"META:HSO4",
"META:SULFATE",
"META:HSO4",
"META:SULFATE",
"META:HSO4",
"META:SULFATE",
"META:HSO4",
"META:SULFATE",
"META:HSO4",
"META:SULFATE",
"META:HSO4",
"META:SULFATE",
"META:HSO4",
"META:SULFATE",
"META:HSO4",
"META:SULFATE"
],
"chebi":[
"CHEBI:15135",
"CHEBI:16189",
"CHEBI:26836",
"CHEBI:29199",
"CHEBI:45687",
"CHEBI:45693",
"CHEBI:45696",
"CHEBI:9335",
"CHEBI:15135",
"CHEBI:16189",
"CHEBI:26836",
"CHEBI:29199",
"CHEBI:45687",
"CHEBI:45693",
"CHEBI:45696",
"CHEBI:9335",
"CHEBI:15135",
"CHEBI:16189",
"CHEBI:26836",
"CHEBI:29199",
"CHEBI:45687",
"CHEBI:45693",
"CHEBI:45696",
"CHEBI:9335",
"CHEBI:15135",
"CHEBI:16189",
"CHEBI:26836",
"CHEBI:29199",
"CHEBI:45687",
"CHEBI:45693",
"CHEBI:45696",
"CHEBI:9335",
"CHEBI:15135",
"CHEBI:16189",
"CHEBI:26836",
"CHEBI:29199",
"CHEBI:45687",
"CHEBI:45693",
"CHEBI:45696",
"CHEBI:9335",
"CHEBI:15135",
"CHEBI:16189",
"CHEBI:26836",
"CHEBI:29199",
"CHEBI:45687",
"CHEBI:45693",
"CHEBI:45696",
"CHEBI:9335",
"CHEBI:15135",
"CHEBI:16189",
"CHEBI:26836",
"CHEBI:29199",
"CHEBI:45687",
"CHEBI:45693",
"CHEBI:45696",
"CHEBI:9335",
"CHEBI:15135",
"CHEBI:16189",
"CHEBI:26836",
"CHEBI:29199",
"CHEBI:45687",
"CHEBI:45693",
"CHEBI:45696",
"CHEBI:9335"
],
"hmdb":[
"HMDB01448",
"HMDB01448",
"HMDB01448",
"HMDB01448",
"HMDB01448",
"HMDB01448",
"HMDB01448",
"HMDB01448"
],
"inchi":"InChI=1S/H2O4S/c1-5(2,3)4/h(H2,1,2,3,4)",
"inchikey":[
"QAOWNCQODCNURD-UHFFFAOYSA-L",
"QAOWNCQODCNURD-UHFFFAOYSA-L",
"QAOWNCQODCNURD-UHFFFAOYSA-L",
"QAOWNCQODCNURD-UHFFFAOYSA-L",
"QAOWNCQODCNURD-UHFFFAOYSA-L",
"QAOWNCQODCNURD-UHFFFAOYSA-L",
"QAOWNCQODCNURD-UHFFFAOYSA-L",
"QAOWNCQODCNURD-UHFFFAOYSA-L"
],
"kegg.compound":[
"C00059",
"C00059",
"C00059",
"C00059",
"C00059",
"C00059",
"C00059",
"C00059"
],
"kegg.drug":[
"D05963",
"D05963",
"D05963",
"D05963",
"D05963",
"D05963",
"D05963",
"D05963"
],
"metanetx.chemical":[
"MNXM58",
"MNXM58",
"MNXM58",
"MNXM58",
"MNXM58",
"MNXM58",
"MNXM58",
"MNXM58"
],
"pubchem.compound":"1117",
"reactome":[
"R-ALL-1606845",
"R-ALL-1609649",
"R-ALL-1614584",
"R-ALL-174375",
"R-ALL-427648",
"R-ALL-1606845",
"R-ALL-1609649",
"R-ALL-1614584",
"R-ALL-174375",
"R-ALL-427648",
"R-ALL-1606845",
"R-ALL-1609649",
"R-ALL-1614584",
"R-ALL-174375",
"R-ALL-427648",
"R-ALL-1606845",
"R-ALL-1609649",
"R-ALL-1614584",
"R-ALL-174375",
"R-ALL-427648",
"R-ALL-1606845",
"R-ALL-1609649",
"R-ALL-1614584",
"R-ALL-174375",
"R-ALL-427648",
"R-ALL-1606845",
"R-ALL-1609649",
"R-ALL-1614584",
"R-ALL-174375",
"R-ALL-427648",
"R-ALL-1606845",
"R-ALL-1609649",
"R-ALL-1614584",
"R-ALL-174375",
"R-ALL-427648",
"R-ALL-1606845",
"R-ALL-1609649",
"R-ALL-1614584",
"R-ALL-174375",
"R-ALL-427648"
],
"sbo":[
"SBO:0000247"
],
"seed.compound":[
"cpd00048",
"cpd29301",
"cpd00048",
"cpd29301",
"cpd00048",
"cpd29301",
"cpd00048",
"cpd29301",
"cpd00048",
"cpd29301",
"cpd00048",
"cpd29301",
"cpd00048",
"cpd29301",
"cpd00048",
"cpd29301"
]
}
},
{
"id":"5apru_c",
"name":"5-Amino-6-(5'-phosphoribosylamino)uracil",
"compartment":"cytosol",
"charge":-2,
"formula":"C9H13N4O9P",
"annotation":{
"bigg.metabolite":[
"5apru_c"
],
"biocyc":[
"META:CPD-602",
"META:CPD-602"
],
"chebi":[
"CHEBI:12108",
"CHEBI:18337",
"CHEBI:2032",
"CHEBI:20546",
"CHEBI:58453",
"CHEBI:59550",
"CHEBI:59551",
"CHEBI:12108",
"CHEBI:18337",
"CHEBI:2032",
"CHEBI:20546",
"CHEBI:58453",
"CHEBI:59550",
"CHEBI:59551"
],
"inchi":"InChI=1S/C9H15N4O9P/c10-3-6(12-9(17)13-7(3)16)11-8-5(15)4(14)2(22-8)1-21-23(18,19)20/h2,4-5,8,14-15H,1,10H2,(H2,18,19,20)(H3,11,12,13,16,17)/t2-,4-,5-,8-/m1/s1",
"inchikey":[
"LZEXYCAGPMYXLX-UMMCILCDSA-L",
"LZEXYCAGPMYXLX-UMMCILCDSA-L"
],
"kegg.compound":[
"C01268",
"C01268"
],
"metanetx.chemical":[
"MNXM1532",
"MNXM1532"
],
"pubchem.compound":"439462",
"sbo":[
"SBO:0000247"
],
"seed.compound":[
"cpd00931",
"cpd00931"
]
}
},
{
"id":"hmppp9_c",
"name":"13(1)-Hydroxy-magnesium-protoporphyrin IX 13-monomethyl ester",
"compartment":"cytosol",
"charge":-1,
"formula":"C35H33MgN4O5",
"annotation":{
"bigg.metabolite":[
"hmppp9_c"
],
"biocyc":[
"META:13-HYDROXY-MAGNESIUM-PROTOPORP",
"META:13-HYDROXY-MAGNESIUM-PROTOPORP"
],
"chebi":[
"CHEBI:10835",
"CHEBI:11322",
"CHEBI:15434",
"CHEBI:29463",
"CHEBI:60489",
"CHEBI:77664",
"CHEBI:10835",
"CHEBI:11322",
"CHEBI:15434",
"CHEBI:29463",
"CHEBI:60489",
"CHEBI:77664"
],
"inchi":"InChI=1S/C35H35N4O5.Mg/c1-8-21-17(3)24-12-25-19(5)23(10-11-33(41)42)30(38-25)15-31-35(32(40)16-34(43)44-7)20(6)27(39-31)14-29-22(9-2)18(4)26(37-29)13-28(21)36-24;/h8-9,12-15,32,40H,1-2,10-11,16H2,3-7H3,(H2-,36,37,38,39,41,42);/q-1;+2/p-1",
"inchikey":[
"MVCDIAGKFJFPBB-JXBSUKTBSA-L",
"MVCDIAGKFJFPBB-JXBSUKTBSA-L"
],
"kegg.compound":[
"C11829",
"C11829"
],
"metanetx.chemical":[
"MNXM60922",
"MNXM60922"
],
"pubchem.compound":"443425",
"sbo":[
"SBO:0000247"
],
"seed.compound":"cpd08629"
}
},
{
"id":"pydx5p_c",
"name":"Pyridoxal phosphate",
"compartment":"cytosol",
"charge":-2,
"formula":"C8H8NO6P",
"annotation":{
"bigg.metabolite":[
"pydx5p_c"
],
"biocyc":[
"META:PYRIDOXAL_PHOSPHATE",
"META:PYRIDOXAL_PHOSPHATE",
"META:PYRIDOXAL_PHOSPHATE",
"META:PYRIDOXAL_PHOSPHATE"
],
"chebi":[
"CHEBI:14977",
"CHEBI:18405",
"CHEBI:234571",
"CHEBI:26424",
"CHEBI:358848",
"CHEBI:45145",
"CHEBI:597326",
"CHEBI:8668",
"CHEBI:14977",
"CHEBI:18405",
"CHEBI:234571",
"CHEBI:26424",
"CHEBI:358848",
"CHEBI:45145",
"CHEBI:597326",
"CHEBI:8668",
"CHEBI:14977",
"CHEBI:18405",
"CHEBI:234571",
"CHEBI:26424",
"CHEBI:358848",
"CHEBI:45145",
"CHEBI:597326",
"CHEBI:8668",
"CHEBI:14977",
"CHEBI:18405",
"CHEBI:234571",
"CHEBI:26424",
"CHEBI:358848",
"CHEBI:45145",
"CHEBI:597326",
"CHEBI:8668"
],
"hmdb":[
"HMDB01491",
"HMDB01491",
"HMDB01491",
"HMDB01491"
],
"inchi":"InChI=1S/C8H10NO6P/c1-5-8(11)7(3-10)6(2-9-5)4-15-16(12,13)14/h2-3,11H,4H2,1H3,(H2,12,13,14)",
"inchikey":[
"NGVDGCNFYWLIFO-UHFFFAOYSA-L",
"NGVDGCNFYWLIFO-UHFFFAOYSA-L",
"NGVDGCNFYWLIFO-UHFFFAOYSA-L",
"NGVDGCNFYWLIFO-UHFFFAOYSA-L"
],
"kegg.compound":[
"C00018",
"C00018",
"C00018",
"C00018"
],
"metanetx.chemical":[
"MNXM161",
"MNXM161",
"MNXM161",
"MNXM161"
],
"pubchem.compound":"1051",
"reactome":[
"R-ALL-29390",
"R-ALL-29390",
"R-ALL-29390",
"R-ALL-29390"
],
"sbo":[
"SBO:0000247"
],
"seed.compound":[
"cpd00016",
"cpd00016",
"cpd00016",
"cpd00016"
]
}
},
{
"id":"2dhp_c",
"name":"2-Dehydropantoate",
"compartment":"cytosol",
"charge":-1,
"formula":"C6H9O4",
"annotation":{
"bigg.metabolite":[
"2dhp_c"
],
"biocyc":[
"META:2-DEHYDROPANTOATE",
"META:2-DEHYDROPANTOATE",
"META:2-DEHYDROPANTOATE"
],
"chebi":[
"CHEBI:1071",
"CHEBI:11561",
"CHEBI:17094",
"CHEBI:19545",
"CHEBI:1071",
"CHEBI:11561",
"CHEBI:17094",
"CHEBI:19545",
"CHEBI:1071",
"CHEBI:11561",
"CHEBI:17094",
"CHEBI:19545"
],
"hmdb":"HMDB0304068",
"inchi":"InChI=1S/C6H10O4/c1-6(2,3-7)4(8)5(9)10/h7H,3H2,1-2H3,(H,9,10)",
"inchikey":[
"PKVVTUWHANFMQC-UHFFFAOYSA-M",
"PKVVTUWHANFMQC-UHFFFAOYSA-M",
"PKVVTUWHANFMQC-UHFFFAOYSA-M"
],
"kegg.compound":[
"C00966",
"C00966",
"C00966"
],
"metanetx.chemical":[
"MNXM959",
"MNXM959",
"MNXM959"
],
"pubchem.compound":"38",
"sbo":[
"SBO:0000247"
],
"seed.compound":[
"cpd00712",
"cpd00712",
"cpd00712"
]
}
},
{
"id":"ade_c",
"name":"Adenine",
"compartment":"cytosol",
"charge":0,
"formula":"C5H5N5",
"annotation":{
"bigg.metabolite":[
"ade_c"
],
"biocyc":[
"META:ADENINE",
"META:ADENINE-RING",
"META:ADENINE",
"META:ADENINE-RING",
"META:ADENINE",
"META:ADENINE-RING",
"META:ADENINE",
"META:ADENINE-RING",
"META:ADENINE",
"META:ADENINE-RING"
],
"chebi":[
"CHEBI:13733",
"CHEBI:16708",
"CHEBI:22236",
"CHEBI:2470",
"CHEBI:40579",
"CHEBI:13733",
"CHEBI:16708",
"CHEBI:22236",
"CHEBI:2470",
"CHEBI:40579",
"CHEBI:13733",
"CHEBI:16708",
"CHEBI:22236",
"CHEBI:2470",
"CHEBI:40579",
"CHEBI:13733",
"CHEBI:16708",
"CHEBI:22236",
"CHEBI:2470",
"CHEBI:40579",
"CHEBI:13733",
"CHEBI:16708",
"CHEBI:22236",
"CHEBI:2470",
"CHEBI:40579"
],
"hmdb":[
"HMDB00034",
"HMDB00034",
"HMDB00034",
"HMDB00034",
"HMDB00034"
],
"inchi":"InChI=1S/C5H5N5/c6-4-3-5(9-1-7-3)10-2-8-4/h1-2H,(H3,6,7,8,9,10)",
"inchikey":[
"GFFGJBXGBJISGV-UHFFFAOYSA-N",
"GFFGJBXGBJISGV-UHFFFAOYSA-N",
"GFFGJBXGBJISGV-UHFFFAOYSA-N",
"GFFGJBXGBJISGV-UHFFFAOYSA-N",
"GFFGJBXGBJISGV-UHFFFAOYSA-N"
],
"kegg.compound":[
"C00147",
"C00147",
"C00147",
"C00147",
"C00147"
],
"kegg.drug":[
"D00034",
"D00034",
"D00034",
"D00034",
"D00034"
],
"metanetx.chemical":[
"MNXM168",
"MNXM168",
"MNXM168",
"MNXM168",
"MNXM168"
],
"pubchem.compound":"190",
"reactome":[
"R-ALL-83951",
"R-ALL-83951",
"R-ALL-83951",
"R-ALL-83951",
"R-ALL-83951"
],
"sbo":[
"SBO:0000247"
],
"seed.compound":[
"cpd00128",
"cpd22238",
"cpd00128",
"cpd22238",
"cpd00128",
"cpd22238",
"cpd00128",
"cpd22238",
"cpd00128",
"cpd22238"
]
}
},
{
"id":"asp__L_c",
"name":"L-Aspartate",
"compartment":"cytosol",
"charge":-1,
"formula":"C4H6NO4",
"annotation":{
"bigg.metabolite":[
"asp__L_c"
],
"biocyc":[
"META:L-ASPARTATE",
"META:L-ASPARTATE",
"META:L-ASPARTATE",
"META:L-ASPARTATE",
"META:L-ASPARTATE",
"META:L-ASPARTATE",
"META:L-ASPARTATE",
"META:L-ASPARTATE"
],
"chebi":[
"CHEBI:13085",
"CHEBI:132943",
"CHEBI:17053",
"CHEBI:21244",
"CHEBI:21247",
"CHEBI:22659",
"CHEBI:22660",
"CHEBI:29991",
"CHEBI:29992",
"CHEBI:29993",
"CHEBI:29995",
"CHEBI:35391",
"CHEBI:40853",
"CHEBI:40900",
"CHEBI:40913",
"CHEBI:40942",
"CHEBI:6193",
"CHEBI:13085",
"CHEBI:132943",
"CHEBI:17053",
"CHEBI:21244",
"CHEBI:21247",
"CHEBI:22659",
"CHEBI:22660",
"CHEBI:29991",
"CHEBI:29992",
"CHEBI:29993",
"CHEBI:29995",
"CHEBI:35391",
"CHEBI:40853",
"CHEBI:40900",
"CHEBI:40913",
"CHEBI:40942",
"CHEBI:6193",
"CHEBI:13085",
"CHEBI:132943",
"CHEBI:17053",
"CHEBI:21244",
"CHEBI:21247",
"CHEBI:22659",
"CHEBI:22660",
"CHEBI:29991",
"CHEBI:29992",
"CHEBI:29993",
"CHEBI:29995",
"CHEBI:35391",
"CHEBI:40853",
"CHEBI:40900",
"CHEBI:40913",
"CHEBI:40942",
"CHEBI:6193",
"CHEBI:13085",
"CHEBI:132943",
"CHEBI:17053",
"CHEBI:21244",
"CHEBI:21247",
"CHEBI:22659",
"CHEBI:22660",
"CHEBI:29991",
"CHEBI:29992",
"CHEBI:29993",
"CHEBI:29995",
"CHEBI:35391",
"CHEBI:40853",
"CHEBI:40900",
"CHEBI:40913",
"CHEBI:40942",
"CHEBI:6193",
"CHEBI:13085",
"CHEBI:132943",
"CHEBI:17053",
"CHEBI:21244",
"CHEBI:21247",
"CHEBI:22659",
"CHEBI:22660",
"CHEBI:29991",
"CHEBI:29992",
"CHEBI:29993",
"CHEBI:29995",
"CHEBI:35391",
"CHEBI:40853",
"CHEBI:40900",
"CHEBI:40913",
"CHEBI:40942",
"CHEBI:6193",
"CHEBI:13085",
"CHEBI:132943",
"CHEBI:17053",
"CHEBI:21244",
"CHEBI:21247",
"CHEBI:22659",
"CHEBI:22660",
"CHEBI:29991",
"CHEBI:29992",
"CHEBI:29993",
"CHEBI:29995",
"CHEBI:35391",
"CHEBI:40853",
"CHEBI:40900",
"CHEBI:40913",
"CHEBI:40942",
"CHEBI:6193",
"CHEBI:13085",
"CHEBI:132943",
"CHEBI:17053",
"CHEBI:21244",
"CHEBI:21247",
"CHEBI:22659",
"CHEBI:22660",
"CHEBI:29991",
"CHEBI:29992",
"CHEBI:29993",
"CHEBI:29995",
"CHEBI:35391",
"CHEBI:40853",
"CHEBI:40900",
"CHEBI:40913",
"CHEBI:40942",
"CHEBI:6193",
"CHEBI:13085",
"CHEBI:132943",
"CHEBI:17053",
"CHEBI:21244",
"CHEBI:21247",
"CHEBI:22659",
"CHEBI:22660",
"CHEBI:29991",
"CHEBI:29992",
"CHEBI:29993",
"CHEBI:29995",
"CHEBI:35391",
"CHEBI:40853",
"CHEBI:40900",
"CHEBI:40913",
"CHEBI:40942",
"CHEBI:6193"
],
"hmdb":[
"HMDB00191",
"HMDB62186",
"HMDB62501",
"HMDB00191",
"HMDB62186",
"HMDB62501",
"HMDB00191",
"HMDB62186",
"HMDB62501",
"HMDB00191",
"HMDB62186",
"HMDB62501",
"HMDB00191",
"HMDB62186",
"HMDB62501",
"HMDB00191",
"HMDB62186",
"HMDB62501",
"HMDB00191",
"HMDB62186",
"HMDB62501",
"HMDB00191",
"HMDB62186",
"HMDB62501"
],
"inchi":"InChI=1S/C4H7NO4/c5-2(4(8)9)1-3(6)7/h2H,1,5H2,(H,6,7)(H,8,9)/t2-/m0/s1",
"inchikey":[
"CKLJMWTZIZZHCS-REOHCLBHSA-M",
"CKLJMWTZIZZHCS-REOHCLBHSA-M",
"CKLJMWTZIZZHCS-REOHCLBHSA-M",
"CKLJMWTZIZZHCS-REOHCLBHSA-M",
"CKLJMWTZIZZHCS-REOHCLBHSA-M",
"CKLJMWTZIZZHCS-REOHCLBHSA-M",
"CKLJMWTZIZZHCS-REOHCLBHSA-M",
"CKLJMWTZIZZHCS-REOHCLBHSA-M"
],
"kegg.compound":[
"C00049",
"C16433",
"C00049",
"C16433",
"C00049",
"C16433",
"C00049",
"C16433",
"C00049",
"C16433",
"C00049",
"C16433",
"C00049",
"C16433",
"C00049",
"C16433"
],
"kegg.drug":[
"D00013",
"D00013",
"D00013",
"D00013",
"D00013",
"D00013",
"D00013",
"D00013"
],
"metanetx.chemical":[
"MNXM42",
"MNXM42",
"MNXM42",
"MNXM42",
"MNXM42",
"MNXM42",
"MNXM42",
"MNXM42"
],
"pubchem.compound":"5960",
"reactome":[
"R-ALL-113553",
"R-ALL-29448",
"R-ALL-113553",
"R-ALL-29448",
"R-ALL-113553",
"R-ALL-29448",
"R-ALL-113553",
"R-ALL-29448",
"R-ALL-113553",
"R-ALL-29448",
"R-ALL-113553",
"R-ALL-29448",
"R-ALL-113553",
"R-ALL-29448",
"R-ALL-113553",
"R-ALL-29448"
],
"sbo":[
"SBO:0000247"
],
"seed.compound":[
"cpd00041",
"cpd19181",
"cpd00041",
"cpd19181",
"cpd00041",
"cpd19181",
"cpd00041",
"cpd19181",
"cpd00041",
"cpd19181",
"cpd00041",
"cpd19181",
"cpd00041",
"cpd19181",
"cpd00041",
"cpd19181"
]
}
},
{
"id":"2sephchc_c",
"name":"2-Succinyl-5-enolpyruvyl-6-hydroxy-3-cyclohexene-1-carboxylate",
"compartment":"cytosol",
"charge":-3,
"formula":"C14H13O9",
"annotation":{
"bigg.metabolite":[
"2sephchc_c"
],
"chebi":[
"CHEBI:50271",
"CHEBI:58818"
],
"hmdb":"HMDB0304086",
"inchi":"InChI=1S/C14H16O9/c1-6(13(19)20)23-9-4-2-7(8(15)3-5-10(16)17)11(12(9)18)14(21)22/h2,4,7,9,11-12,18H,1,3,5H2,(H,16,17)(H,19,20)(H,21,22)/t7-,9+,11-,12-/m1/s1",
"inchikey":[
"XYCATPIYKOARSZ-OAIFWDMCSA-K"
],
"kegg.compound":[
"C16519"
],
"metanetx.chemical":[
"MNXM1861"
],
"pubchem.compound":"24883454",
"sbo":[
"SBO:0000247"
],
"seed.compound":[
"cpd16335"
]
}
},
{
"id":"acg5p_c",
"name":"N-Acetyl-L-glutamate 5-phosphate",
"compartment":"cytosol",
"charge":-3,
"formula":"C7H9NO8P",
"annotation":{
"bigg.metabolite":[
"acg5p_c"
],
"biocyc":[
"META:N-ACETYL-GLUTAMYL-P",
"META:N-ACETYL-GLUTAMYL-P",
"META:N-ACETYL-GLUTAMYL-P"
],
"chebi":[
"CHEBI:12441",
"CHEBI:12576",
"CHEBI:16878",
"CHEBI:21550",
"CHEBI:57936",
"CHEBI:7151",
"CHEBI:12441",
"CHEBI:12576",
"CHEBI:16878",
"CHEBI:21550",
"CHEBI:57936",
"CHEBI:7151",
"CHEBI:12441",
"CHEBI:12576",
"CHEBI:16878",
"CHEBI:21550",
"CHEBI:57936",
"CHEBI:7151"
],
"hmdb":[
"HMDB06456",
"HMDB06456",
"HMDB06456"
],
"inchi":"InChI=1S/C7H12NO8P/c1-4(9)8-5(7(11)12)2-3-6(10)16-17(13,14)15/h5H,2-3H2,1H3,(H,8,9)(H,11,12)(H2,13,14,15)/t5-/m0/s1",
"inchikey":[
"FCVIHFVSXHOPSW-YFKPBYRVSA-K",
"FCVIHFVSXHOPSW-YFKPBYRVSA-K",
"FCVIHFVSXHOPSW-YFKPBYRVSA-K"
],
"kegg.compound":[
"C04133",
"C04133",
"C04133"
],
"metanetx.chemical":[
"MNXM1384",
"MNXM1384",
"MNXM1384"
],
"pubchem.compound":"440236",
"sbo":[
"SBO:0000247"
],
"seed.compound":[
"cpd02552",
"cpd02552",
"cpd02552"
]
}
},
{
"id":"gdp_c",
"name":"GDP",
"compartment":"cytosol",
"charge":-3,
"formula":"C10H12N5O11P2",
"annotation":{
"bigg.metabolite":[
"gdp_c"
],
"biocyc":[
"META:GDP",
"META:GDP",
"META:GDP",
"META:GDP",
"META:GDP",
"META:GDP",
"META:GDP",
"META:GDP"
],
"chebi":[
"CHEBI:13327",
"CHEBI:14379",
"CHEBI:17552",
"CHEBI:24448",
"CHEBI:42738",
"CHEBI:5212",
"CHEBI:58189",
"CHEBI:65180",
"CHEBI:13327",
"CHEBI:14379",
"CHEBI:17552",
"CHEBI:24448",
"CHEBI:42738",
"CHEBI:5212",
"CHEBI:58189",
"CHEBI:65180",
"CHEBI:13327",
"CHEBI:14379",
"CHEBI:17552",
"CHEBI:24448",
"CHEBI:42738",
"CHEBI:5212",
"CHEBI:58189",
"CHEBI:65180",
"CHEBI:13327",
"CHEBI:14379",
"CHEBI:17552",
"CHEBI:24448",
"CHEBI:42738",
"CHEBI:5212",
"CHEBI:58189",
"CHEBI:65180",
"CHEBI:13327",
"CHEBI:14379",
"CHEBI:17552",
"CHEBI:24448",
"CHEBI:42738",
"CHEBI:5212",
"CHEBI:58189",
"CHEBI:65180",
"CHEBI:13327",
"CHEBI:14379",
"CHEBI:17552",
"CHEBI:24448",
"CHEBI:42738",
"CHEBI:5212",
"CHEBI:58189",
"CHEBI:65180",
"CHEBI:13327",
"CHEBI:14379",
"CHEBI:17552",
"CHEBI:24448",
"CHEBI:42738",
"CHEBI:5212",
"CHEBI:58189",
"CHEBI:65180",
"CHEBI:13327",
"CHEBI:14379",
"CHEBI:17552",
"CHEBI:24448",
"CHEBI:42738",
"CHEBI:5212",
"CHEBI:58189",
"CHEBI:65180"
],
"hmdb":[
"HMDB01201",
"HMDB01201",
"HMDB01201",
"HMDB01201",
"HMDB01201",
"HMDB01201",
"HMDB01201",
"HMDB01201"
],
"inchi":"v1S/C10H15N5O11P2/c11-10-13-7-4(8(18)14-10)12-2-15(7)9-6(17)5(16)3(25-9)1-24-28(22,23)26-27(19,20)21/h2-3,5-6,9,16-17H,1H2,(H,22,23)(H2,19,20,21)(H3,11,13,14,18)/t3-,5-,6-,9-/m1/s1",
"inchikey":[
"QGWNDRXFNXRZMB-UUOKFMHZSA-K",
"QGWNDRXFNXRZMB-UUOKFMHZSA-K",
"QGWNDRXFNXRZMB-UUOKFMHZSA-K",
"QGWNDRXFNXRZMB-UUOKFMHZSA-K",
"QGWNDRXFNXRZMB-UUOKFMHZSA-K",
"QGWNDRXFNXRZMB-UUOKFMHZSA-K",
"QGWNDRXFNXRZMB-UUOKFMHZSA-K",
"QGWNDRXFNXRZMB-UUOKFMHZSA-K"
],
"kegg.compound":[
"C00035",
"C00035",
"C00035",
"C00035",
"C00035",
"C00035",
"C00035",
"C00035"
],
"kegg.glycan":[
"G10620",
"G10620",
"G10620",
"G10620",
"G10620",
"G10620",
"G10620",
"G10620"
],
"metanetx.chemical":[
"MNXM30",
"MNXM30",
"MNXM30",
"MNXM30",
"MNXM30",
"MNXM30",
"MNXM30",
"MNXM30"
],
"pubchem.compound":"135398619",
"reactome":[
"R-ALL-111349",
"R-ALL-113525",
"R-ALL-205689",
"R-ALL-29420",
"R-ALL-111349",
"R-ALL-113525",
"R-ALL-205689",
"R-ALL-29420",
"R-ALL-111349",
"R-ALL-113525",
"R-ALL-205689",
"R-ALL-29420",
"R-ALL-111349",
"R-ALL-113525",
"R-ALL-205689",
"R-ALL-29420",
"R-ALL-111349",
"R-ALL-113525",
"R-ALL-205689",
"R-ALL-29420",
"R-ALL-111349",
"R-ALL-113525",
"R-ALL-205689",
"R-ALL-29420",
"R-ALL-111349",
"R-ALL-113525",
"R-ALL-205689",
"R-ALL-29420",
"R-ALL-111349",
"R-ALL-113525",
"R-ALL-205689",
"R-ALL-29420"
],
"sbo":[
"SBO:0000247"
],
"seed.compound":[
"cpd00031",
"cpd00031",
"cpd00031",
"cpd00031",
"cpd00031",
"cpd00031",
"cpd00031",
"cpd00031"
]
}
},
{
"id":"hgbyr_c",
"name":"Hydrogenobyrinate",
"compartment":"cytosol",
"charge":-6,
"formula":"C45H54N4O14",
"annotation":{
"bigg.metabolite":[
"hgbyr_c"
],
"biocyc":[
"META:CPD-687"
],
"chebi":[
"CHEBI:14415",
"CHEBI:17926",
"CHEBI:24641",
"CHEBI:24643",
"CHEBI:41604",
"CHEBI:5788",
"CHEBI:58323",
"CHEBI:77873"
],
"inchi":"InChI=1S/C45H60N4O14/c1-21-36-24(10-13-30(52)53)41(3,4)28(47-36)18-27-23(9-12-29(50)51)43(6,19-34(60)61)39(46-27)22(2)37-25(11-14-31(54)55)44(7,20-35(62)63)45(8,49-37)40-26(17-33(58)59)42(5,38(21)48-40)16-15-32(56)57/h18,23-26,40,46H,9-17,19-20H2,1-8H3,(H,50,51)(H,52,53)(H,54,55)(H,56,57)(H,58,59)(H,60,61)(H,62,63)/b27-18-,36-21-,39-22-/t23-,24-,25-,26+,40?,42-,43+,44+,45+/m1/s1",
"inchikey":[
"MYMATQFDUQLSCD-IPUCCYEASA-J"
],
"kegg.compound":[
"C06399"
],
"metanetx.chemical":[
"MNXM1279"
],
"pubchem.compound":"10396076",
"sbo":[
"SBO:0000247"
],
"seed.compound":[
"cpd03832"
]
}
},
{
"id":"palmACP_c",
"name":"(9Z)-Hexadecanoyl-[acp]",
"compartment":"cytosol",
"charge":-1,
"formula":"C16H31ORS",
"annotation":{
"bigg.metabolite":[
"palmACP_c"
],
"chebi":"CHEBI:5697",
"kegg.compound":"C05764",
"metanetx.chemical":[
"MNXM2026",
"MNXM2026",
"MNXM2026"
],
"pubchem.compound":[
"53801148",
"8059"
],
"sbo":[
"SBO:0000247"
]
}
},
{
"id":"pser__L_c",
"name":"O-Phospho-L-serine",
"compartment":"cytosol",
"charge":-2,
"formula":"C3H6NO6P",
"annotation":{
"bigg.metabolite":[
"pser__L_c"
],
"biocyc":[
"META:3-P-SERINE",
"META:3-P-SERINE",
"META:3-P-SERINE",
"META:3-P-SERINE",
"META:3-P-SERINE"
],
"chebi":[
"CHEBI:12718",
"CHEBI:15811",
"CHEBI:21966",
"CHEBI:57524",
"CHEBI:7692",
"CHEBI:12718",
"CHEBI:15811",
"CHEBI:21966",
"CHEBI:57524",
"CHEBI:7692",
"CHEBI:12718",
"CHEBI:15811",
"CHEBI:21966",
"CHEBI:57524",
"CHEBI:7692",
"CHEBI:12718",
"CHEBI:15811",
"CHEBI:21966",
"CHEBI:57524",
"CHEBI:7692",
"CHEBI:12718",
"CHEBI:15811",
"CHEBI:21966",
"CHEBI:57524",
"CHEBI:7692"
],
"hmdb":[
"HMDB00272",
"HMDB00272",
"HMDB00272",
"HMDB00272",
"HMDB00272"
],
"inchi":"InChI=1S/C3H8NO6P/c4-2(3(5)6)1-10-11(7,8)9/h2H,1,4H2,(H,5,6)(H2,7,8,9)/t2-/m0/s1",
"inchikey":[
"BZQFBWGGLXLEPQ-REOHCLBHSA-L",
"BZQFBWGGLXLEPQ-REOHCLBHSA-L",
"BZQFBWGGLXLEPQ-REOHCLBHSA-L",
"BZQFBWGGLXLEPQ-REOHCLBHSA-L",
"BZQFBWGGLXLEPQ-REOHCLBHSA-L"
],
"kegg.compound":[
"C01005",
"C01005",
"C01005",
"C01005",
"C01005"
],
"metanetx.chemical":[
"MNXM379",
"MNXM379",
"MNXM379",
"MNXM379",
"MNXM379"
],
"pubchem.compound":"68841",
"reactome":[
"R-ALL-936706",
"R-ALL-936706",
"R-ALL-936706",
"R-ALL-936706",
"R-ALL-936706"
],
"sbo":[
"SBO:0000247"
],
"seed.compound":[
"cpd00738",
"cpd00738",
"cpd00738",
"cpd00738",
"cpd00738"
]
}
},
{
"id":"ocACP_c",
"name":"Octanoyl-[acp]",
"compartment":"cytosol",
"charge":-1,
"formula":"C8H15ORS",
"annotation":{
"bigg.metabolite":[
"ocACP_c"
],
"chebi":"CHEBI:7725",
"kegg.compound":"C05752",
"metanetx.chemical":[
"MNXM90185",
"MNXM90185",
"MNXM90185"
],
"pubchem.compound":[
"8047",
"53801153",
"24701403"
],
"sbo":[
"SBO:0000247"
]
}
},
{
"id":"dttp_c",
"name":"dTTP",
"compartment":"cytosol",
"charge":-4,
"formula":"C10H13N2O14P3",
"annotation":{
"bigg.metabolite":[
"dttp_c"
],
"biocyc":[
"META:TTP",
"META:TTP",
"META:TTP",
"META:TTP"
],
"chebi":[
"CHEBI:10530",
"CHEBI:14093",
"CHEBI:18077",
"CHEBI:27000",
"CHEBI:37568",
"CHEBI:46175",
"CHEBI:58370",
"CHEBI:10530",
"CHEBI:14093",
"CHEBI:18077",
"CHEBI:27000",
"CHEBI:37568",
"CHEBI:46175",
"CHEBI:58370",
"CHEBI:10530",
"CHEBI:14093",
"CHEBI:18077",
"CHEBI:27000",
"CHEBI:37568",
"CHEBI:46175",
"CHEBI:58370",
"CHEBI:10530",
"CHEBI:14093",
"CHEBI:18077",
"CHEBI:27000",
"CHEBI:37568",
"CHEBI:46175",
"CHEBI:58370"
],
"hmdb":[
"HMDB01342",
"HMDB01342",
"HMDB01342",
"HMDB01342"
],
"inchi":"InChI=1S/C10H17N2O14P3/c1-5-3-12(10(15)11-9(5)14)8-2-6(13)7(24-8)4-23-28(19,20)26-29(21,22)25-27(16,17)18/h3,6-8,13H,2,4H2,1H3,(H,19,20)(H,21,22)(H,11,14,15)(H2,16,17,18)/t6-,7+,8+/m0/s1",
"inchikey":[
"NHVNXKFIZYSCEB-XLPZGREQSA-J",
"NHVNXKFIZYSCEB-XLPZGREQSA-J",
"NHVNXKFIZYSCEB-XLPZGREQSA-J",
"NHVNXKFIZYSCEB-XLPZGREQSA-J"
],
"kegg.compound":[
"C00459",
"C00459",
"C00459",
"C00459"
],
"metanetx.chemical":[
"MNXM394",
"MNXM394",
"MNXM394",
"MNXM394"
],
"pubchem.compound":"64968",
"reactome":[
"R-ALL-30187",
"R-ALL-8851240"
],
"sbo":[
"SBO:0000247"
],
"seed.compound":[
"cpd00357",
"cpd00357",
"cpd00357",
"cpd00357"
]
}
},
{
"id":"suc6p_c",
"name":"Sucrose 6-phosphate",
"compartment":"cytosol",
"charge":-2,
"formula":"C12H21O14P",
"annotation":{
"bigg.metabolite":[
"suc6p_c"
],
"biocyc":[
"META:CPD-15716",
"META:SUCROSE-6P"
],
"chebi":[
"CHEBI:131603",
"CHEBI:15129",
"CHEBI:15130",
"CHEBI:16308",
"CHEBI:26813",
"CHEBI:57723",
"CHEBI:91002",
"CHEBI:9315"
],
"hmdb":[
"HMDB0258553",
"HMDB0301916"
],
"inchi":"InChI=1S/C12H23O14P/c13-1-4-6(15)8(17)9(18)11(24-4)26-12(3-14)10(19)7(16)5(25-12)2-23-27(20,21)22/h4-11,13-19H,1-3H2,(H2,20,21,22)/t4-,5-,6-,7-,8+,9-,10+,11-,12+/m1/s1",
"inchikey":[
"PJTTXANTBQDXME-UGDNZRGBSA-L"
],
"kegg.compound":[
"C02591",
"C16688"
],
"kegg.glycan":[
"G10508"
],
"metanetx.chemical":[
"MNXM1004"
],
"pubchem.compound":"644101",
"sbo":[
"SBO:0000247"
],
"seed.compound":[
"cpd01693",
"cpd19187"
]
}
},
{
"id":"6pgc_c",
"name":"6-Phospho-D-gluconate",
"compartment":"cytosol",
"charge":-3,
"formula":"C6H10O10P",
"annotation":{
"bigg.metabolite":[
"6pgc_c"
],
"biocyc":[
"META:CPD-2961",
"META:CPD-2961",
"META:CPD-2961",
"META:CPD-2961",
"META:CPD-2961",
"META:CPD-2961"
],
"chebi":[
"CHEBI:12232",
"CHEBI:16863",
"CHEBI:2231",
"CHEBI:33851",
"CHEBI:40282",
"CHEBI:48928",
"CHEBI:58759",
"CHEBI:12232",
"CHEBI:16863",
"CHEBI:2231",
"CHEBI:33851",
"CHEBI:40282",
"CHEBI:48928",
"CHEBI:58759",
"CHEBI:12232",
"CHEBI:16863",
"CHEBI:2231",
"CHEBI:33851",
"CHEBI:40282",
"CHEBI:48928",
"CHEBI:58759",
"CHEBI:12232",
"CHEBI:16863",
"CHEBI:2231",
"CHEBI:33851",
"CHEBI:40282",
"CHEBI:48928",
"CHEBI:58759",
"CHEBI:12232",
"CHEBI:16863",
"CHEBI:2231",
"CHEBI:33851",
"CHEBI:40282",
"CHEBI:48928",
"CHEBI:58759",
"CHEBI:12232",
"CHEBI:16863",
"CHEBI:2231",
"CHEBI:33851",
"CHEBI:40282",
"CHEBI:48928",
"CHEBI:58759"
],
"hmdb":[
"HMDB01316",
"HMDB62800",
"HMDB01316",
"HMDB62800",
"HMDB01316",
"HMDB62800",
"HMDB01316",
"HMDB62800",
"HMDB01316",
"HMDB62800",
"HMDB01316",
"HMDB62800"
],
"inchi":"InChI=1S/C6H13O10P/c7-2(1-16-17(13,14)15)3(8)4(9)5(10)6(11)12/h2-5,7-10H,1H2,(H,11,12)(H2,13,14,15)/t2-,3-,4+,5-/m1/s1",
"inchikey":[
"BIRSGZKFKXLSJQ-SQOUGZDYSA-K",
"BIRSGZKFKXLSJQ-SQOUGZDYSA-K",
"BIRSGZKFKXLSJQ-SQOUGZDYSA-K",
"BIRSGZKFKXLSJQ-SQOUGZDYSA-K",
"BIRSGZKFKXLSJQ-SQOUGZDYSA-K",
"BIRSGZKFKXLSJQ-SQOUGZDYSA-K"
],
"kegg.compound":[
"C00345",
"C00345",
"C00345",
"C00345",
"C00345",
"C00345"
],
"metanetx.chemical":[
"MNXM325",
"MNXM325",
"MNXM325",
"MNXM325",
"MNXM325",
"MNXM325"
],
"pubchem.compound":"91493",
"reactome":[
"R-ALL-29996",
"R-ALL-29996",
"R-ALL-29996",
"R-ALL-29996",
"R-ALL-29996",
"R-ALL-29996"
],
"sbo":[
"SBO:0000247"
],
"seed.compound":[
"cpd00284",
"cpd00284",
"cpd00284",
"cpd00284",
"cpd00284",
"cpd00284"
]
}
},
{
"id":"gcald_c",
"name":"Glycolaldehyde",
"compartment":"cytosol",
"charge":0,
"formula":"C2H4O2",
"annotation":{
"bigg.metabolite":[
"gcald_c"
],
"biocyc":[
"META:GLYCOLALDEHYDE",
"META:GLYCOLALDEHYDE",
"META:GLYCOLALDEHYDE",
"META:GLYCOLALDEHYDE"
],
"chebi":[
"CHEBI:131198",
"CHEBI:14347",
"CHEBI:17071",
"CHEBI:24386",
"CHEBI:5474",
"CHEBI:131198",
"CHEBI:14347",
"CHEBI:17071",
"CHEBI:24386",
"CHEBI:5474",
"CHEBI:131198",
"CHEBI:14347",
"CHEBI:17071",
"CHEBI:24386",
"CHEBI:5474",
"CHEBI:131198",
"CHEBI:14347",
"CHEBI:17071",
"CHEBI:24386",
"CHEBI:5474"
],
"hmdb":[
"HMDB02165",
"HMDB03344",
"HMDB02165",
"HMDB03344",
"HMDB02165",
"HMDB03344",
"HMDB02165",
"HMDB03344"
],
"inchi":"InChI=1S/C2H4O2/c3-1-2-4/h1,4H,2H2",
"inchikey":[
"WGCNASOHLSPBMP-UHFFFAOYSA-N",
"WGCNASOHLSPBMP-UHFFFAOYSA-N",
"WGCNASOHLSPBMP-UHFFFAOYSA-N",
"WGCNASOHLSPBMP-UHFFFAOYSA-N"
],
"kegg.compound":[
"C00266",
"C00266",
"C00266",
"C00266"
],
"metanetx.chemical":[
"MNXM349",
"MNXM349",
"MNXM349",
"MNXM349"
],
"pubchem.compound":"756",
"sbo":[
"SBO:0000247"
],
"seed.compound":[
"cpd00229",
"cpd00229",
"cpd00229",
"cpd00229"
]
}
},
{
"id":"2p4c2me_c",
"name":"2-Phospho-4-(cytidine 5'-diphospho)-2-C-methyl-D-erythritol",
"compartment":"cytosol",
"charge":-4,
"formula":"C14H22N3O17P3",
"annotation":{
"bigg.metabolite":[
"2p4c2me_c"
],
"biocyc":[
"META:2-PHOSPHO-4-CYTIDINE-5-DIPHOSPHO-2-C-MET",
"META:2-PHOSPHO-4-CYTIDINE-5-DIPHOSPHO-2-C-MET"
],
"chebi":[
"CHEBI:11649",
"CHEBI:11650",
"CHEBI:1266",
"CHEBI:16840",
"CHEBI:57919",
"CHEBI:11649",
"CHEBI:11650",
"CHEBI:1266",
"CHEBI:16840",
"CHEBI:57919"
],
"hmdb":"HMDB0304084",
"inchi":"InChI=1S/C14H26N3O17P3/c1-14(6-18,33-35(23,24)25)8(19)5-31-37(28,29)34-36(26,27)30-4-7-10(20)11(21)12(32-7)17-3-2-9(15)16-13(17)22/h2-3,7-8,10-12,18-21H,4-6H2,1H3,(H,26,27)(H,28,29)(H2,15,16,22)(H2,23,24,25)/t7-,8-,10-,11-,12-,14+/m1/s1",
"inchikey":[
"HTJXTKBIUVFUAR-XHIBXCGHSA-J",
"HTJXTKBIUVFUAR-XHIBXCGHSA-J"
],
"kegg.compound":[
"C11436",
"C11436"
],
"metanetx.chemical":[
"MNXM1641",
"MNXM1641"
],
"pubchem.compound":"443200",
"sbo":[
"SBO:0000247"
],
"seed.compound":[
"cpd08288",
"cpd08288"
]
}
},
{
"id":"cmp_c",
"name":"CMP",
"compartment":"cytosol",
"charge":-2,
"formula":"C9H12N3O8P",
"annotation":{
"bigg.metabolite":[
"cmp_c"
],
"biocyc":[
"META:CMP",
"META:CMP",
"META:CMP",
"META:CMP",
"META:CMP",
"META:CMP",
"META:CMP",
"META:CMP",
"META:CMP"
],
"chebi":[
"CHEBI:13274",
"CHEBI:17361",
"CHEBI:23520",
"CHEBI:3275",
"CHEBI:41312",
"CHEBI:41319",
"CHEBI:41666",
"CHEBI:41691",
"CHEBI:47362",
"CHEBI:48799",
"CHEBI:58120",
"CHEBI:60377",
"CHEBI:13274",
"CHEBI:17361",
"CHEBI:23520",
"CHEBI:3275",
"CHEBI:41312",
"CHEBI:41319",
"CHEBI:41666",
"CHEBI:41691",
"CHEBI:47362",
"CHEBI:48799",
"CHEBI:58120",
"CHEBI:60377",
"CHEBI:13274",
"CHEBI:17361",
"CHEBI:23520",
"CHEBI:3275",
"CHEBI:41312",
"CHEBI:41319",
"CHEBI:41666",
"CHEBI:41691",
"CHEBI:47362",
"CHEBI:48799",
"CHEBI:58120",
"CHEBI:60377",
"CHEBI:13274",
"CHEBI:17361",
"CHEBI:23520",
"CHEBI:3275",
"CHEBI:41312",
"CHEBI:41319",
"CHEBI:41666",
"CHEBI:41691",
"CHEBI:47362",
"CHEBI:48799",
"CHEBI:58120",
"CHEBI:60377",
"CHEBI:13274",
"CHEBI:17361",
"CHEBI:23520",
"CHEBI:3275",
"CHEBI:41312",
"CHEBI:41319",
"CHEBI:41666",
"CHEBI:41691",
"CHEBI:47362",
"CHEBI:48799",
"CHEBI:58120",
"CHEBI:60377",
"CHEBI:13274",
"CHEBI:17361",
"CHEBI:23520",
"CHEBI:3275",
"CHEBI:41312",
"CHEBI:41319",
"CHEBI:41666",
"CHEBI:41691",
"CHEBI:47362",
"CHEBI:48799",
"CHEBI:58120",
"CHEBI:60377",
"CHEBI:13274",
"CHEBI:17361",
"CHEBI:23520",
"CHEBI:3275",
"CHEBI:41312",
"CHEBI:41319",
"CHEBI:41666",
"CHEBI:41691",
"CHEBI:47362",
"CHEBI:48799",
"CHEBI:58120",
"CHEBI:60377",
"CHEBI:13274",
"CHEBI:17361",
"CHEBI:23520",
"CHEBI:3275",
"CHEBI:41312",
"CHEBI:41319",
"CHEBI:41666",
"CHEBI:41691",
"CHEBI:47362",
"CHEBI:48799",
"CHEBI:58120",
"CHEBI:60377",
"CHEBI:13274",
"CHEBI:17361",
"CHEBI:23520",
"CHEBI:3275",
"CHEBI:41312",
"CHEBI:41319",
"CHEBI:41666",
"CHEBI:41691",
"CHEBI:47362",
"CHEBI:48799",
"CHEBI:58120",
"CHEBI:60377"
],
"hmdb":[
"HMDB00095",
"HMDB00095",
"HMDB00095",
"HMDB00095",
"HMDB00095",
"HMDB00095",
"HMDB00095",
"HMDB00095",
"HMDB00095"
],
"inchi":"InChI=1S/C9H14N3O8P/c10-5-1-2-12(9(15)11-5)8-7(14)6(13)4(20-8)3-19-21(16,17)18/h1-2,4,6-8,13-14H,3H2,(H2,10,11,15)(H2,16,17,18)/t4-,6-,7-,8-/m1/s1",
"inchikey":[
"IERHLVCPSMICTF-XVFCMESISA-L",
"IERHLVCPSMICTF-XVFCMESISA-L",
"IERHLVCPSMICTF-XVFCMESISA-L",
"IERHLVCPSMICTF-XVFCMESISA-L",
"IERHLVCPSMICTF-XVFCMESISA-L",
"IERHLVCPSMICTF-XVFCMESISA-L",
"IERHLVCPSMICTF-XVFCMESISA-L",
"IERHLVCPSMICTF-XVFCMESISA-L",
"IERHLVCPSMICTF-XVFCMESISA-L"
],
"kegg.compound":[
"C00055",
"C00055",
"C00055",
"C00055",
"C00055",
"C00055",
"C00055",
"C00055",
"C00055"
],
"kegg.glycan":[
"G10621",
"G10621",
"G10621",
"G10621",
"G10621",
"G10621",
"G10621",
"G10621",
"G10621"
],
"metanetx.chemical":[
"MNXM31",
"MNXM31",
"MNXM31",
"MNXM31",
"MNXM31",
"MNXM31",
"MNXM31",
"MNXM31",
"MNXM31"
],
"pubchem.compound":"6131",
"reactome":[
"R-ALL-109395",
"R-ALL-1524067",
"R-ALL-727810",
"R-ALL-109395",
"R-ALL-1524067",
"R-ALL-727810",
"R-ALL-109395",
"R-ALL-1524067",
"R-ALL-727810",
"R-ALL-109395",
"R-ALL-1524067",
"R-ALL-727810",
"R-ALL-109395",
"R-ALL-1524067",
"R-ALL-727810",
"R-ALL-109395",
"R-ALL-1524067",
"R-ALL-727810",
"R-ALL-109395",
"R-ALL-1524067",
"R-ALL-727810",
"R-ALL-109395",
"R-ALL-1524067",
"R-ALL-727810",
"R-ALL-109395",
"R-ALL-1524067",
"R-ALL-727810"
],
"sbo":[
"SBO:0000247"
],
"seed.compound":[
"cpd00046",
"cpd00046",
"cpd00046",
"cpd00046",
"cpd00046",
"cpd00046",
"cpd00046",
"cpd00046",
"cpd00046"
]
}
},
{
"id":"bm_pro_c",
"name":"Protein component of biomass",
"compartment":"cytosol",
"charge":0,
"formula":"H70.5616C44.9625O13.1713S0.2669N12.1054R-1.0",
"annotation":{
"bigg.metabolite":[
"bm_pro_c"
],
"sbo":[
"SBO:0000247"
]
}
},
{
"id":"pi_c",
"name":"Orthophosphate",
"compartment":"cytosol",
"charge":-2,
"formula":"HO4P",
"annotation":{
"bigg.metabolite":[
"pi_c"
],
"biocyc":[
"META:CPD-16459",
"META:PHOSPHATE-GROUP",
"META:Pi",
"META:CPD-16459",
"META:PHOSPHATE-GROUP",
"META:Pi",
"META:CPD-16459",
"META:PHOSPHATE-GROUP",
"META:Pi",
"META:CPD-16459",
"META:PHOSPHATE-GROUP",
"META:Pi",
"META:CPD-16459",
"META:PHOSPHATE-GROUP",
"META:Pi",
"META:CPD-16459",
"META:PHOSPHATE-GROUP",
"META:Pi",
"META:CPD-16459",
"META:PHOSPHATE-GROUP",
"META:Pi",
"META:CPD-16459",
"META:PHOSPHATE-GROUP",
"META:Pi",
"META:CPD-16459",
"META:PHOSPHATE-GROUP",
"META:Pi",
"META:CPD-16459",
"META:PHOSPHATE-GROUP",
"META:Pi",
"META:CPD-16459",
"META:PHOSPHATE-GROUP",
"META:Pi",
"META:CPD-16459",
"META:PHOSPHATE-GROUP",
"META:Pi"
],
"chebi":[
"CHEBI:14791",
"CHEBI:18367",
"CHEBI:26020",
"CHEBI:26078",
"CHEBI:29137",
"CHEBI:29139",
"CHEBI:35780",
"CHEBI:39739",
"CHEBI:39745",
"CHEBI:43470",
"CHEBI:43474",
"CHEBI:45024",
"CHEBI:7793",
"CHEBI:14791",
"CHEBI:18367",
"CHEBI:26020",
"CHEBI:26078",
"CHEBI:29137",
"CHEBI:29139",
"CHEBI:35780",
"CHEBI:39739",
"CHEBI:39745",
"CHEBI:43470",
"CHEBI:43474",
"CHEBI:45024",
"CHEBI:7793",
"CHEBI:14791",
"CHEBI:18367",
"CHEBI:26020",
"CHEBI:26078",
"CHEBI:29137",
"CHEBI:29139",
"CHEBI:35780",
"CHEBI:39739",
"CHEBI:39745",
"CHEBI:43470",
"CHEBI:43474",
"CHEBI:45024",
"CHEBI:7793",
"CHEBI:14791",
"CHEBI:18367",
"CHEBI:26020",
"CHEBI:26078",
"CHEBI:29137",
"CHEBI:29139",
"CHEBI:35780",
"CHEBI:39739",
"CHEBI:39745",
"CHEBI:43470",
"CHEBI:43474",
"CHEBI:45024",
"CHEBI:7793",
"CHEBI:14791",
"CHEBI:18367",
"CHEBI:26020",
"CHEBI:26078",
"CHEBI:29137",
"CHEBI:29139",
"CHEBI:35780",
"CHEBI:39739",
"CHEBI:39745",
"CHEBI:43470",
"CHEBI:43474",
"CHEBI:45024",
"CHEBI:7793",
"CHEBI:14791",
"CHEBI:18367",
"CHEBI:26020",
"CHEBI:26078",
"CHEBI:29137",
"CHEBI:29139",
"CHEBI:35780",
"CHEBI:39739",
"CHEBI:39745",
"CHEBI:43470",
"CHEBI:43474",
"CHEBI:45024",
"CHEBI:7793",
"CHEBI:14791",
"CHEBI:18367",
"CHEBI:26020",
"CHEBI:26078",
"CHEBI:29137",
"CHEBI:29139",
"CHEBI:35780",
"CHEBI:39739",
"CHEBI:39745",
"CHEBI:43470",
"CHEBI:43474",
"CHEBI:45024",
"CHEBI:7793",
"CHEBI:14791",
"CHEBI:18367",
"CHEBI:26020",
"CHEBI:26078",
"CHEBI:29137",
"CHEBI:29139",
"CHEBI:35780",
"CHEBI:39739",
"CHEBI:39745",
"CHEBI:43470",
"CHEBI:43474",
"CHEBI:45024",
"CHEBI:7793",
"CHEBI:14791",
"CHEBI:18367",
"CHEBI:26020",
"CHEBI:26078",
"CHEBI:29137",
"CHEBI:29139",
"CHEBI:35780",
"CHEBI:39739",
"CHEBI:39745",
"CHEBI:43470",
"CHEBI:43474",
"CHEBI:45024",
"CHEBI:7793",
"CHEBI:14791",
"CHEBI:18367",
"CHEBI:26020",
"CHEBI:26078",
"CHEBI:29137",
"CHEBI:29139",
"CHEBI:35780",
"CHEBI:39739",
"CHEBI:39745",
"CHEBI:43470",
"CHEBI:43474",
"CHEBI:45024",
"CHEBI:7793",
"CHEBI:14791",
"CHEBI:18367",
"CHEBI:26020",
"CHEBI:26078",
"CHEBI:29137",
"CHEBI:29139",
"CHEBI:35780",
"CHEBI:39739",
"CHEBI:39745",
"CHEBI:43470",
"CHEBI:43474",
"CHEBI:45024",
"CHEBI:7793",
"CHEBI:14791",
"CHEBI:18367",
"CHEBI:26020",
"CHEBI:26078",
"CHEBI:29137",
"CHEBI:29139",
"CHEBI:35780",
"CHEBI:39739",
"CHEBI:39745",
"CHEBI:43470",
"CHEBI:43474",
"CHEBI:45024",
"CHEBI:7793"
],
"hmdb":[
"HMDB00973",
"HMDB01429",
"HMDB02105",
"HMDB02142",
"HMDB05947",
"HMDB00973",
"HMDB01429",
"HMDB02105",
"HMDB02142",
"HMDB05947",
"HMDB00973",
"HMDB01429",
"HMDB02105",
"HMDB02142",
"HMDB05947",
"HMDB00973",
"HMDB01429",
"HMDB02105",
"HMDB02142",
"HMDB05947",
"HMDB00973",
"HMDB01429",
"HMDB02105",
"HMDB02142",
"HMDB05947",
"HMDB00973",
"HMDB01429",
"HMDB02105",
"HMDB02142",
"HMDB05947",
"HMDB00973",
"HMDB01429",
"HMDB02105",
"HMDB02142",
"HMDB05947",
"HMDB00973",
"HMDB01429",
"HMDB02105",
"HMDB02142",
"HMDB05947",
"HMDB00973",
"HMDB01429",
"HMDB02105",
"HMDB02142",
"HMDB05947",
"HMDB00973",
"HMDB01429",
"HMDB02105",
"HMDB02142",
"HMDB05947",
"HMDB00973",
"HMDB01429",
"HMDB02105",
"HMDB02142",
"HMDB05947",
"HMDB00973",
"HMDB01429",
"HMDB02105",
"HMDB02142",
"HMDB05947"
],
"inchi":"InChI=1S/H3O4P/c1-5(2,3)4/h(H3,1,2,3,4)",
"inchikey":[
"NBIIXXVUZAFLBC-UHFFFAOYSA-L",
"NBIIXXVUZAFLBC-UHFFFAOYSA-L",
"NBIIXXVUZAFLBC-UHFFFAOYSA-L",
"NBIIXXVUZAFLBC-UHFFFAOYSA-L",
"NBIIXXVUZAFLBC-UHFFFAOYSA-L",
"NBIIXXVUZAFLBC-UHFFFAOYSA-L",
"NBIIXXVUZAFLBC-UHFFFAOYSA-L",
"NBIIXXVUZAFLBC-UHFFFAOYSA-L",
"NBIIXXVUZAFLBC-UHFFFAOYSA-L",
"NBIIXXVUZAFLBC-UHFFFAOYSA-L",
"NBIIXXVUZAFLBC-UHFFFAOYSA-L",
"NBIIXXVUZAFLBC-UHFFFAOYSA-L"
],
"kegg.compound":[
"C00009",
"C00009",
"C00009",
"C00009",
"C00009",
"C00009",
"C00009",
"C00009",
"C00009",
"C00009",
"C00009",
"C00009"
],
"kegg.drug":[
"D05467",
"D05467",
"D05467",
"D05467",
"D05467",
"D05467",
"D05467",
"D05467",
"D05467",
"D05467",
"D05467",
"D05467"
],
"metanetx.chemical":[
"MNXM9",
"MNXM9",
"MNXM9",
"MNXM9",
"MNXM9",
"MNXM9",
"MNXM9",
"MNXM9",
"MNXM9",
"MNXM9",
"MNXM9",
"MNXM9"
],
"pubchem.compound":"1061",
"reactome":[
"R-ALL-109277",
"R-ALL-113548",
"R-ALL-113550",
"R-ALL-113551",
"R-ALL-29372",
"R-ALL-5228339",
"R-ALL-8851226",
"R-ALL-8851513",
"R-ALL-109277",
"R-ALL-113548",
"R-ALL-113550",
"R-ALL-113551",
"R-ALL-29372",
"R-ALL-5228339",
"R-ALL-8851226",
"R-ALL-8851513",
"R-ALL-109277",
"R-ALL-113548",
"R-ALL-113550",
"R-ALL-113551",
"R-ALL-29372",
"R-ALL-5228339",
"R-ALL-8851226",
"R-ALL-8851513",
"R-ALL-109277",
"R-ALL-113548",
"R-ALL-113550",
"R-ALL-113551",
"R-ALL-29372",
"R-ALL-5228339",
"R-ALL-8851226",
"R-ALL-8851513",
"R-ALL-109277",
"R-ALL-113548",
"R-ALL-113550",
"R-ALL-113551",
"R-ALL-29372",
"R-ALL-5228339",
"R-ALL-8851226",
"R-ALL-8851513",
"R-ALL-109277",
"R-ALL-113548",
"R-ALL-113550",
"R-ALL-113551",
"R-ALL-29372",
"R-ALL-5228339",
"R-ALL-8851226",
"R-ALL-8851513",
"R-ALL-109277",
"R-ALL-113548",
"R-ALL-113550",
"R-ALL-113551",
"R-ALL-29372",
"R-ALL-5228339",
"R-ALL-8851226",
"R-ALL-8851513",
"R-ALL-109277",
"R-ALL-113548",
"R-ALL-113550",
"R-ALL-113551",
"R-ALL-29372",
"R-ALL-5228339",
"R-ALL-8851226",
"R-ALL-8851513",
"R-ALL-109277",
"R-ALL-113548",
"R-ALL-113550",
"R-ALL-113551",
"R-ALL-29372",
"R-ALL-5228339",
"R-ALL-8851226",
"R-ALL-8851513",
"R-ALL-109277",
"R-ALL-113548",
"R-ALL-113550",
"R-ALL-113551",
"R-ALL-29372",
"R-ALL-5228339",
"R-ALL-8851226",
"R-ALL-8851513",
"R-ALL-109277",
"R-ALL-113548",
"R-ALL-113550",
"R-ALL-113551",
"R-ALL-29372",
"R-ALL-5228339",
"R-ALL-8851226",
"R-ALL-8851513",
"R-ALL-109277",
"R-ALL-113548",
"R-ALL-113550",
"R-ALL-113551",
"R-ALL-29372",
"R-ALL-5228339",
"R-ALL-8851226",
"R-ALL-8851513"
],
"sbo":[
"SBO:0000247"
],
"seed.compound":[
"cpd00009",
"cpd27787",
"cpd00009",
"cpd27787",
"cpd00009",
"cpd27787",
"cpd00009",
"cpd27787",
"cpd00009",
"cpd27787",
"cpd00009",
"cpd27787",
"cpd00009",
"cpd27787",
"cpd00009",
"cpd27787",
"cpd00009",
"cpd27787",
"cpd00009",
"cpd27787",
"cpd00009",
"cpd27787",
"cpd00009",
"cpd27787"
]
}
},
{
"id":"pnto__R_c",
"name":"Pantothenate",
"compartment":"cytosol",
"charge":-1,
"formula":"C9H16NO5",
"annotation":{
"bigg.metabolite":[
"pnto__R_c"
],
"biocyc":[
"META:PANTOTHENATE",
"META:PANTOTHENATE",
"META:PANTOTHENATE",
"META:PANTOTHENATE"
],
"chebi":[
"CHEBI:11008",
"CHEBI:14739",
"CHEBI:16454",
"CHEBI:18700",
"CHEBI:18701",
"CHEBI:25846",
"CHEBI:29032",
"CHEBI:44679",
"CHEBI:46905",
"CHEBI:7916",
"CHEBI:11008",
"CHEBI:14739",
"CHEBI:16454",
"CHEBI:18700",
"CHEBI:18701",
"CHEBI:25846",
"CHEBI:29032",
"CHEBI:44679",
"CHEBI:46905",
"CHEBI:7916",
"CHEBI:11008",
"CHEBI:14739",
"CHEBI:16454",
"CHEBI:18700",
"CHEBI:18701",
"CHEBI:25846",
"CHEBI:29032",
"CHEBI:44679",
"CHEBI:46905",
"CHEBI:7916",
"CHEBI:11008",
"CHEBI:14739",
"CHEBI:16454",
"CHEBI:18700",
"CHEBI:18701",
"CHEBI:25846",
"CHEBI:29032",
"CHEBI:44679",
"CHEBI:46905",
"CHEBI:7916"
],
"hmdb":[
"HMDB00210",
"HMDB62717",
"HMDB00210",
"HMDB62717",
"HMDB00210",
"HMDB62717",
"HMDB00210",
"HMDB62717"
],
"inchi":"InChI=1S/C9H17NO5/c1-9(2,5-11)7(14)8(15)10-4-3-6(12)13/h7,11,14H,3-5H2,1-2H3,(H,10,15)(H,12,13)/t7-/m0/s1",
"inchikey":[
"GHOKWGTUZJEAQD-ZETCQYMHSA-M",
"GHOKWGTUZJEAQD-ZETCQYMHSA-M",
"GHOKWGTUZJEAQD-ZETCQYMHSA-M",
"GHOKWGTUZJEAQD-ZETCQYMHSA-M"
],
"kegg.compound":[
"C00864",
"C00864",
"C00864",
"C00864"
],
"kegg.drug":[
"D07413",
"D07413",
"D07413",
"D07413"
],
"metanetx.chemical":[
"MNXM364",
"MNXM364",
"MNXM364",
"MNXM364"
],
"pubchem.compound":"6613",
"reactome":[
"R-ALL-196820",
"R-ALL-199192",
"R-ALL-196820",
"R-ALL-199192",
"R-ALL-196820",
"R-ALL-199192",
"R-ALL-196820",
"R-ALL-199192"
],
"sbo":[
"SBO:0000247"
],
"seed.compound":[
"cpd00644",
"cpd00644",
"cpd00644",
"cpd00644"
]
}
},
{
"id":"dump_c",
"name":"dUMP",
"compartment":"cytosol",
"charge":-2,
"formula":"C9H11N2O8P",
"annotation":{
"bigg.metabolite":[
"dump_c"
],
"biocyc":[
"META:DUMP",
"META:DUMP",
"META:DUMP",
"META:DUMP",
"META:DUMP"
],
"chebi":[
"CHEBI:10532",
"CHEBI:14094",
"CHEBI:17622",
"CHEBI:19263",
"CHEBI:246422",
"CHEBI:42245",
"CHEBI:46286",
"CHEBI:46288",
"CHEBI:47722",
"CHEBI:10532",
"CHEBI:14094",
"CHEBI:17622",
"CHEBI:19263",
"CHEBI:246422",
"CHEBI:42245",
"CHEBI:46286",
"CHEBI:46288",
"CHEBI:47722",
"CHEBI:10532",
"CHEBI:14094",
"CHEBI:17622",
"CHEBI:19263",
"CHEBI:246422",
"CHEBI:42245",
"CHEBI:46286",
"CHEBI:46288",
"CHEBI:47722",
"CHEBI:10532",
"CHEBI:14094",
"CHEBI:17622",
"CHEBI:19263",
"CHEBI:246422",
"CHEBI:42245",
"CHEBI:46286",
"CHEBI:46288",
"CHEBI:47722",
"CHEBI:10532",
"CHEBI:14094",
"CHEBI:17622",
"CHEBI:19263",
"CHEBI:246422",
"CHEBI:42245",
"CHEBI:46286",
"CHEBI:46288",
"CHEBI:47722"
],
"hmdb":[
"HMDB01409",
"HMDB01409",
"HMDB01409",
"HMDB01409",
"HMDB01409"
],
"inchi":"InChI=1S/C9H13N2O8P/c12-5-3-8(11-2-1-7(13)10-9(11)14)19-6(5)4-18-20(15,16)17/h1-2,5-6,8,12H,3-4H2,(H,10,13,14)(H2,15,16,17)/t5-,6+,8+/m0/s1",
"inchikey":[
"JSRLJPSBLDHEIO-SHYZEUOFSA-L",
"JSRLJPSBLDHEIO-SHYZEUOFSA-L",
"JSRLJPSBLDHEIO-SHYZEUOFSA-L",
"JSRLJPSBLDHEIO-SHYZEUOFSA-L",
"JSRLJPSBLDHEIO-SHYZEUOFSA-L"
],
"kegg.compound":[
"C00365",
"C00365",
"C00365",
"C00365",
"C00365"
],
"metanetx.chemical":[
"MNXM234",
"MNXM234",
"MNXM234",
"MNXM234",
"MNXM234"
],
"pubchem.compound":"65063",
"reactome":[
"R-ALL-109382",
"R-ALL-500742",
"R-ALL-109382",
"R-ALL-500742",
"R-ALL-109382",
"R-ALL-500742",
"R-ALL-109382",
"R-ALL-500742",
"R-ALL-109382",
"R-ALL-500742"
],
"sbo":[
"SBO:0000247"
],
"seed.compound":[
"cpd00299",
"cpd00299",
"cpd00299",
"cpd00299",
"cpd00299"
]
}
},
{
"id":"omppp9_c",
"name":"13(1)-Oxo-magnesium-protoporphyrin IX 13-monomethyl ester",
"compartment":"cytosol",
"charge":-1,
"formula":"C35H31MgN4O5",
"annotation":{
"bigg.metabolite":[
"omppp9_c"
],
"biocyc":[
"META:131-OXO-MAGNESIUM-PROTOPORPHYRIN-IX-13-M",
"META:131-OXO-MAGNESIUM-PROTOPORPHYRIN-IX-13-M"
],
"chebi":[
"CHEBI:10872",
"CHEBI:11323",
"CHEBI:15433",
"CHEBI:29464",
"CHEBI:60490",
"CHEBI:77665",
"CHEBI:10872",
"CHEBI:11323",
"CHEBI:15433",
"CHEBI:29464",
"CHEBI:60490",
"CHEBI:77665"
],
"inchi":"InChI=1S/C35H34N4O5.Mg/c1-8-21-17(3)24-12-25-19(5)23(10-11-33(41)42)30(38-25)15-31-35(32(40)16-34(43)44-7)20(6)27(39-31)14-29-22(9-2)18(4)26(37-29)13-28(21)36-24;/h8-9,12-15H,1-2,10-11,16H2,3-7H3,(H3,36,37,38,39,40,41,42);/q;+2/p-2",
"inchikey":[
"IOQIILLGNAOXJE-JXBSUKTBSA-K",
"IOQIILLGNAOXJE-JXBSUKTBSA-K"
],
"kegg.compound":[
"C11830",
"C11830"
],
"metanetx.chemical":[
"MNXM1352",
"MNXM1352"
],
"pubchem.compound":"443427",
"sbo":[
"SBO:0000247"
],
"seed.compound":"cpd08630"
}
},
{
"id":"23dhmp_c",
"name":"(R)-2,3-Dihydroxy-3-methylpentanoate",
"compartment":"cytosol",
"charge":-1,
"formula":"C6H11O4",
"annotation":{
"bigg.metabolite":[
"23dhmp_c"
],
"biocyc":[
"META:1-KETO-2-METHYLVALERATE",
"META:1-KETO-2-METHYLVALERATE",
"META:1-KETO-2-METHYLVALERATE"
],
"chebi":[
"CHEBI:18646",
"CHEBI:27512",
"CHEBI:306",
"CHEBI:49258",
"CHEBI:18646",
"CHEBI:27512",
"CHEBI:306",
"CHEBI:49258",
"CHEBI:18646",
"CHEBI:27512",
"CHEBI:306",
"CHEBI:49258"
],
"hmdb":[
"HMDB12140",
"HMDB12140",
"HMDB12140"
],
"inchi":"InChI=1S/C6H12O4/c1-3-6(2,10)4(7)5(8)9/h4,7,10H,3H2,1-2H3,(H,8,9)/t4-,6+/m0/s1",
"inchikey":[
"PDGXJDXVGMHUIR-UJURSFKZSA-M",
"PDGXJDXVGMHUIR-UJURSFKZSA-M",
"PDGXJDXVGMHUIR-UJURSFKZSA-M"
],
"kegg.compound":[
"C06007",
"C06007",
"C06007"
],
"lipidmaps":[
"LMFA01050452",
"LMFA01050452",
"LMFA01050452"
],
"metanetx.chemical":[
"MNXM1202",
"MNXM1202",
"MNXM1202"
],
"pubchem.compound":"21145376",
"sbo":[
"SBO:0000247"
],
"seed.compound":[
"cpd19046",
"cpd19046",
"cpd19046"
]
}
},
{
"id":"gtp_c",
"name":"GTP",
"compartment":"cytosol",
"charge":-4,
"formula":"C10H12N5O14P3",
"annotation":{
"bigg.metabolite":[
"gtp_c"
],
"biocyc":[
"META:GTP",
"META:GTP",
"META:GTP",
"META:GTP",
"META:GTP",
"META:GTP"
],
"chebi":[
"CHEBI:13342",
"CHEBI:15996",
"CHEBI:24451",
"CHEBI:37565",
"CHEBI:42934",
"CHEBI:5234",
"CHEBI:57600",
"CHEBI:13342",
"CHEBI:15996",
"CHEBI:24451",
"CHEBI:37565",
"CHEBI:42934",
"CHEBI:5234",
"CHEBI:57600",
"CHEBI:13342",
"CHEBI:15996",
"CHEBI:24451",
"CHEBI:37565",
"CHEBI:42934",
"CHEBI:5234",
"CHEBI:57600",
"CHEBI:13342",
"CHEBI:15996",
"CHEBI:24451",
"CHEBI:37565",
"CHEBI:42934",
"CHEBI:5234",
"CHEBI:57600",
"CHEBI:13342",
"CHEBI:15996",
"CHEBI:24451",
"CHEBI:37565",
"CHEBI:42934",
"CHEBI:5234",
"CHEBI:57600",
"CHEBI:13342",
"CHEBI:15996",
"CHEBI:24451",
"CHEBI:37565",
"CHEBI:42934",
"CHEBI:5234",
"CHEBI:57600"
],
"hmdb":[
"HMDB01273",
"HMDB01273",
"HMDB01273",
"HMDB01273",
"HMDB01273",
"HMDB01273"
],
"inchi":"InChI=1S/C10H16N5O14P3/c11-10-13-7-4(8(18)14-10)12-2-15(7)9-6(17)5(16)3(27-9)1-26-31(22,23)29-32(24,25)28-30(19,20)21/h2-3,5-6,9,16-17H,1H2,(H,22,23)(H,24,25)(H2,19,20,21)(H3,11,13,14,18)/t3-,5-,6-,9-/m1/s1",
"inchikey":[
"XKMLYUALXHKNFT-UUOKFMHZSA-J",
"XKMLYUALXHKNFT-UUOKFMHZSA-J",
"XKMLYUALXHKNFT-UUOKFMHZSA-J",
"XKMLYUALXHKNFT-UUOKFMHZSA-J",
"XKMLYUALXHKNFT-UUOKFMHZSA-J",
"XKMLYUALXHKNFT-UUOKFMHZSA-J"
],
"kegg.compound":[
"C00044",
"C00044",
"C00044",
"C00044",
"C00044",
"C00044"
],
"metanetx.chemical":[
"MNXM51",
"MNXM51",
"MNXM51",
"MNXM51",
"MNXM51",
"MNXM51"
],
"pubchem.compound":"135398633",
"reactome":[
"R-ALL-113573",
"R-ALL-29438",
"R-ALL-113573",
"R-ALL-29438",
"R-ALL-113573",
"R-ALL-29438",
"R-ALL-113573",
"R-ALL-29438",
"R-ALL-113573",
"R-ALL-29438",
"R-ALL-113573",
"R-ALL-29438"
],
"sbo":[
"SBO:0000247"
],
"seed.compound":[
"cpd00038",
"cpd00038",
"cpd00038",
"cpd00038",
"cpd00038",
"cpd00038"
]
}
},
{
"id":"4h2oglt_c",
"name":"D-4-Hydroxy-2-oxoglutarate",
"compartment":"cytosol",
"charge":-2,
"formula":"C5H4O6",
"annotation":{
"bigg.metabolite":[
"4h2oglt_c"
],
"biocyc":[
"META:CPD-15015",
"META:CPD-15015",
"META:CPD-15015"
],
"chebi":[
"CHEBI:11993",
"CHEBI:17742",
"CHEBI:1838",
"CHEBI:20374",
"CHEBI:20375",
"CHEBI:30923",
"CHEBI:36148",
"CHEBI:11993",
"CHEBI:17742",
"CHEBI:1838",
"CHEBI:20374",
"CHEBI:20375",
"CHEBI:30923",
"CHEBI:36148",
"CHEBI:11993",
"CHEBI:17742",
"CHEBI:1838",
"CHEBI:20374",
"CHEBI:20375",
"CHEBI:30923",
"CHEBI:36148"
],
"hmdb":[
"HMDB01479",
"HMDB02070",
"HMDB01479",
"HMDB02070",
"HMDB01479",
"HMDB02070"
],
"inchi":"InChI=1S/C5H6O6/c6-2(4(8)9)1-3(7)5(10)11/h2,6H,1H2,(H,8,9)(H,10,11)",
"inchikey":[
"WXSKVKPSMAHCSG-UHFFFAOYSA-L",
"WXSKVKPSMAHCSG-UHFFFAOYSA-L",
"WXSKVKPSMAHCSG-UHFFFAOYSA-L"
],
"kegg.compound":[
"C01127",
"C01127",
"C01127"
],
"metanetx.chemical":[
"MNXM894",
"MNXM894",
"MNXM894"
],
"pubchem.compound":[
"52921639",
"70698337"
],
"sbo":[
"SBO:0000247"
],
"seed.compound":[
"cpd00830",
"cpd00830",
"cpd00830"
]
}
},
{
"id":"prfp_c",
"name":"5-(5-Phospho-D-ribosylaminoformimino)-1-(5-phosphoribosyl)-imidazole-4-carboxamide",
"compartment":"cytosol",
"charge":-4,
"formula":"C15H21N5O15P2",
"annotation":{
"bigg.metabolite":[
"prfp_c"
],
"biocyc":[
"META:PHOSPHORIBOSYL-FORMIMINO-AICAR-P",
"META:PHOSPHORIBOSYL-FORMIMINO-AICAR-P"
],
"chebi":[
"CHEBI:11194",
"CHEBI:18302",
"CHEBI:2020",
"CHEBI:20528",
"CHEBI:58435",
"CHEBI:75912",
"CHEBI:11194",
"CHEBI:18302",
"CHEBI:2020",
"CHEBI:20528",
"CHEBI:58435",
"CHEBI:75912"
],
"hmdb":[
"HMDB12277",
"HMDB12277"
],
"inchi":"InChI=1S/C15H25N5O15P2/c16-12(25)7-13(17-3-18-14-10(23)8(21)5(34-14)1-32-36(26,27)28)20(4-19-7)15-11(24)9(22)6(35-15)2-33-37(29,30)31/h3-6,8-11,14-15,21-24H,1-2H2,(H2,16,25)(H,17,18)(H2,26,27,28)(H2,29,30,31)/t5-,6-,8-,9-,10-,11-,14-,15-/m1/s1",
"inchikey":[
"QOUSHGMTBIIAHR-KEOHHSTQSA-J",
"QOUSHGMTBIIAHR-KEOHHSTQSA-J"
],
"kegg.compound":[
"C04896",
"C04896"
],
"metanetx.chemical":[
"MNXM1397",
"MNXM1397"
],
"pubchem.compound":"5460212",
"sbo":[
"SBO:0000247"
],
"seed.compound":[
"cpd02979",
"cpd02979"
]
}
},
{
"id":"man1p_c",
"name":"D-Mannose 1-phosphate",
"compartment":"cytosol",
"charge":-2,
"formula":"C6H11O9P",
"annotation":{
"bigg.metabolite":[
"man1p_c"
],
"biocyc":[
"META:MANNOSE-1P",
"META:MANNOSE-1P"
],
"chebi":[
"CHEBI:10261",
"CHEBI:12327",
"CHEBI:18205",
"CHEBI:21058",
"CHEBI:22404",
"CHEBI:35374",
"CHEBI:4210",
"CHEBI:43854",
"CHEBI:58409",
"CHEBI:10261",
"CHEBI:12327",
"CHEBI:18205",
"CHEBI:21058",
"CHEBI:22404",
"CHEBI:35374",
"CHEBI:4210",
"CHEBI:43854",
"CHEBI:58409"
],
"hmdb":[
"HMDB01436",
"HMDB06330",
"HMDB01436",
"HMDB06330"
],
"inchi":"InChI=1S/C6H13O9P/c7-1-2-3(8)4(9)5(10)6(14-2)15-16(11,12)13/h2-10H,1H2,(H2,11,12,13)/t2-,3-,4+,5+,6-/m1/s1",
"inchikey":[
"HXXFSFRBOHSIMQ-RWOPYEJCSA-L",
"HXXFSFRBOHSIMQ-RWOPYEJCSA-L"
],
"kegg.compound":[
"C00636",
"C00636"
],
"metanetx.chemical":[
"MNXM721",
"MNXM721"
],
"pubchem.compound":"644175",
"reactome":[
"R-ALL-532531",
"R-ALL-532531"
],
"sbo":[
"SBO:0000247"
],
"seed.compound":[
"cpd00485",
"cpd00485"
]
}
},
{
"id":"dxyl5p_c",
"name":"1-Deoxy-D-xylulose 5-phosphate",
"compartment":"cytosol",
"charge":-2,
"formula":"C5H9O7P",
"annotation":{
"bigg.metabolite":[
"dxyl5p_c"
],
"biocyc":[
"META:DEOXYXYLULOSE-5P",
"META:DEOXYXYLULOSE-5P"
],
"chebi":[
"CHEBI:11254",
"CHEBI:16493",
"CHEBI:57792",
"CHEBI:622",
"CHEBI:11254",
"CHEBI:16493",
"CHEBI:57792",
"CHEBI:622"
],
"hmdb":[
"HMDB01213",
"HMDB01213"
],
"inchi":"InChI=1S/C5H11O7P/c1-3(6)5(8)4(7)2-12-13(9,10)11/h4-5,7-8H,2H2,1H3,(H2,9,10,11)/t4-,5-/m1/s1",
"inchikey":[
"AJPADPZSRRUGHI-RFZPGFLSSA-L",
"AJPADPZSRRUGHI-RFZPGFLSSA-L"
],
"kegg.compound":[
"C11437",
"C11437"
],
"metanetx.chemical":[
"MNXM622",
"MNXM622"
],
"pubchem.compound":"443201",
"sbo":[
"SBO:0000247"
],
"seed.compound":[
"cpd08289",
"cpd08289"
]
}
},
{
"id":"3hddecACP_c",
"name":"(R)-3-Hydroxydodecanoyl-[acp]",
"compartment":"cytosol",
"charge":-1,
"formula":"C12H23O2SR",
"annotation":{
"bigg.metabolite":[
"3hddecACP_c"
],
"chebi":[
"CHEBI:325",
"CHEBI:325",
"CHEBI:325"
],
"kegg.compound":[
"C05757",
"C05757",
"C05757"
],
"lipidmaps":[
"LMFA07060015",
"LMFA07060015",
"LMFA07060015"
],
"metanetx.chemical":[
"MNXM27066",
"MNXM27066",
"MNXM27066"
],
"pubchem.compound":"8052",
"sbo":[
"SBO:0000247"
],
"seed.compound":[
"cpd11480",
"cpd11480",
"cpd11480"
]
}
},
{
"id":"cu2_c",
"name":"Copper",
"compartment":"cytosol",
"charge":2,
"formula":"Cu",
"annotation":{
"bigg.metabolite":[
"cu2_c"
],
"biocyc":[
"META:CU+2",
"META:CU+2",
"META:CU+2",
"META:CU+2"
],
"chebi":[
"CHEBI:20882",
"CHEBI:23380",
"CHEBI:29036",
"CHEBI:49550",
"CHEBI:20882",
"CHEBI:23380",
"CHEBI:29036",
"CHEBI:49550",
"CHEBI:20882",
"CHEBI:23380",
"CHEBI:29036",
"CHEBI:49550",
"CHEBI:20882",
"CHEBI:23380",
"CHEBI:29036",
"CHEBI:49550"
],
"hmdb":[
"HMDB00657",
"HMDB00657",
"HMDB00657",
"HMDB00657"
],
"inchi":"InChI=1S/Cu",
"inchikey":[
"JPVYNHNXODAKFH-UHFFFAOYSA-N",
"JPVYNHNXODAKFH-UHFFFAOYSA-N",
"JPVYNHNXODAKFH-UHFFFAOYSA-N",
"JPVYNHNXODAKFH-UHFFFAOYSA-N"
],
"kegg.compound":[
"C00070",
"C00070",
"C00070",
"C00070"
],
"metanetx.chemical":[
"MNXM632",
"MNXM632",
"MNXM632",
"MNXM632"
],
"pubchem.compound":"27099",
"reactome":[
"R-ALL-209799",
"R-ALL-437295",
"R-ALL-936901",
"R-ALL-209799",
"R-ALL-437295",
"R-ALL-936901",
"R-ALL-209799",
"R-ALL-437295",
"R-ALL-936901",
"R-ALL-209799",
"R-ALL-437295",
"R-ALL-936901"
],
"sbo":[
"SBO:0000247"
],
"seed.compound":[
"cpd00058",
"cpd00058",
"cpd00058",
"cpd00058"
]
}
},
{
"id":"malACP_c",
"name":"Malonyl-[acyl-carrier protein]",
"compartment":"cytosol",
"charge":-2,
"formula":"C3H2O3RS",
"annotation":{
"bigg.metabolite":[
"malACP_c"
],
"biocyc":[
"META:MALONYL-ACP",
"META:MALONYL-ACP",
"META:MALONYL-ACP"
],
"chebi":[
"CHEBI:14566",
"CHEBI:17330",
"CHEBI:6662",
"CHEBI:14566",
"CHEBI:17330",
"CHEBI:6662",
"CHEBI:14566",
"CHEBI:17330",
"CHEBI:6662"
],
"kegg.compound":[
"C01209",
"C01209",
"C01209"
],
"metanetx.chemical":[
"MNXM184",
"MNXM184",
"MNXM184"
],
"pubchem.compound":[
"53801096",
"4431"
],
"sbo":[
"SBO:0000247"
],
"seed.compound":[
"cpd11492",
"cpd11492",
"cpd11492"
]
}
},
{
"id":"2mahmp_c",
"name":"2-Methyl-4-amino-5-hydroxymethylpyrimidine diphosphate",
"compartment":"cytosol",
"charge":-3,
"formula":"C6H8N3O7P2",
"annotation":{
"bigg.metabolite":[
"2mahmp_c"
],
"biocyc":[
"META:AMINO-HYDROXYMETHYL-METHYLPYRIMIDINE-PP",
"META:AMINO-HYDROXYMETHYL-METHYLPYRIMIDINE-PP"
],
"chebi":[
"CHEBI:11612",
"CHEBI:1194",
"CHEBI:11953",
"CHEBI:16629",
"CHEBI:19684",
"CHEBI:20308",
"CHEBI:29079",
"CHEBI:57841",
"CHEBI:11612",
"CHEBI:1194",
"CHEBI:11953",
"CHEBI:16629",
"CHEBI:19684",
"CHEBI:20308",
"CHEBI:29079",
"CHEBI:57841"
],
"inchi":"InChI=1S/C6H11N3O7P2/c1-4-8-2-5(6(7)9-4)3-15-18(13,14)16-17(10,11)12/h2H,3H2,1H3,(H,13,14)(H2,7,8,9)(H2,10,11,12)",
"inchikey":[
"AGQJQCFEPUVXNK-UHFFFAOYSA-K",
"AGQJQCFEPUVXNK-UHFFFAOYSA-K"
],
"kegg.compound":[
"C04752",
"C04752"
],
"metanetx.chemical":[
"MNXM1135",
"MNXM1135"
],
"pubchem.compound":"217",
"sbo":[
"SBO:0000247"
],
"seed.compound":[
"cpd02894",
"cpd02894"
]
}
},
{
"id":"5g2oxpt_c",
"name":"5-Guanidino-2-oxopentanoate",
"compartment":"cytosol",
"charge":0,
"formula":"C6H11N3O3",
"annotation":{
"bigg.metabolite":[
"5g2oxpt_c"
],
"biocyc":[
"META:CPD-824",
"META:CPD-824",
"META:CPD-824",
"META:CPD-824"
],
"chebi":[
"CHEBI:12129",
"CHEBI:1249",
"CHEBI:18253",
"CHEBI:19740",
"CHEBI:20572",
"CHEBI:2060",
"CHEBI:28116",
"CHEBI:58489",
"CHEBI:12129",
"CHEBI:1249",
"CHEBI:18253",
"CHEBI:19740",
"CHEBI:20572",
"CHEBI:2060",
"CHEBI:28116",
"CHEBI:58489",
"CHEBI:12129",
"CHEBI:1249",
"CHEBI:18253",
"CHEBI:19740",
"CHEBI:20572",
"CHEBI:2060",
"CHEBI:28116",
"CHEBI:58489",
"CHEBI:12129",
"CHEBI:1249",
"CHEBI:18253",
"CHEBI:19740",
"CHEBI:20572",
"CHEBI:2060",
"CHEBI:28116",
"CHEBI:58489"
],
"hmdb":[
"HMDB04225",
"HMDB06815",
"HMDB04225",
"HMDB06815",
"HMDB04225",
"HMDB06815",
"HMDB04225",
"HMDB06815"
],
"inchi":"InChI=1S/C6H11N3O3/c7-6(8)9-3-1-2-4(10)5(11)12/h1-3H2,(H,11,12)(H4,7,8,9)",
"inchikey":[
"ARBHXJXXVVHMET-UHFFFAOYSA-N",
"ARBHXJXXVVHMET-UHFFFAOYSA-N",
"ARBHXJXXVVHMET-UHFFFAOYSA-N",
"ARBHXJXXVVHMET-UHFFFAOYSA-N"
],
"kegg.compound":[
"C03771",
"C03771",
"C03771",
"C03771"
],
"metanetx.chemical":[
"MNXM1037",
"MNXM1037",
"MNXM1037",
"MNXM1037"
],
"pubchem.compound":"558",
"sbo":[
"SBO:0000247"
],
"seed.compound":[
"cpd02364",
"cpd03528",
"cpd02364",
"cpd03528",
"cpd02364",
"cpd03528",
"cpd02364",
"cpd03528"
]
}
},
{
"id":"phpyr_c",
"name":"Phenylpyruvate",
"compartment":"cytosol",
"charge":-1,
"formula":"C9H7O3",
"annotation":{
"bigg.metabolite":[
"phpyr_c"
],
"biocyc":[
"META:PHENYL-PYRUVATE",
"META:PHENYL-PYRUVATE",
"META:PHENYL-PYRUVATE",
"META:PHENYL-PYRUVATE",
"META:PHENYL-PYRUVATE"
],
"chebi":[
"CHEBI:12821",
"CHEBI:14784",
"CHEBI:18005",
"CHEBI:26007",
"CHEBI:12821",
"CHEBI:14784",
"CHEBI:18005",
"CHEBI:26007",
"CHEBI:12821",
"CHEBI:14784",
"CHEBI:18005",
"CHEBI:26007",
"CHEBI:12821",
"CHEBI:14784",
"CHEBI:18005",
"CHEBI:26007",
"CHEBI:12821",
"CHEBI:14784",
"CHEBI:18005",
"CHEBI:26007"
],
"hmdb":[
"HMDB00205",
"HMDB01237",
"HMDB31629",
"HMDB00205",
"HMDB01237",
"HMDB31629",
"HMDB00205",
"HMDB01237",
"HMDB31629",
"HMDB00205",
"HMDB01237",
"HMDB31629",
"HMDB00205",
"HMDB01237",
"HMDB31629"
],
"inchi":"InChI=1S/C9H8O3/c10-8(9(11)12)6-7-4-2-1-3-5-7/h1-5H,6H2,(H,11,12)",
"inchikey":[
"BTNMPGBKDVTSJY-UHFFFAOYSA-M",
"BTNMPGBKDVTSJY-UHFFFAOYSA-M",
"BTNMPGBKDVTSJY-UHFFFAOYSA-M",
"BTNMPGBKDVTSJY-UHFFFAOYSA-M",
"BTNMPGBKDVTSJY-UHFFFAOYSA-M"
],
"kegg.compound":[
"C00166",
"C00166",
"C00166",
"C00166",
"C00166"
],
"metanetx.chemical":[
"MNXM162242",
"MNXM162242",
"MNXM162242",
"MNXM162242",
"MNXM162242"
],
"pubchem.compound":"997",
"reactome":"R-ALL-2160466",
"sbo":[
"SBO:0000247"
],
"seed.compound":[
"cpd00143",
"cpd00143",
"cpd00143",
"cpd00143",
"cpd00143"
]
}
},
{
"id":"fe2_c",
"name":"Fe2+",
"compartment":"cytosol",
"charge":2,
"formula":"Fe",
"annotation":{
"bigg.metabolite":[
"fe2_c"
],
"biocyc":[
"META:FE+2",
"META:FE+2",
"META:FE+2",
"META:FE+2",
"META:FE+2"
],
"chebi":[
"CHEBI:13319",
"CHEBI:13321",
"CHEBI:21129",
"CHEBI:24876",
"CHEBI:29033",
"CHEBI:34754",
"CHEBI:49599",
"CHEBI:13319",
"CHEBI:13321",
"CHEBI:21129",
"CHEBI:24876",
"CHEBI:29033",
"CHEBI:34754",
"CHEBI:49599",
"CHEBI:13319",
"CHEBI:13321",
"CHEBI:21129",
"CHEBI:24876",
"CHEBI:29033",
"CHEBI:34754",
"CHEBI:49599",
"CHEBI:13319",
"CHEBI:13321",
"CHEBI:21129",
"CHEBI:24876",
"CHEBI:29033",
"CHEBI:34754",
"CHEBI:49599",
"CHEBI:13319",
"CHEBI:13321",
"CHEBI:21129",
"CHEBI:24876",
"CHEBI:29033",
"CHEBI:34754",
"CHEBI:49599"
],
"hmdb":[
"HMDB00692",
"HMDB00692",
"HMDB00692",
"HMDB00692",
"HMDB00692"
],
"inchi":"InChI=1S/Fe/q+2",
"inchikey":[
"CWYNVVGOOAEACU-UHFFFAOYSA-N",
"CWYNVVGOOAEACU-UHFFFAOYSA-N",
"CWYNVVGOOAEACU-UHFFFAOYSA-N",
"CWYNVVGOOAEACU-UHFFFAOYSA-N",
"CWYNVVGOOAEACU-UHFFFAOYSA-N"
],
"kegg.compound":[
"C14818",
"C14818",
"C14818",
"C14818",
"C14818"
],
"metanetx.chemical":[
"MNXM111",
"MNXM111",
"MNXM111",
"MNXM111",
"MNXM111"
],
"pubchem.compound":"27284",
"reactome":[
"R-ALL-71067",
"R-ALL-2318766",
"R-ALL-111793",
"R-ALL-352605",
"R-ALL-435347",
"R-ALL-113531",
"R-ALL-917810",
"R-ALL-1222286",
"R-ALL-1981115",
"R-ALL-1650774",
"R-ALL-389631",
"R-ALL-1362385",
"R-ALL-5278104"
],
"sbo":[
"SBO:0000247"
],
"seed.compound":[
"cpd10515",
"cpd10515",
"cpd10515",
"cpd10515",
"cpd10515"
]
}
},
{
"id":"phyQ_c",
"name":"Phylloquinone",
"compartment":"cytosol",
"charge":0,
"formula":"C31H46O2",
"annotation":{
"bigg.metabolite":[
"phyQ_c"
],
"biocyc":[
"META:2-METHYL-3-PHYTYL-14-NAPHTHOQUINONE",
"META:2-METHYL-3-PHYTYL-14-NAPHTHOQUINONE",
"META:2-METHYL-3-PHYTYL-14-NAPHTHOQUINONE"
],
"chebi":[
"CHEBI:11611",
"CHEBI:14833",
"CHEBI:18067",
"CHEBI:26105",
"CHEBI:45148",
"CHEBI:8181",
"CHEBI:94399",
"CHEBI:11611",
"CHEBI:14833",
"CHEBI:18067",
"CHEBI:26105",
"CHEBI:45148",
"CHEBI:8181",
"CHEBI:94399",
"CHEBI:11611",
"CHEBI:14833",
"CHEBI:18067",
"CHEBI:26105",
"CHEBI:45148",
"CHEBI:8181",
"CHEBI:94399"
],
"hmdb":[
"HMDB03555",
"HMDB03596",
"HMDB04198",
"HMDB15157",
"HMDB03555",
"HMDB03596",
"HMDB04198",
"HMDB15157",
"HMDB03555",
"HMDB03596",
"HMDB04198",
"HMDB15157"
],
"inchi":"InChI=1S/C31H46O2/c1-22(2)12-9-13-23(3)14-10-15-24(4)16-11-17-25(5)20-21-27-26(6)30(32)28-18-7-8-19-29(28)31(27)33/h7-8,18-20,22-24H,9-17,21H2,1-6H3/b25-20+",
"inchikey":[
"MBWXNTAXLNYFJB-NKFFZRIASA-N",
"MBWXNTAXLNYFJB-NKFFZRIASA-N",
"MBWXNTAXLNYFJB-NKFFZRIASA-N"
],
"kegg.compound":[
"C02059",
"C02059",
"C02059"
],
"kegg.drug":[
"D00148",
"D00148",
"D00148"
],
"lipidmaps":[
"LMPR02030028",
"LMPR02030028",
"LMPR02030028"
],
"metanetx.chemical":[
"MNXM1155",
"MNXM1155",
"MNXM1155"
],
"pubchem.compound":"5284607",
"sbo":[
"SBO:0000247"
],
"seed.compound":[
"cpd01401",
"cpd01401",
"cpd01401"
]
}
},
{
"id":"toct2eACP_c",
"name":"trans-Oct-2-enoyl-[acp]",
"compartment":"cytosol",
"charge":-1,
"formula":"C8H13OSR",
"annotation":{
"bigg.metabolite":[
"toct2eACP_c"
],
"biocyc":[
"META:2-Octenoyl-ACPs",
"META:2-Octenoyl-ACPs",
"META:2-Octenoyl-ACPs"
],
"kegg.compound":[
"C05751",
"C05751",
"C05751"
],
"lipidmaps":[
"LMFA07060009",
"LMFA07060009",
"LMFA07060009"
],
"metanetx.chemical":[
"MNXM23766",
"MNXM23766",
"MNXM23766"
],
"pubchem.compound":"8046",
"sbo":[
"SBO:0000247"
],
"seed.compound":[
"cpd11471",
"cpd11471",
"cpd11471"
]
}
},
{
"id":"dgdp_c",
"name":"dGDP",
"compartment":"cytosol",
"charge":-3,
"formula":"C10H12N5O10P2",
"annotation":{
"bigg.metabolite":[
"dgdp_c"
],
"biocyc":[
"META:DGDP",
"META:DGDP",
"META:DGDP",
"META:DGDP"
],
"chebi":[
"CHEBI:10495",
"CHEBI:19245",
"CHEBI:28862",
"CHEBI:41949",
"CHEBI:58595",
"CHEBI:10495",
"CHEBI:19245",
"CHEBI:28862",
"CHEBI:41949",
"CHEBI:58595",
"CHEBI:10495",
"CHEBI:19245",
"CHEBI:28862",
"CHEBI:41949",
"CHEBI:58595",
"CHEBI:10495",
"CHEBI:19245",
"CHEBI:28862",
"CHEBI:41949",
"CHEBI:58595"
],
"hmdb":[
"HMDB00960",
"HMDB00960",
"HMDB00960",
"HMDB00960"
],
"inchi":"InChI=1S/C10H15N5O10P2/c11-10-13-8-7(9(17)14-10)12-3-15(8)6-1-4(16)5(24-6)2-23-27(21,22)25-26(18,19)20/h3-6,16H,1-2H2,(H,21,22)(H2,18,19,20)(H3,11,13,14,17)/t4-,5+,6+/m0/s1",
"inchikey":[
"CIKGWCTVFSRMJU-KVQBGUIXSA-K",
"CIKGWCTVFSRMJU-KVQBGUIXSA-K",
"CIKGWCTVFSRMJU-KVQBGUIXSA-K",
"CIKGWCTVFSRMJU-KVQBGUIXSA-K"
],
"kegg.compound":[
"C00361",
"C00361",
"C00361",
"C00361"
],
"metanetx.chemical":[
"MNXM436",
"MNXM436",
"MNXM436",
"MNXM436"
],
"pubchem.compound":"135398595",
"reactome":[
"R-ALL-500077",
"R-ALL-500077",
"R-ALL-500077",
"R-ALL-500077"
],
"sbo":[
"SBO:0000247"
],
"seed.compound":[
"cpd00295",
"cpd00295",
"cpd00295",
"cpd00295"
]
}
},
{
"id":"uaccg_c",
"name":"UDP-N-acetyl-3-(1-carboxyvinyl)-D-glucosamine",
"compartment":"cytosol",
"charge":-3,
"formula":"C20H26N3O19P2",
"annotation":{
"bigg.metabolite":[
"uaccg_c"
],
"biocyc":[
"META:UDP-ACETYL-CARBOXYVINYL-GLUCOSAMINE",
"META:UDP-ACETYL-CARBOXYVINYL-GLUCOSAMINE"
],
"chebi":[
"CHEBI:13466",
"CHEBI:13467",
"CHEBI:16435",
"CHEBI:22110",
"CHEBI:57771",
"CHEBI:68483",
"CHEBI:68507",
"CHEBI:9818",
"CHEBI:13466",
"CHEBI:13467",
"CHEBI:16435",
"CHEBI:22110",
"CHEBI:57771",
"CHEBI:68483",
"CHEBI:68507",
"CHEBI:9818"
],
"inchi":"InChI=1S/C20H29N3O19P2/c1-7(18(30)31)38-16-12(21-8(2)25)19(40-9(5-24)14(16)28)41-44(35,36)42-43(33,34)37-6-10-13(27)15(29)17(39-10)23-4-3-11(26)22-20(23)32/h3-4,9-10,12-17,19,24,27-29H,1,5-6H2,2H3,(H,21,25)(H,30,31)(H,33,34)(H,35,36)(H,22,26,32)/t9-,10-,12-,13-,14-,15-,16-,17-,19-/m1/s1",
"inchikey":[
"BEGZZYPUNCJHKP-DBYWSUQTSA-K",
"BEGZZYPUNCJHKP-DBYWSUQTSA-K"
],
"kegg.compound":[
"C04631",
"C04631"
],
"metanetx.chemical":[
"MNXM1688",
"MNXM1688"
],
"pubchem.compound":"172502",
"sbo":[
"SBO:0000247"
],
"seed.compound":[
"cpd02820",
"cpd02820"
]
}
},
{
"id":"acald_c",
"name":"Acetaldehyde",
"compartment":"cytosol",
"charge":0,
"formula":"C2H4O",
"annotation":{
"bigg.metabolite":[
"acald_c"
],
"biocyc":[
"META:ACETALD",
"META:ACETALD",
"META:ACETALD",
"META:ACETALD",
"META:ACETALD",
"META:ACETALD",
"META:ACETALD"
],
"chebi":[
"CHEBI:13703",
"CHEBI:15343",
"CHEBI:22158",
"CHEBI:2383",
"CHEBI:40533",
"CHEBI:13703",
"CHEBI:15343",
"CHEBI:22158",
"CHEBI:2383",
"CHEBI:40533",
"CHEBI:13703",
"CHEBI:15343",
"CHEBI:22158",
"CHEBI:2383",
"CHEBI:40533",
"CHEBI:13703",
"CHEBI:15343",
"CHEBI:22158",
"CHEBI:2383",
"CHEBI:40533",
"CHEBI:13703",
"CHEBI:15343",
"CHEBI:22158",
"CHEBI:2383",
"CHEBI:40533",
"CHEBI:13703",
"CHEBI:15343",
"CHEBI:22158",
"CHEBI:2383",
"CHEBI:40533",
"CHEBI:13703",
"CHEBI:15343",
"CHEBI:22158",
"CHEBI:2383",
"CHEBI:40533"
],
"hmdb":[
"HMDB00990",
"HMDB00990",
"HMDB00990",
"HMDB00990",
"HMDB00990",
"HMDB00990",
"HMDB00990"
],
"inchi":"InChI=1S/C2H4O/c1-2-3/h2H,1H3",
"inchikey":[
"IKHGUXGNUITLKF-UHFFFAOYSA-N",
"IKHGUXGNUITLKF-UHFFFAOYSA-N",
"IKHGUXGNUITLKF-UHFFFAOYSA-N",
"IKHGUXGNUITLKF-UHFFFAOYSA-N",
"IKHGUXGNUITLKF-UHFFFAOYSA-N",
"IKHGUXGNUITLKF-UHFFFAOYSA-N",
"IKHGUXGNUITLKF-UHFFFAOYSA-N"
],
"kegg.compound":[
"C00084",
"C00084",
"C00084",
"C00084",
"C00084",
"C00084",
"C00084"
],
"metanetx.chemical":[
"MNXM75",
"MNXM75",
"MNXM75",
"MNXM75",
"MNXM75",
"MNXM75",
"MNXM75"
],
"pubchem.compound":"177",
"reactome":[
"R-ALL-113532",
"R-ALL-113681",
"R-ALL-113745",
"R-ALL-29510",
"R-ALL-113532",
"R-ALL-113681",
"R-ALL-113745",
"R-ALL-29510",
"R-ALL-113532",
"R-ALL-113681",
"R-ALL-113745",
"R-ALL-29510",
"R-ALL-113532",
"R-ALL-113681",
"R-ALL-113745",
"R-ALL-29510",
"R-ALL-113532",
"R-ALL-113681",
"R-ALL-113745",
"R-ALL-29510",
"R-ALL-113532",
"R-ALL-113681",
"R-ALL-113745",
"R-ALL-29510",
"R-ALL-113532",
"R-ALL-113681",
"R-ALL-113745",
"R-ALL-29510"
],
"sbo":[
"SBO:0000247"
],
"seed.compound":[
"cpd00071",
"cpd00071",
"cpd00071",
"cpd00071",
"cpd00071",
"cpd00071",
"cpd00071"
]
}
},
{
"id":"o2s_c",
"name":"O2-",
"compartment":"cytosol",
"charge":-1,
"formula":"O2",
"annotation":{
"bigg.metabolite":[
"o2s_c"
],
"biocyc":[
"META:SUPER-OXIDE",
"META:SUPER-OXIDE",
"META:SUPER-OXIDE",
"META:SUPER-OXIDE",
"META:SUPER-OXIDE",
"META:SUPER-OXIDE",
"META:SUPER-OXIDE"
],
"chebi":[
"CHEBI:15143",
"CHEBI:18421",
"CHEBI:25935",
"CHEBI:26839",
"CHEBI:30492",
"CHEBI:7710",
"CHEBI:15143",
"CHEBI:18421",
"CHEBI:25935",
"CHEBI:26839",
"CHEBI:30492",
"CHEBI:7710",
"CHEBI:15143",
"CHEBI:18421",
"CHEBI:25935",
"CHEBI:26839",
"CHEBI:30492",
"CHEBI:7710",
"CHEBI:15143",
"CHEBI:18421",
"CHEBI:25935",
"CHEBI:26839",
"CHEBI:30492",
"CHEBI:7710",
"CHEBI:15143",
"CHEBI:18421",
"CHEBI:25935",
"CHEBI:26839",
"CHEBI:30492",
"CHEBI:7710",
"CHEBI:15143",
"CHEBI:18421",
"CHEBI:25935",
"CHEBI:26839",
"CHEBI:30492",
"CHEBI:7710",
"CHEBI:15143",
"CHEBI:18421",
"CHEBI:25935",
"CHEBI:26839",
"CHEBI:30492",
"CHEBI:7710"
],
"hmdb":[
"HMDB02168",
"HMDB02168",
"HMDB02168",
"HMDB02168",
"HMDB02168",
"HMDB02168",
"HMDB02168"
],
"inchi":"InChI=1S/HO2/c1-2/h1H/p-1",
"inchikey":[
"OUUQCZGPVNCOIJ-UHFFFAOYSA-M",
"OUUQCZGPVNCOIJ-UHFFFAOYSA-M",
"OUUQCZGPVNCOIJ-UHFFFAOYSA-M",
"OUUQCZGPVNCOIJ-UHFFFAOYSA-M",
"OUUQCZGPVNCOIJ-UHFFFAOYSA-M",
"OUUQCZGPVNCOIJ-UHFFFAOYSA-M",
"OUUQCZGPVNCOIJ-UHFFFAOYSA-M"
],
"kegg.compound":[
"C00704",
"C00704",
"C00704",
"C00704",
"C00704",
"C00704",
"C00704"
],
"metanetx.chemical":[
"MNXM330",
"MNXM330",
"MNXM330",
"MNXM330",
"MNXM330",
"MNXM330",
"MNXM330"
],
"pubchem.compound":"5359597",
"reactome":[
"R-ALL-1222461",
"R-ALL-1470070",
"R-ALL-1475048",
"R-ALL-1222461",
"R-ALL-1470070",
"R-ALL-1475048",
"R-ALL-1222461",
"R-ALL-1470070",
"R-ALL-1475048",
"R-ALL-1222461",
"R-ALL-1470070",
"R-ALL-1475048",
"R-ALL-1222461",
"R-ALL-1470070",
"R-ALL-1475048",
"R-ALL-1222461",
"R-ALL-1470070",
"R-ALL-1475048",
"R-ALL-1222461",
"R-ALL-1470070",
"R-ALL-1475048"
],
"sbo":[
"SBO:0000247"
],
"seed.compound":"cpd00532"
}
},
{
"id":"phytfl_c",
"name":"Phytofluene",
"compartment":"cytosol",
"charge":0,
"formula":"C40H62",
"annotation":{
"bigg.metabolite":[
"phytfl_c"
],
"chebi":"CHEBI:26120",
"hmdb":[
"HMDB0002871",
"HMDB0002936",
"HMDB02871",
"HMDB02936"
],
"inchi":"InChI=1S/C40H62/c1-33(2)19-13-23-37(7)27-17-31-39(9)29-15-25-35(5)21-11-12-22-36(6)26-16-30-40(10)32-18-28-38(8)24-14-20-34(3)4/h11-12,15,19-22,25,27-30H,13-14,16-18,23-24,26,31-32H2,1-10H3/b12-11+,25-15+,35-21+,36-22+,37-27+,38-28+,39-29+,40-30+",
"inchikey":"OVSVTCFNLSGAMM-OUOOUFEBSA-N",
"kegg.compound":"C05414",
"metanetx.chemical":[
"MNXM148438",
"MNXM148438"
],
"pubchem.compound":"6436722",
"sbo":[
"SBO:0000247"
],
"seed.compound":"cpd03206"
}
},
{
"id":"alac__S_c",
"name":"2-Acetolactate",
"compartment":"cytosol",
"charge":-1,
"formula":"C5H7O4",
"annotation":{
"bigg.metabolite":[
"alac__S_c"
],
"biocyc":[
"META:2-ACETO-LACTATE",
"META:2-ACETO-LACTATE",
"META:2-ACETO-LACTATE",
"META:2-ACETO-LACTATE"
],
"chebi":[
"CHEBI:11033",
"CHEBI:18409",
"CHEBI:18731",
"CHEBI:374",
"CHEBI:58476",
"CHEBI:11033",
"CHEBI:18409",
"CHEBI:18731",
"CHEBI:374",
"CHEBI:58476",
"CHEBI:11033",
"CHEBI:18409",
"CHEBI:18731",
"CHEBI:374",
"CHEBI:58476",
"CHEBI:11033",
"CHEBI:18409",
"CHEBI:18731",
"CHEBI:374",
"CHEBI:58476"
],
"hmdb":[
"HMDB06855",
"HMDB06855",
"HMDB06855",
"HMDB06855"
],
"inchi":"InChI=1S/C5H8O4/c1-3(6)5(2,9)4(7)8/h9H,1-2H3,(H,7,8)/t5-/m0/s1",
"inchikey":[
"NMDWGEGFJUBKLB-YFKPBYRVSA-M",
"NMDWGEGFJUBKLB-YFKPBYRVSA-M",
"NMDWGEGFJUBKLB-YFKPBYRVSA-M",
"NMDWGEGFJUBKLB-YFKPBYRVSA-M"
],
"kegg.compound":[
"C06010",
"C06010",
"C06010",
"C06010"
],
"lipidmaps":[
"LMFA01050460",
"LMFA01050460",
"LMFA01050460",
"LMFA01050460"
],
"metanetx.chemical":[
"MNXM114079",
"MNXM114079",
"MNXM114079",
"MNXM114079"
],
"pubchem.compound":"440878",
"sbo":[
"SBO:0000247"
],
"seed.compound":[
"cpd19047",
"cpd19047",
"cpd19047",
"cpd19047"
]
}
},
{
"id":"3hmop_c",
"name":"(R)-3-Hydroxy-3-methyl-2-oxopentanoate",
"compartment":"cytosol",
"charge":-1,
"formula":"C6H9O4",
"annotation":{
"bigg.metabolite":[
"3hmop_c"
],
"biocyc":[
"META:CPD-15104",
"META:CPD-15104"
],
"chebi":[
"CHEBI:34008",
"CHEBI:49257",
"CHEBI:34008",
"CHEBI:49257"
],
"inchi":"InChI=1S/C6H10O4/c1-3-6(2,10)4(7)5(8)9/h10H,3H2,1-2H3,(H,8,9)/p-1/t6-/m1/s1",
"inchikey":[
"YJVOWRAWFXRESP-ZCFIWIBFSA-M",
"YJVOWRAWFXRESP-ZCFIWIBFSA-M"
],
"kegg.compound":[
"C14463",
"C14463"
],
"lipidmaps":[
"LMFA01050457",
"LMFA01050457"
],
"metanetx.chemical":[
"MNXM114594",
"MNXM114594"
],
"pubchem.compound":"20846131",
"sbo":[
"SBO:0000247"
],
"seed.compound":[
"cpd10162",
"cpd10162"
]
}
},
{
"id":"4abz_c",
"name":"4-Aminobenzoate",
"compartment":"cytosol",
"charge":-1,
"formula":"C7H6NO2",
"annotation":{
"bigg.metabolite":[
"4abz_c"
],
"biocyc":[
"META:P-AMINO-BENZOATE",
"META:P-AMINO-BENZOATE",
"META:P-AMINO-BENZOATE"
],
"chebi":[
"CHEBI:113372",
"CHEBI:11959",
"CHEBI:1783",
"CHEBI:17836",
"CHEBI:20314",
"CHEBI:20315",
"CHEBI:30753",
"CHEBI:44778",
"CHEBI:113372",
"CHEBI:11959",
"CHEBI:1783",
"CHEBI:17836",
"CHEBI:20314",
"CHEBI:20315",
"CHEBI:30753",
"CHEBI:44778",
"CHEBI:113372",
"CHEBI:11959",
"CHEBI:1783",
"CHEBI:17836",
"CHEBI:20314",
"CHEBI:20315",
"CHEBI:30753",
"CHEBI:44778"
],
"hmdb":[
"HMDB01392",
"HMDB01392",
"HMDB01392"
],
"inchi":"InChI=1S/C7H7NO2/c8-6-3-1-5(2-4-6)7(9)10/h1-4H,8H2,(H,9,10)",
"inchikey":[
"ALYNCZNDIQEVRV-UHFFFAOYSA-M",
"ALYNCZNDIQEVRV-UHFFFAOYSA-M",
"ALYNCZNDIQEVRV-UHFFFAOYSA-M"
],
"kegg.compound":[
"C00568",
"C00568",
"C00568"
],
"kegg.drug":[
"D02456",
"D02456",
"D02456"
],
"metanetx.chemical":[
"MNXM421",
"MNXM421",
"MNXM421"
],
"pubchem.compound":"4876",
"reactome":"R-ALL-174970",
"sbo":[
"SBO:0000247"
],
"seed.compound":[
"cpd00443",
"cpd00443",
"cpd00443"
]
}
},
{
"id":"prbamp_c",
"name":"Phosphoribosyl-AMP",
"compartment":"cytosol",
"charge":-4,
"formula":"C15H19N5O14P2",
"annotation":{
"bigg.metabolite":[
"prbamp_c"
],
"biocyc":[
"META:PHOSPHORIBOSYL-AMP",
"META:PHOSPHORIBOSYL-AMP"
],
"chebi":[
"CHEBI:11195",
"CHEBI:18374",
"CHEBI:20628",
"CHEBI:37522",
"CHEBI:59457",
"CHEBI:7354",
"CHEBI:8166",
"CHEBI:11195",
"CHEBI:18374",
"CHEBI:20628",
"CHEBI:37522",
"CHEBI:59457",
"CHEBI:7354",
"CHEBI:8166"
],
"hmdb":[
"HMDB12276",
"HMDB12276"
],
"inchi":"InChI=1S/C15H23N5O14P2/c16-12-7-13(18-4-19(12)14-10(23)8(21)5(33-14)1-31-35(25,26)27)20(3-17-7)15-11(24)9(22)6(34-15)2-32-36(28,29)30/h3-6,8-11,14-16,21-24H,1-2H2,(H2,25,26,27)(H2,28,29,30)/t5-,6-,8-,9-,10-,11-,14-,15-/m1/s1",
"inchikey":[
"RTQMRTSPTLIIHM-KEOHHSTQSA-J",
"RTQMRTSPTLIIHM-KEOHHSTQSA-J"
],
"kegg.compound":[
"C02741",
"C02741"
],
"metanetx.chemical":[
"MNXM1515",
"MNXM1515"
],
"pubchem.compound":"11988267",
"sbo":[
"SBO:0000247"
],
"seed.compound":[
"cpd01777",
"cpd01777"
]
}
},
{
"id":"ca2_c",
"name":"Calcium",
"compartment":"cytosol",
"charge":2,
"formula":"Ca",
"annotation":{
"bigg.metabolite":[
"ca2_c"
],
"biocyc":[
"META:CA+2",
"META:CA+2",
"META:CA+2",
"META:CA+2",
"META:CA+2"
],
"chebi":[
"CHEBI:22988",
"CHEBI:29108",
"CHEBI:3308",
"CHEBI:39123",
"CHEBI:48760",
"CHEBI:22988",
"CHEBI:29108",
"CHEBI:3308",
"CHEBI:39123",
"CHEBI:48760",
"CHEBI:22988",
"CHEBI:29108",
"CHEBI:3308",
"CHEBI:39123",
"CHEBI:48760",
"CHEBI:22988",
"CHEBI:29108",
"CHEBI:3308",
"CHEBI:39123",
"CHEBI:48760",
"CHEBI:22988",
"CHEBI:29108",
"CHEBI:3308",
"CHEBI:39123",
"CHEBI:48760"
],
"hmdb":[
"HMDB00464",
"HMDB00464",
"HMDB00464",
"HMDB00464",
"HMDB00464"
],
"inchi":"InChI=1S/Ca/q+2",
"inchikey":[
"BHPQYMZQTOCNFJ-UHFFFAOYSA-N",
"BHPQYMZQTOCNFJ-UHFFFAOYSA-N",
"BHPQYMZQTOCNFJ-UHFFFAOYSA-N",
"BHPQYMZQTOCNFJ-UHFFFAOYSA-N",
"BHPQYMZQTOCNFJ-UHFFFAOYSA-N"
],
"kegg.compound":[
"C00076",
"C00076",
"C00076",
"C00076",
"C00076"
],
"metanetx.chemical":[
"MNXM128",
"MNXM128",
"MNXM128",
"MNXM128",
"MNXM128"
],
"pubchem.compound":"271",
"reactome":[
"R-ALL-111875",
"R-ALL-139827",
"R-ALL-1606834",
"R-ALL-167012",
"R-ALL-2855229",
"R-ALL-74016",
"R-ALL-74112",
"R-ALL-111875",
"R-ALL-139827",
"R-ALL-1606834",
"R-ALL-167012",
"R-ALL-2855229",
"R-ALL-74016",
"R-ALL-74112",
"R-ALL-111875",
"R-ALL-139827",
"R-ALL-1606834",
"R-ALL-167012",
"R-ALL-2855229",
"R-ALL-74016",
"R-ALL-74112",
"R-ALL-111875",
"R-ALL-139827",
"R-ALL-1606834",
"R-ALL-167012",
"R-ALL-2855229",
"R-ALL-74016",
"R-ALL-74112",
"R-ALL-111875",
"R-ALL-139827",
"R-ALL-1606834",
"R-ALL-167012",
"R-ALL-2855229",
"R-ALL-74016",
"R-ALL-74112"
],
"sbo":[
"SBO:0000247"
],
"seed.compound":[
"cpd00063",
"cpd29674",
"cpd00063",
"cpd29674",
"cpd00063",
"cpd29674",
"cpd00063",
"cpd29674",
"cpd00063",
"cpd29674"
]
}
},
{
"id":"glyclt_c",
"name":"Glycolate",
"compartment":"cytosol",
"charge":-1,
"formula":"C2H3O3",
"annotation":{
"bigg.metabolite":[
"glyclt_c"
],
"biocyc":[
"META:GLYCOLLATE",
"META:GLYCOLLATE",
"META:GLYCOLLATE",
"META:GLYCOLLATE",
"META:GLYCOLLATE",
"META:GLYCOLLATE"
],
"chebi":[
"CHEBI:14348",
"CHEBI:17497",
"CHEBI:24388",
"CHEBI:24390",
"CHEBI:29805",
"CHEBI:42865",
"CHEBI:5475",
"CHEBI:14348",
"CHEBI:17497",
"CHEBI:24388",
"CHEBI:24390",
"CHEBI:29805",
"CHEBI:42865",
"CHEBI:5475",
"CHEBI:14348",
"CHEBI:17497",
"CHEBI:24388",
"CHEBI:24390",
"CHEBI:29805",
"CHEBI:42865",
"CHEBI:5475",
"CHEBI:14348",
"CHEBI:17497",
"CHEBI:24388",
"CHEBI:24390",
"CHEBI:29805",
"CHEBI:42865",
"CHEBI:5475",
"CHEBI:14348",
"CHEBI:17497",
"CHEBI:24388",
"CHEBI:24390",
"CHEBI:29805",
"CHEBI:42865",
"CHEBI:5475",
"CHEBI:14348",
"CHEBI:17497",
"CHEBI:24388",
"CHEBI:24390",
"CHEBI:29805",
"CHEBI:42865",
"CHEBI:5475"
],
"hmdb":[
"HMDB00115",
"HMDB03035",
"HMDB00115",
"HMDB03035",
"HMDB00115",
"HMDB03035",
"HMDB00115",
"HMDB03035",
"HMDB00115",
"HMDB03035",
"HMDB00115",
"HMDB03035"
],
"inchi":"InChI=1S/C2H4O3/c3-1-2(4)5/h3H,1H2,(H,4,5)",
"inchikey":[
"AEMRFAOFKBGASW-UHFFFAOYSA-M",
"AEMRFAOFKBGASW-UHFFFAOYSA-M",
"AEMRFAOFKBGASW-UHFFFAOYSA-M",
"AEMRFAOFKBGASW-UHFFFAOYSA-M",
"AEMRFAOFKBGASW-UHFFFAOYSA-M",
"AEMRFAOFKBGASW-UHFFFAOYSA-M"
],
"kegg.compound":[
"C00160",
"C00160",
"C00160",
"C00160",
"C00160",
"C00160"
],
"metanetx.chemical":[
"MNXM222",
"MNXM222",
"MNXM222",
"MNXM222",
"MNXM222",
"MNXM222"
],
"pubchem.compound":"757",
"reactome":[
"R-ALL-389822",
"R-ALL-389822",
"R-ALL-389822",
"R-ALL-389822",
"R-ALL-389822",
"R-ALL-389822"
],
"sbo":[
"SBO:0000247"
],
"seed.compound":[
"cpd00139",
"cpd12347",
"cpd00139",
"cpd12347",
"cpd00139",
"cpd12347",
"cpd00139",
"cpd12347",
"cpd00139",
"cpd12347",
"cpd00139",
"cpd12347"
]
}
},
{
"id":"butACP_c",
"name":"Butyryl-[acp]",
"compartment":"cytosol",
"charge":-1,
"formula":"C4H7OSR",
"annotation":{
"bigg.metabolite":[
"butACP_c"
],
"chebi":"CHEBI:3247",
"kegg.compound":"C05745",
"metanetx.chemical":[
"MNXM90458",
"MNXM90458",
"MNXM90458",
"MNXM90458"
],
"pubchem.compound":"8040",
"sbo":[
"SBO:0000247"
]
}
},
{
"id":"4ppcys_c",
"name":"(R)-4'-Phosphopantothenoyl-L-cysteine",
"compartment":"cytosol",
"charge":-3,
"formula":"C12H20N2O9PS",
"annotation":{
"bigg.metabolite":[
"4ppcys_c"
],
"biocyc":[
"META:R-4-PHOSPHOPANTOTHENOYL-L-CYSTEINE",
"META:R-4-PHOSPHOPANTOTHENOYL-L-CYSTEINE"
],
"chebi":[
"CHEBI:10987",
"CHEBI:12438",
"CHEBI:15769",
"CHEBI:21461",
"CHEBI:328",
"CHEBI:57507",
"CHEBI:59458",
"CHEBI:10987",
"CHEBI:12438",
"CHEBI:15769",
"CHEBI:21461",
"CHEBI:328",
"CHEBI:57507",
"CHEBI:59458"
],
"hmdb":[
"HMDB01117",
"HMDB01117"
],
"inchi":"InChI=1S/C12H23N2O9PS/c1-12(2,6-23-24(20,21)22)9(16)10(17)13-4-3-8(15)14-7(5-25)11(18)19/h7,9,16,25H,3-6H2,1-2H3,(H,13,17)(H,14,15)(H,18,19)(H2,20,21,22)/t7-,9-/m0/s1",
"inchikey":[
"XQYALQVLCNHCFT-CBAPKCEASA-K",
"XQYALQVLCNHCFT-CBAPKCEASA-K"
],
"kegg.compound":[
"C04352",
"C04352"
],
"metanetx.chemical":[
"MNXM483",
"MNXM483"
],
"pubchem.compound":"440304",
"reactome":[
"R-ALL-196834",
"R-ALL-196834"
],
"sbo":[
"SBO:0000247"
],
"seed.compound":[
"cpd02666",
"cpd02666"
]
}
},
{
"id":"udpgal_c",
"name":"UDP-D-galactose",
"compartment":"cytosol",
"charge":-2,
"formula":"C15H22N2O17P2",
"annotation":{
"bigg.metabolite":[
"udpgal_c"
],
"biocyc":[
"META:CPD-14553",
"META:CPD-14553",
"META:CPD-14553",
"META:CPD-14553",
"META:CPD-14553",
"META:CPD-14553",
"META:CPD-14553",
"META:CPD-14553"
],
"chebi":[
"CHEBI:13487",
"CHEBI:13495",
"CHEBI:18307",
"CHEBI:22100",
"CHEBI:42751",
"CHEBI:58439",
"CHEBI:66914",
"CHEBI:67119",
"CHEBI:9811",
"CHEBI:13487",
"CHEBI:13495",
"CHEBI:18307",
"CHEBI:22100",
"CHEBI:42751",
"CHEBI:58439",
"CHEBI:66914",
"CHEBI:67119",
"CHEBI:9811",
"CHEBI:13487",
"CHEBI:13495",
"CHEBI:18307",
"CHEBI:22100",
"CHEBI:42751",
"CHEBI:58439",
"CHEBI:66914",
"CHEBI:67119",
"CHEBI:9811",
"CHEBI:13487",
"CHEBI:13495",
"CHEBI:18307",
"CHEBI:22100",
"CHEBI:42751",
"CHEBI:58439",
"CHEBI:66914",
"CHEBI:67119",
"CHEBI:9811",
"CHEBI:13487",
"CHEBI:13495",
"CHEBI:18307",
"CHEBI:22100",
"CHEBI:42751",
"CHEBI:58439",
"CHEBI:66914",
"CHEBI:67119",
"CHEBI:9811",
"CHEBI:13487",
"CHEBI:13495",
"CHEBI:18307",
"CHEBI:22100",
"CHEBI:42751",
"CHEBI:58439",
"CHEBI:66914",
"CHEBI:67119",
"CHEBI:9811",
"CHEBI:13487",
"CHEBI:13495",
"CHEBI:18307",
"CHEBI:22100",
"CHEBI:42751",
"CHEBI:58439",
"CHEBI:66914",
"CHEBI:67119",
"CHEBI:9811",
"CHEBI:13487",
"CHEBI:13495",
"CHEBI:18307",
"CHEBI:22100",
"CHEBI:42751",
"CHEBI:58439",
"CHEBI:66914",
"CHEBI:67119",
"CHEBI:9811"
],
"hmdb":[
"HMDB00302",
"HMDB62573",
"HMDB00302",
"HMDB62573",
"HMDB00302",
"HMDB62573",
"HMDB00302",
"HMDB62573",
"HMDB00302",
"HMDB62573",
"HMDB00302",
"HMDB62573",
"HMDB00302",
"HMDB62573",
"HMDB00302",
"HMDB62573"
],
"inchi":"InChI=1S/C15H24N2O17P2/c18-3-5-8(20)10(22)12(24)14(32-5)33-36(28,29)34-35(26,27)30-4-6-9(21)11(23)13(31-6)17-2-1-7(19)16-15(17)25/h1-2,5-6,8-14,18,20-24H,3-4H2,(H,26,27)(H,28,29)(H,16,19,25)/t5-,6-,8+,9-,10+,11-,12-,13?,14-/m1/s1",
"inchikey":[
"HSCJRCZFDFQWRP-ABVWGUQPSA-L",
"HSCJRCZFDFQWRP-ABVWGUQPSA-L",
"HSCJRCZFDFQWRP-ABVWGUQPSA-L",
"HSCJRCZFDFQWRP-ABVWGUQPSA-L",
"HSCJRCZFDFQWRP-ABVWGUQPSA-L",
"HSCJRCZFDFQWRP-ABVWGUQPSA-L",
"HSCJRCZFDFQWRP-ABVWGUQPSA-L",
"HSCJRCZFDFQWRP-ABVWGUQPSA-L"
],
"kegg.compound":[
"C00052",
"C00052",
"C00052",
"C00052",
"C00052",
"C00052",
"C00052",
"C00052"
],
"kegg.glycan":[
"G10609",
"G10609",
"G10609",
"G10609",
"G10609",
"G10609",
"G10609",
"G10609"
],
"metanetx.chemical":[
"MNXM89795",
"MNXM89795",
"MNXM89795",
"MNXM89795",
"MNXM89795",
"MNXM89795",
"MNXM89795",
"MNXM89795"
],
"pubchem.compound":"18068",
"reactome":[
"R-ALL-29452",
"R-ALL-735682",
"R-ALL-29452",
"R-ALL-735682",
"R-ALL-29452",
"R-ALL-735682",
"R-ALL-29452",
"R-ALL-735682",
"R-ALL-29452",
"R-ALL-735682",
"R-ALL-29452",
"R-ALL-735682",
"R-ALL-29452",
"R-ALL-735682",
"R-ALL-29452",
"R-ALL-735682"
],
"sbo":[
"SBO:0000247"
],
"seed.compound":[
"cpd00043",
"cpd30770",
"cpd00043",
"cpd30770",
"cpd00043",
"cpd30770",
"cpd00043",
"cpd30770",
"cpd00043",
"cpd30770",
"cpd00043",
"cpd30770",
"cpd00043",
"cpd30770",
"cpd00043",
"cpd30770"
]
}
},
{
"id":"f6p_c",
"name":"D-Fructose 6-phosphate",
"compartment":"cytosol",
"charge":-2,
"formula":"C6H11O9P",
"annotation":{
"bigg.metabolite":[
"f6p_c"
],
"biocyc":[
"META:FRUCTOSE-6P",
"META:FRUCTOSE-6P",
"META:FRUCTOSE-6P",
"META:FRUCTOSE-6P",
"META:FRUCTOSE-6P"
],
"chebi":[
"CHEBI:10375",
"CHEBI:12352",
"CHEBI:16084",
"CHEBI:22768",
"CHEBI:42378",
"CHEBI:57634",
"CHEBI:10375",
"CHEBI:12352",
"CHEBI:16084",
"CHEBI:22768",
"CHEBI:42378",
"CHEBI:57634",
"CHEBI:10375",
"CHEBI:12352",
"CHEBI:16084",
"CHEBI:22768",
"CHEBI:42378",
"CHEBI:57634",
"CHEBI:10375",
"CHEBI:12352",
"CHEBI:16084",
"CHEBI:22768",
"CHEBI:42378",
"CHEBI:57634",
"CHEBI:10375",
"CHEBI:12352",
"CHEBI:16084",
"CHEBI:22768",
"CHEBI:42378",
"CHEBI:57634"
],
"hmdb":[
"HMDB03971",
"HMDB03971",
"HMDB03971",
"HMDB03971",
"HMDB03971"
],
"inchi":"InChI=1S/C6H13O9P/c7-2-6(10)5(9)4(8)3(15-6)1-14-16(11,12)13/h3-5,7-10H,1-2H2,(H2,11,12,13)/t3-,4-,5+,6-/m1/s1",
"inchikey":[
"BGWGXPAPYGQALX-ARQDHWQXSA-L",
"BGWGXPAPYGQALX-ARQDHWQXSA-L",
"BGWGXPAPYGQALX-ARQDHWQXSA-L",
"BGWGXPAPYGQALX-ARQDHWQXSA-L",
"BGWGXPAPYGQALX-ARQDHWQXSA-L"
],
"kegg.compound":[
"C05345",
"C05345",
"C05345",
"C05345",
"C05345"
],
"metanetx.chemical":[
"MNXM89621",
"MNXM89621",
"MNXM89621",
"MNXM89621",
"MNXM89621"
],
"pubchem.compound":"69507",
"reactome":"R-ALL-29512",
"sbo":[
"SBO:0000247"
],
"seed.compound":[
"cpd19035",
"cpd19035",
"cpd19035",
"cpd19035",
"cpd19035"
]
}
},
{
"id":"lac__D_c",
"name":"(R)-Lactate",
"compartment":"cytosol",
"charge":-1,
"formula":"C3H5O3",
"annotation":{
"bigg.metabolite":[
"lac__D_c"
],
"biocyc":[
"META:D-LACTATE",
"META:D-LACTATE",
"META:D-LACTATE",
"META:D-LACTATE",
"META:D-LACTATE"
],
"chebi":[
"CHEBI:11001",
"CHEBI:16004",
"CHEBI:18684",
"CHEBI:341",
"CHEBI:42105",
"CHEBI:42111",
"CHEBI:43701",
"CHEBI:11001",
"CHEBI:16004",
"CHEBI:18684",
"CHEBI:341",
"CHEBI:42105",
"CHEBI:42111",
"CHEBI:43701",
"CHEBI:11001",
"CHEBI:16004",
"CHEBI:18684",
"CHEBI:341",
"CHEBI:42105",
"CHEBI:42111",
"CHEBI:43701",
"CHEBI:11001",
"CHEBI:16004",
"CHEBI:18684",
"CHEBI:341",
"CHEBI:42105",
"CHEBI:42111",
"CHEBI:43701",
"CHEBI:11001",
"CHEBI:16004",
"CHEBI:18684",
"CHEBI:341",
"CHEBI:42105",
"CHEBI:42111",
"CHEBI:43701"
],
"hmdb":[
"HMDB00171",
"HMDB01311",
"HMDB00171",
"HMDB01311",
"HMDB00171",
"HMDB01311",
"HMDB00171",
"HMDB01311",
"HMDB00171",
"HMDB01311"
],
"inchi":"InChI=1S/C3H6O3/c1-2(4InChI=6/h2,4H,1H3,(H,5,6)/t2-/m1/s1",
"inchikey":[
"JVTAAEKCZFNVCJ-UWTATZPHSA-M",
"JVTAAEKCZFNVCJ-UWTATZPHSA-M",
"JVTAAEKCZFNVCJ-UWTATZPHSA-M",
"JVTAAEKCZFNVCJ-UWTATZPHSA-M",
"JVTAAEKCZFNVCJ-UWTATZPHSA-M"
],
"kegg.compound":[
"C00256",
"C00256",
"C00256",
"C00256",
"C00256"
],
"metanetx.chemical":[
"MNXM285",
"MNXM285",
"MNXM285",
"MNXM285",
"MNXM285"
],
"pubchem.compound":"61503",
"reactome":[
"R-ALL-29708",
"R-ALL-373863",
"R-ALL-6807616"
],
"sbo":[
"SBO:0000247"
],
"seed.compound":[
"cpd00221",
"cpd00221",
"cpd00221",
"cpd00221",
"cpd00221"
]
}
},
{
"id":"his__L_c",
"name":"L-Histidine",
"compartment":"cytosol",
"charge":0,
"formula":"C6H9N3O2",
"annotation":{
"bigg.metabolite":[
"his__L_c"
],
"biocyc":[
"META:HIS",
"META:HIS",
"META:HIS",
"META:HIS",
"META:HIS",
"META:HIS",
"META:HIS"
],
"chebi":[
"CHEBI:13117",
"CHEBI:15971",
"CHEBI:21324",
"CHEBI:24598",
"CHEBI:27570",
"CHEBI:32510",
"CHEBI:32511",
"CHEBI:32512",
"CHEBI:32513",
"CHEBI:32529",
"CHEBI:32530",
"CHEBI:32531",
"CHEBI:32532",
"CHEBI:43048",
"CHEBI:43114",
"CHEBI:43118",
"CHEBI:43190",
"CHEBI:43239",
"CHEBI:5733",
"CHEBI:57595",
"CHEBI:6240",
"CHEBI:13117",
"CHEBI:15971",
"CHEBI:21324",
"CHEBI:24598",
"CHEBI:27570",
"CHEBI:32510",
"CHEBI:32511",
"CHEBI:32512",
"CHEBI:32513",
"CHEBI:32529",
"CHEBI:32530",
"CHEBI:32531",
"CHEBI:32532",
"CHEBI:43048",
"CHEBI:43114",
"CHEBI:43118",
"CHEBI:43190",
"CHEBI:43239",
"CHEBI:5733",
"CHEBI:57595",
"CHEBI:6240",
"CHEBI:13117",
"CHEBI:15971",
"CHEBI:21324",
"CHEBI:24598",
"CHEBI:27570",
"CHEBI:32510",
"CHEBI:32511",
"CHEBI:32512",
"CHEBI:32513",
"CHEBI:32529",
"CHEBI:32530",
"CHEBI:32531",
"CHEBI:32532",
"CHEBI:43048",
"CHEBI:43114",
"CHEBI:43118",
"CHEBI:43190",
"CHEBI:43239",
"CHEBI:5733",
"CHEBI:57595",
"CHEBI:6240",
"CHEBI:13117",
"CHEBI:15971",
"CHEBI:21324",
"CHEBI:24598",
"CHEBI:27570",
"CHEBI:32510",
"CHEBI:32511",
"CHEBI:32512",
"CHEBI:32513",
"CHEBI:32529",
"CHEBI:32530",
"CHEBI:32531",
"CHEBI:32532",
"CHEBI:43048",
"CHEBI:43114",
"CHEBI:43118",
"CHEBI:43190",
"CHEBI:43239",
"CHEBI:5733",
"CHEBI:57595",
"CHEBI:6240",
"CHEBI:13117",
"CHEBI:15971",
"CHEBI:21324",
"CHEBI:24598",
"CHEBI:27570",
"CHEBI:32510",
"CHEBI:32511",
"CHEBI:32512",
"CHEBI:32513",
"CHEBI:32529",
"CHEBI:32530",
"CHEBI:32531",
"CHEBI:32532",
"CHEBI:43048",
"CHEBI:43114",
"CHEBI:43118",
"CHEBI:43190",
"CHEBI:43239",
"CHEBI:5733",
"CHEBI:57595",
"CHEBI:6240",
"CHEBI:13117",
"CHEBI:15971",
"CHEBI:21324",
"CHEBI:24598",
"CHEBI:27570",
"CHEBI:32510",
"CHEBI:32511",
"CHEBI:32512",
"CHEBI:32513",
"CHEBI:32529",
"CHEBI:32530",
"CHEBI:32531",
"CHEBI:32532",
"CHEBI:43048",
"CHEBI:43114",
"CHEBI:43118",
"CHEBI:43190",
"CHEBI:43239",
"CHEBI:5733",
"CHEBI:57595",
"CHEBI:6240",
"CHEBI:13117",
"CHEBI:15971",
"CHEBI:21324",
"CHEBI:24598",
"CHEBI:27570",
"CHEBI:32510",
"CHEBI:32511",
"CHEBI:32512",
"CHEBI:32513",
"CHEBI:32529",
"CHEBI:32530",
"CHEBI:32531",
"CHEBI:32532",
"CHEBI:43048",
"CHEBI:43114",
"CHEBI:43118",
"CHEBI:43190",
"CHEBI:43239",
"CHEBI:5733",
"CHEBI:57595",
"CHEBI:6240"
],
"hmdb":[
"HMDB00177",
"HMDB03412",
"HMDB00177",
"HMDB03412",
"HMDB00177",
"HMDB03412",
"HMDB00177",
"HMDB03412",
"HMDB00177",
"HMDB03412",
"HMDB00177",
"HMDB03412",
"HMDB00177",
"HMDB03412"
],
"inchi":[
"InChI=1S/C6H9N3O2/c7-5(6(10)11)1-4-2-8-3-9-4/h2-3,5H,1,7H2,(H,8,9)(H,10,11)",
"InChI=1S/C6H9N3O2/c7-5(6(10)11)1-4-2-8-3-9-4/h2-3,5H,1,7H2,(H,8,9)(H,10,11)/t5-/m0/s1"
],
"inchikey":[
"HNDVDQJCIGZPNO-YFKPBYRVSA-N",
"HNDVDQJCIGZPNO-YFKPBYRVSA-N",
"HNDVDQJCIGZPNO-YFKPBYRVSA-N",
"HNDVDQJCIGZPNO-YFKPBYRVSA-N",
"HNDVDQJCIGZPNO-YFKPBYRVSA-N",
"HNDVDQJCIGZPNO-YFKPBYRVSA-N",
"HNDVDQJCIGZPNO-YFKPBYRVSA-N"
],
"kegg.compound":[
"C00135",
"C00768",
"C00135",
"C00768",
"C00135",
"C00768",
"C00135",
"C00768",
"C00135",
"C00768",
"C00135",
"C00768",
"C00135",
"C00768"
],
"kegg.drug":[
"D00032",
"D00032",
"D00032",
"D00032",
"D00032",
"D00032",
"D00032"
],
"metanetx.chemical":[
"MNXM134",
"MNXM134",
"MNXM134",
"MNXM134",
"MNXM134",
"MNXM134",
"MNXM134"
],
"pubchem.compound":"6274",
"reactome":[
"R-ALL-29612",
"R-ALL-379695",
"R-ALL-29612",
"R-ALL-379695",
"R-ALL-29612",
"R-ALL-379695",
"R-ALL-29612",
"R-ALL-379695",
"R-ALL-29612",
"R-ALL-379695",
"R-ALL-29612",
"R-ALL-379695",
"R-ALL-29612",
"R-ALL-379695"
],
"sbo":[
"SBO:0000247"
],
"seed.compound":[
"cpd00119",
"cpd00572",
"cpd00119",
"cpd00572",
"cpd00119",
"cpd00572",
"cpd00119",
"cpd00572",
"cpd00119",
"cpd00572",
"cpd00119",
"cpd00572",
"cpd00119",
"cpd00572"
]
}
},
{
"id":"agdpcbi_c",
"name":"Adenosine-GDP-cobinamide",
"compartment":"cytosol",
"charge":-1,
"formula":"C68CoH95N21O21P2",
"annotation":{
"bigg.metabolite":[
"agdpcbi_c"
],
"biocyc":[
"META:ADENOSYLCOBINAMIDE-GDP"
],
"chebi":[
"CHEBI:2479",
"CHEBI:60487"
],
"hmdb":[
"HMDB12185"
],
"inchi":"InChI=1S/C58H86N16O18P2.C10H12N5O3.Co/c1-25(91-94(87,88)92-93(85,86)89-23-33-45(82)46(83)52(90-33)74-24-67-44-50(74)71-53(65)72-51(44)84)22-66-41(81)16-17-55(6)31(18-38(62)78)49-58(9)57(8,21-40(64)80)30(12-15-37(61)77)43(73-58)27(3)48-56(7,20-39(63)79)28(10-13-35(59)75)32(68-48)19-34-54(4,5)29(11-14-36(60)76)42(69-34)26(2)47(55)70-49;1-4-6(16)7(17)10(18-4)15-3-14-5-8(11)12-2-13-9(5)15;/h19,24-25,28-31,33,45-46,49,52,82-83H,10-18,20-23H2,1-9H3,(H19,59,60,61,62,63,64,65,66,68,69,70,71,72,73,75,76,77,78,79,80,81,84,85,86,87,88);2-4,6-7,10,16-17H,1H2,(H2,11,12,13);/q;-1;+3/p-1/t25-,28-,29-,30-,31+,33-,45-,46-,49?,52-,55-,56+,57+,58+;4-,6-,7-,10-;/m11./s1",
"inchikey":[
"IQTYKHRKNGVJEO-RRMAJTJESA-K"
],
"kegg.compound":[
"C06510"
],
"metanetx.chemical":[
"MNXM1105"
],
"pubchem.compound":"135922733",
"sbo":[
"SBO:0000247"
],
"seed.compound":[
"cpd03920"
]
}
},
{
"id":"s17bp_c",
"name":"Sedoheptulose 1,7-bisphosphate",
"compartment":"cytosol",
"charge":-4,
"formula":"C7H12O13P2",
"annotation":{
"bigg.metabolite":[
"s17bp_c"
],
"biocyc":[
"META:D-SEDOHEPTULOSE-1-7-P2",
"META:D-SEDOHEPTULOSE-1-7-P2"
],
"chebi":[
"CHEBI:15072",
"CHEBI:17969",
"CHEBI:26620",
"CHEBI:58335",
"CHEBI:9081",
"CHEBI:15072",
"CHEBI:17969",
"CHEBI:26620",
"CHEBI:58335",
"CHEBI:9081"
],
"hmdb":[
"HMDB60274",
"HMDB60274"
],
"inchi":"InChI=1S/C7H16O13P2/c8-3(1-19-21(13,14)15)5(10)7(12)6(11)4(9)2-20-22(16,17)18/h3,5-8,10-12H,1-2H2,(H2,13,14,15)(H2,16,17,18)/t3-,5-,6-,7-/m1/s1",
"inchikey":[
"OKHXOUGRECCASI-SHUUEZRQSA-J",
"OKHXOUGRECCASI-SHUUEZRQSA-J"
],
"kegg.compound":[
"C00447",
"C00447"
],
"metanetx.chemical":[
"MNXM1294",
"MNXM1294"
],
"pubchem.compound":"164735",
"sbo":[
"SBO:0000247"
],
"seed.compound":[
"cpd00349",
"cpd00349"
]
}
},
{
"id":"dctp_c",
"name":"dCTP",
"compartment":"cytosol",
"charge":-4,
"formula":"C9H12N3O13P3",
"annotation":{
"bigg.metabolite":[
"dctp_c"
],
"biocyc":[
"META:DCTP",
"META:DCTP",
"META:DCTP"
],
"chebi":[
"CHEBI:10494",
"CHEBI:14072",
"CHEBI:16311",
"CHEBI:19243",
"CHEBI:57724",
"CHEBI:61481",
"CHEBI:10494",
"CHEBI:14072",
"CHEBI:16311",
"CHEBI:19243",
"CHEBI:57724",
"CHEBI:61481",
"CHEBI:10494",
"CHEBI:14072",
"CHEBI:16311",
"CHEBI:19243",
"CHEBI:57724",
"CHEBI:61481"
],
"hmdb":[
"HMDB00998",
"HMDB00998",
"HMDB00998"
],
"inchi":"InChI=1S/C9H16N3O13P3/c10-7-1-2-12(9(14)11-7)8-3-5(13)6(23-8)4-22-27(18,19)25-28(20,21)24-26(15,16)17/h1-2,5-6,8,13H,3-4H2,(H,18,19)(H,20,21)(H2,10,11,14)(H2,15,16,17)/t5-,6+,8+/m0/s1",
"inchikey":[
"RGWHQCVHVJXOKC-SHYZEUOFSA-J",
"RGWHQCVHVJXOKC-SHYZEUOFSA-J",
"RGWHQCVHVJXOKC-SHYZEUOFSA-J"
],
"kegg.compound":[
"C00458",
"C00458",
"C00458"
],
"metanetx.chemical":[
"MNXM360",
"MNXM360",
"MNXM360"
],
"pubchem.compound":"65091",
"reactome":[
"R-ALL-110669",
"R-ALL-30185",
"R-ALL-110660"
],
"sbo":[
"SBO:0000247"
],
"seed.compound":[
"cpd00356",
"cpd00356",
"cpd00356"
]
}
},
{
"id":"thf_c",
"name":"Tetrahydrofolate",
"compartment":"cytosol",
"charge":-2,
"formula":"C19H21N7O6",
"annotation":{
"bigg.metabolite":[
"thf_c"
],
"biocyc":[
"META:THF",
"META:THF",
"META:THF",
"META:THF",
"META:THF",
"META:THF",
"META:THF"
],
"chebi":[
"CHEBI:10931",
"CHEBI:12075",
"CHEBI:15220",
"CHEBI:15635",
"CHEBI:18606",
"CHEBI:20506",
"CHEBI:46069",
"CHEBI:57453",
"CHEBI:68437",
"CHEBI:9482",
"CHEBI:10931",
"CHEBI:12075",
"CHEBI:15220",
"CHEBI:15635",
"CHEBI:18606",
"CHEBI:20506",
"CHEBI:46069",
"CHEBI:57453",
"CHEBI:68437",
"CHEBI:9482",
"CHEBI:10931",
"CHEBI:12075",
"CHEBI:15220",
"CHEBI:15635",
"CHEBI:18606",
"CHEBI:20506",
"CHEBI:46069",
"CHEBI:57453",
"CHEBI:68437",
"CHEBI:9482",
"CHEBI:10931",
"CHEBI:12075",
"CHEBI:15220",
"CHEBI:15635",
"CHEBI:18606",
"CHEBI:20506",
"CHEBI:46069",
"CHEBI:57453",
"CHEBI:68437",
"CHEBI:9482",
"CHEBI:10931",
"CHEBI:12075",
"CHEBI:15220",
"CHEBI:15635",
"CHEBI:18606",
"CHEBI:20506",
"CHEBI:46069",
"CHEBI:57453",
"CHEBI:68437",
"CHEBI:9482",
"CHEBI:10931",
"CHEBI:12075",
"CHEBI:15220",
"CHEBI:15635",
"CHEBI:18606",
"CHEBI:20506",
"CHEBI:46069",
"CHEBI:57453",
"CHEBI:68437",
"CHEBI:9482",
"CHEBI:10931",
"CHEBI:12075",
"CHEBI:15220",
"CHEBI:15635",
"CHEBI:18606",
"CHEBI:20506",
"CHEBI:46069",
"CHEBI:57453",
"CHEBI:68437",
"CHEBI:9482"
],
"hmdb":"HMDB0304496",
"inchi":"InChI=1S/C19H23N7O6/c20-19-25-15-14(17(30)26-19)23-11(8-22-15)7-21-10-3-1-9(2-4-10)16(29)24-12(18(31)32)5-6-13(27)28/h1-4,11-12,21,23H,5-8H2,(H,24,29)(H,27,28)(H,31,32)(H4,20,22,25,26,30)/t11-,12-/m0/s1",
"inchikey":[
"MSTNYGQPCMXVAQ-RYUDHWBXSA-L",
"MSTNYGQPCMXVAQ-RYUDHWBXSA-L",
"MSTNYGQPCMXVAQ-RYUDHWBXSA-L",
"MSTNYGQPCMXVAQ-RYUDHWBXSA-L",
"MSTNYGQPCMXVAQ-RYUDHWBXSA-L",
"MSTNYGQPCMXVAQ-RYUDHWBXSA-L",
"MSTNYGQPCMXVAQ-RYUDHWBXSA-L"
],
"kegg.compound":[
"C00101",
"C00101",
"C00101",
"C00101",
"C00101",
"C00101",
"C00101"
],
"metanetx.chemical":[
"MNXM79",
"MNXM79",
"MNXM79",
"MNXM79",
"MNXM79",
"MNXM79",
"MNXM79"
],
"pubchem.compound":"135444742",
"reactome":[
"R-ALL-111355",
"R-ALL-200671",
"R-ALL-111355",
"R-ALL-200671",
"R-ALL-111355",
"R-ALL-200671",
"R-ALL-111355",
"R-ALL-200671",
"R-ALL-111355",
"R-ALL-200671",
"R-ALL-111355",
"R-ALL-200671",
"R-ALL-111355",
"R-ALL-200671"
],
"sbo":[
"SBO:0000247"
],
"seed.compound":[
"cpd29254",
"cpd29254",
"cpd29254",
"cpd29254",
"cpd29254",
"cpd29254",
"cpd29254"
]
}
},
{
"id":"25aics_c",
"name":"1-(5'-Phosphoribosyl)-5-amino-4-(N-succinocarboxamide)-imidazole",
"compartment":"cytosol",
"charge":-4,
"formula":"C13H15N4O12P",
"annotation":{
"bigg.metabolite":[
"25aics_c"
],
"biocyc":[
"META:P-RIBOSYL-4-SUCCCARB-AMINOIMIDAZOLE",
"META:P-RIBOSYL-4-SUCCCARB-AMINOIMIDAZOLE"
],
"chebi":[
"CHEBI:11028",
"CHEBI:18319",
"CHEBI:18965",
"CHEBI:572",
"CHEBI:58443",
"CHEBI:78110",
"CHEBI:11028",
"CHEBI:18319",
"CHEBI:18965",
"CHEBI:572",
"CHEBI:58443",
"CHEBI:78110"
],
"hmdb":[
"HMDB00797",
"HMDB06274",
"HMDB00797",
"HMDB06274"
],
"inchi":"InChI=1S/C13H19N4O12P/c14-10-7(11(22)16-4(13(23)24)1-6(18)19)15-3-17(10)12-9(21)8(20)5(29-12)2-28-30(25,26)27/h3-5,8-9,12,20-21H,1-2,14H2,(H,16,22)(H,18,19)(H,23,24)(H2,25,26,27)/t4-,5+,8+,9+,12+/m0/s1",
"inchikey":[
"NAQGHJTUZRHGAC-ZZZDFHIKSA-J",
"NAQGHJTUZRHGAC-ZZZDFHIKSA-J"
],
"kegg.compound":[
"C04823",
"C04823"
],
"metanetx.chemical":[
"MNXM607",
"MNXM607"
],
"pubchem.compound":"160666",
"reactome":[
"R-ALL-111399",
"R-ALL-111399"
],
"sbo":[
"SBO:0000247"
],
"seed.compound":[
"cpd19032",
"cpd19032"
]
}
},
{
"id":"ni2_c",
"name":"Nickel",
"compartment":"cytosol",
"charge":2,
"formula":"Ni",
"annotation":{
"bigg.metabolite":[
"ni2_c"
],
"biocyc":[
"META:NI+2",
"META:NI+2",
"META:NI+2"
],
"chebi":[
"CHEBI:25517",
"CHEBI:49785",
"CHEBI:49786",
"CHEBI:25517",
"CHEBI:49785",
"CHEBI:49786",
"CHEBI:25517",
"CHEBI:49785",
"CHEBI:49786"
],
"hmdb":[
"HMDB02457",
"HMDB02457",
"HMDB02457"
],
"inchi":"InChI=1S/Ni/q+2",
"inchikey":[
"VEQPNABPJHWNSG-UHFFFAOYSA-N",
"VEQPNABPJHWNSG-UHFFFAOYSA-N",
"VEQPNABPJHWNSG-UHFFFAOYSA-N"
],
"kegg.compound":[
"C19609",
"C19609",
"C19609"
],
"metanetx.chemical":[
"MNXM3673",
"MNXM3673",
"MNXM3673"
],
"pubchem.compound":"934",
"sbo":[
"SBO:0000247"
],
"seed.compound":[
"cpd20862",
"cpd20862",
"cpd20862"
]
}
},
{
"id":"dtdp4d6dg_c",
"name":"4,6-Dideoxy-4-oxo-dTDP-D-glucose",
"compartment":"cytosol",
"charge":-2,
"formula":"C16H22N2O15P2",
"annotation":{
"bigg.metabolite":[
"dtdp4d6dg_c"
],
"biocyc":[
"META:DTDP-DEOH-DEOXY-GLUCOSE"
],
"chebi":[
"CHEBI:10510",
"CHEBI:14081",
"CHEBI:16128",
"CHEBI:23542",
"CHEBI:57649",
"CHEBI:62829"
],
"hmdb":[
"HMDB60081"
],
"inchi":"InChI=1S/C16H24N2O15P2/c1-6-4-18(16(24)17-14(6)23)10-3-8(19)9(31-10)5-29-34(25,26)33-35(27,28)32-15-13(22)12(21)11(20)7(2)30-15/h4,7-10,12-13,15,19,21-22H,3,5H2,1-2H3,(H,25,26)(H,27,28)(H,17,23,24)/t7-,8+,9-,10-,12+,13-,15-/m1/s1",
"inchikey":[
"PSXWNITXWWECNY-UCBTUHGZSA-L"
],
"kegg.compound":[
"C11907"
],
"metanetx.chemical":[
"MNXM451"
],
"pubchem.compound":"439292",
"sbo":[
"SBO:0000247"
],
"seed.compound":[
"cpd00521"
]
}
},
{
"id":"malcoa_c",
"name":"Malonyl-CoA",
"compartment":"cytosol",
"charge":-5,
"formula":"C24H33N7O19P3S",
"annotation":{
"bigg.metabolite":[
"malcoa_c"
],
"biocyc":[
"META:MALONYL-COA",
"META:MALONYL-COA",
"META:MALONYL-COA",
"META:MALONYL-COA",
"META:MALONYL-COA",
"META:MALONYL-COA",
"META:MALONYL-COA",
"META:MALONYL-COA"
],
"chebi":[
"CHEBI:14565",
"CHEBI:15531",
"CHEBI:25135",
"CHEBI:43979",
"CHEBI:57384",
"CHEBI:6661",
"CHEBI:14565",
"CHEBI:15531",
"CHEBI:25135",
"CHEBI:43979",
"CHEBI:57384",
"CHEBI:6661",
"CHEBI:14565",
"CHEBI:15531",
"CHEBI:25135",
"CHEBI:43979",
"CHEBI:57384",
"CHEBI:6661",
"CHEBI:14565",
"CHEBI:15531",
"CHEBI:25135",
"CHEBI:43979",
"CHEBI:57384",
"CHEBI:6661",
"CHEBI:14565",
"CHEBI:15531",
"CHEBI:25135",
"CHEBI:43979",
"CHEBI:57384",
"CHEBI:6661",
"CHEBI:14565",
"CHEBI:15531",
"CHEBI:25135",
"CHEBI:43979",
"CHEBI:57384",
"CHEBI:6661",
"CHEBI:14565",
"CHEBI:15531",
"CHEBI:25135",
"CHEBI:43979",
"CHEBI:57384",
"CHEBI:6661",
"CHEBI:14565",
"CHEBI:15531",
"CHEBI:25135",
"CHEBI:43979",
"CHEBI:57384",
"CHEBI:6661"
],
"hmdb":[
"HMDB01175",
"HMDB01175",
"HMDB01175",
"HMDB01175",
"HMDB01175",
"HMDB01175",
"HMDB01175",
"HMDB01175"
],
"inchi":"InChI=1S/C24H38N7O19P3S/c1-24(2,19(37)22(38)27-4-3-13(32)26-5-6-54-15(35)7-14(33)34)9-47-53(44,45)50-52(42,43)46-8-12-18(49-51(39,40)41)17(36)23(48-12)31-11-30-16-20(25)28-10-29-21(16)31/h10-12,17-19,23,36-37H,3-9H2,1-2H3,(H,26,32)(H,27,38)(H,33,34)(H,42,43)(H,44,45)(H2,25,28,29)(H2,39,40,41)/t12-,17-,18-,19+,23-/m1/s1",
"inchikey":[
"LTYOQGRJFJAKNA-DVVLENMVSA-I",
"LTYOQGRJFJAKNA-DVVLENMVSA-I",
"LTYOQGRJFJAKNA-DVVLENMVSA-I",
"LTYOQGRJFJAKNA-DVVLENMVSA-I",
"LTYOQGRJFJAKNA-DVVLENMVSA-I",
"LTYOQGRJFJAKNA-DVVLENMVSA-I",
"LTYOQGRJFJAKNA-DVVLENMVSA-I",
"LTYOQGRJFJAKNA-DVVLENMVSA-I"
],
"kegg.compound":[
"C00083",
"C00083",
"C00083",
"C00083",
"C00083",
"C00083",
"C00083",
"C00083"
],
"lipidmaps":[
"LMFA07050031",
"LMFA07050345",
"LMFA07050031",
"LMFA07050345",
"LMFA07050031",
"LMFA07050345",
"LMFA07050031",
"LMFA07050345",
"LMFA07050031",
"LMFA07050345",
"LMFA07050031",
"LMFA07050345",
"LMFA07050031",
"LMFA07050345",
"LMFA07050031",
"LMFA07050345"
],
"metanetx.chemical":[
"MNXM40",
"MNXM40",
"MNXM40",
"MNXM40",
"MNXM40",
"MNXM40",
"MNXM40",
"MNXM40"
],
"pubchem.compound":"644066",
"reactome":[
"R-ALL-2046066",
"R-ALL-29508",
"R-ALL-977323",
"R-ALL-2046066",
"R-ALL-29508",
"R-ALL-977323",
"R-ALL-2046066",
"R-ALL-29508",
"R-ALL-977323",
"R-ALL-2046066",
"R-ALL-29508",
"R-ALL-977323",
"R-ALL-2046066",
"R-ALL-29508",
"R-ALL-977323",
"R-ALL-2046066",
"R-ALL-29508",
"R-ALL-977323",
"R-ALL-2046066",
"R-ALL-29508",
"R-ALL-977323",
"R-ALL-2046066",
"R-ALL-29508",
"R-ALL-977323"
],
"sbo":[
"SBO:0000247"
],
"seed.compound":[
"cpd00070",
"cpd12270",
"cpd00070",
"cpd12270",
"cpd00070",
"cpd12270",
"cpd00070",
"cpd12270",
"cpd00070",
"cpd12270",
"cpd00070",
"cpd12270",
"cpd00070",
"cpd12270",
"cpd00070",
"cpd12270"
]
}
},
{
"id":"fum_c",
"name":"Fumarate",
"compartment":"cytosol",
"charge":-2,
"formula":"C4H2O4",
"annotation":{
"bigg.metabolite":[
"fum_c"
],
"biocyc":[
"META:FUM",
"META:FUM",
"META:FUM",
"META:FUM",
"META:FUM",
"META:FUM"
],
"chebi":[
"CHEBI:14284",
"CHEBI:18012",
"CHEBI:22956",
"CHEBI:22957",
"CHEBI:22958",
"CHEBI:24122",
"CHEBI:24124",
"CHEBI:29806",
"CHEBI:36180",
"CHEBI:37154",
"CHEBI:37155",
"CHEBI:42511",
"CHEBI:42743",
"CHEBI:5190",
"CHEBI:14284",
"CHEBI:18012",
"CHEBI:22956",
"CHEBI:22957",
"CHEBI:22958",
"CHEBI:24122",
"CHEBI:24124",
"CHEBI:29806",
"CHEBI:36180",
"CHEBI:37154",
"CHEBI:37155",
"CHEBI:42511",
"CHEBI:42743",
"CHEBI:5190",
"CHEBI:14284",
"CHEBI:18012",
"CHEBI:22956",
"CHEBI:22957",
"CHEBI:22958",
"CHEBI:24122",
"CHEBI:24124",
"CHEBI:29806",
"CHEBI:36180",
"CHEBI:37154",
"CHEBI:37155",
"CHEBI:42511",
"CHEBI:42743",
"CHEBI:5190",
"CHEBI:14284",
"CHEBI:18012",
"CHEBI:22956",
"CHEBI:22957",
"CHEBI:22958",
"CHEBI:24122",
"CHEBI:24124",
"CHEBI:29806",
"CHEBI:36180",
"CHEBI:37154",
"CHEBI:37155",
"CHEBI:42511",
"CHEBI:42743",
"CHEBI:5190",
"CHEBI:14284",
"CHEBI:18012",
"CHEBI:22956",
"CHEBI:22957",
"CHEBI:22958",
"CHEBI:24122",
"CHEBI:24124",
"CHEBI:29806",
"CHEBI:36180",
"CHEBI:37154",
"CHEBI:37155",
"CHEBI:42511",
"CHEBI:42743",
"CHEBI:5190",
"CHEBI:14284",
"CHEBI:18012",
"CHEBI:22956",
"CHEBI:22957",
"CHEBI:22958",
"CHEBI:24122",
"CHEBI:24124",
"CHEBI:29806",
"CHEBI:36180",
"CHEBI:37154",
"CHEBI:37155",
"CHEBI:42511",
"CHEBI:42743",
"CHEBI:5190"
],
"hmdb":[
"HMDB00134",
"HMDB00134",
"HMDB00134",
"HMDB00134",
"HMDB00134",
"HMDB00134"
],
"inchi":"InChI=1S/C4H4O4/c5-3(6)1-2-4(7)8/h1-2H,(H,5,6)(H,7,8)/b2-1+",
"inchikey":[
"VZCYOOQTPOCHFL-OWOJBTEDSA-L",
"VZCYOOQTPOCHFL-OWOJBTEDSA-L",
"VZCYOOQTPOCHFL-OWOJBTEDSA-L",
"VZCYOOQTPOCHFL-OWOJBTEDSA-L",
"VZCYOOQTPOCHFL-OWOJBTEDSA-L",
"VZCYOOQTPOCHFL-OWOJBTEDSA-L"
],
"kegg.compound":[
"C00122",
"C00122",
"C00122",
"C00122",
"C00122",
"C00122"
],
"kegg.drug":[
"D02308",
"D02308",
"D02308",
"D02308",
"D02308",
"D02308"
],
"metanetx.chemical":[
"MNXM93",
"MNXM93",
"MNXM93",
"MNXM93",
"MNXM93",
"MNXM93"
],
"pubchem.compound":"5460307",
"reactome":[
"R-ALL-113588",
"R-ALL-29586",
"R-ALL-113588",
"R-ALL-29586",
"R-ALL-113588",
"R-ALL-29586",
"R-ALL-113588",
"R-ALL-29586",
"R-ALL-113588",
"R-ALL-29586",
"R-ALL-113588",
"R-ALL-29586"
],
"sbo":[
"SBO:0000247"
],
"seed.compound":[
"cpd00106",
"cpd00106",
"cpd00106",
"cpd00106",
"cpd00106",
"cpd00106"
]
}
},
{
"id":"bm_cw_c",
"name":"Cell wall component of biomass",
"compartment":"cytosol",
"charge":0,
"formula":"H64.91952478P0.054836981C40.939065111O23.373969692N4.797082835R-1.0",
"annotation":{
"bigg.metabolite":[
"bm_cw_c"
],
"sbo":[
"SBO:0000247"
]
}
},
{
"id":"ACP_c",
"name":"Acyl-carrier protein",
"compartment":"cytosol",
"charge":-1,
"formula":"HSR",
"annotation":{
"bigg.metabolite":[
"ACP_c"
],
"biocyc":[
"META:ACP",
"META:ACP",
"META:ACP"
],
"chebi":[
"CHEBI:14405",
"CHEBI:18359",
"CHEBI:2458",
"CHEBI:14405",
"CHEBI:18359",
"CHEBI:2458",
"CHEBI:14405",
"CHEBI:18359",
"CHEBI:2458"
],
"inchi":"InChI=1S/C47H74N12O16/c1-9-22(5)37(58-40(68)25(8)52-39(67)24(7)53-42(70)28(15-16-32(48)61)54-45(73)36(50)21(3)4)46(74)57-31(19-34(63)64)43(71)55-29(17-26-11-13-27(60)14-12-26)44(72)59-38(23(6)10-2)47(75)56-30(18-33(49)62)41(69)51-20-35(65)66/h11-14,21-25,28-31,36-38,60H,9-10,15-20,50H2,1-8H3,(H2,48,61)(H2,49,62)(H,51,69)(H,52,67)(H,53,70)(H,54,73)(H,55,71)(H,56,75)(H,57,74)(H,58,68)(H,59,72)(H,63,64)(H,65,66)/t22-,23-,24-,25-,28-,29-,30-,31-,36-,37-,38-/m0/s1",
"inchikey":"OBUGXZVDQXDGTF-VEJNRXSDSA-N",
"kegg.compound":[
"C00229",
"C00229",
"C00229"
],
"metanetx.chemical":[
"MNXM925",
"MNXM925",
"MNXM925"
],
"pubchem.compound":[
"5490374",
"13655793"
],
"sbo":[
"SBO:0000247"
],
"seed.compound":[
"cpd11493",
"cpd11493",
"cpd11493"
]
}
},
{
"id":"mlthf_c",
"name":"5,10-Methylenetetrahydrofolate",
"compartment":"cytosol",
"charge":-2,
"formula":"C20H21N7O6",
"annotation":{
"bigg.metabolite":[
"mlthf_c"
],
"biocyc":[
"META:METHYLENE-THF",
"META:METHYLENE-THF",
"META:METHYLENE-THF",
"META:METHYLENE-THF"
],
"chebi":[
"CHEBI:10925",
"CHEBI:15636",
"CHEBI:18602",
"CHEBI:1989",
"CHEBI:10925",
"CHEBI:15636",
"CHEBI:18602",
"CHEBI:1989",
"CHEBI:10925",
"CHEBI:15636",
"CHEBI:18602",
"CHEBI:1989",
"CHEBI:10925",
"CHEBI:15636",
"CHEBI:18602",
"CHEBI:1989"
],
"hmdb":[
"HMDB0304209",
"HMDB0001533",
"HMDB0002365",
"HMDB01533",
"HMDB02365",
"HMDB0243630"
],
"inchi":"InChI=1S/C20H23N7O6/c21-20-24-16-15(18(31)25-20)27-9-26(8-12(27)7-22-16)11-3-1-10(2-4-11)17(30)23-13(19(32)33)5-6-14(28)29/h1-4,12-13H,5-9H2,(H,23,30)(H,28,29)(H,32,33)(H4,21,22,24,25,31)/t12?,13-/m0/s1",
"inchikey":[
"QYNUQALWYRSVHF-OLZOCXBDSA-L",
"QYNUQALWYRSVHF-OLZOCXBDSA-L",
"QYNUQALWYRSVHF-OLZOCXBDSA-L",
"QYNUQALWYRSVHF-OLZOCXBDSA-L"
],
"kegg.compound":[
"C00143",
"C00143",
"C00143",
"C00143"
],
"metanetx.chemical":[
"MNXM183",
"MNXM183",
"MNXM183",
"MNXM183"
],
"pubchem.compound":"135398644",
"sbo":[
"SBO:0000247"
],
"seed.compound":"cpd00125"
}
},
{
"id":"h_p",
"name":"H+",
"compartment":"periplasm",
"charge":1,
"formula":"H",
"annotation":{
"bigg.metabolite":[
"h_p"
],
"biocyc":[
"META:PROTON",
"META:PROTON",
"META:PROTON",
"META:PROTON",
"META:PROTON",
"META:PROTON",
"META:PROTON",
"META:PROTON",
"META:PROTON",
"META:PROTON",
"META:PROTON",
"META:PROTON",
"META:PROTON",
"META:PROTON",
"META:PROTON",
"META:PROTON",
"META:PROTON"
],
"chebi":[
"CHEBI:10744",
"CHEBI:13357",
"CHEBI:15378",
"CHEBI:5584",
"CHEBI:10744",
"CHEBI:13357",
"CHEBI:15378",
"CHEBI:5584",
"CHEBI:10744",
"CHEBI:13357",
"CHEBI:15378",
"CHEBI:5584",
"CHEBI:10744",
"CHEBI:13357",
"CHEBI:15378",
"CHEBI:5584",
"CHEBI:10744",
"CHEBI:13357",
"CHEBI:15378",
"CHEBI:5584",
"CHEBI:10744",
"CHEBI:13357",
"CHEBI:15378",
"CHEBI:5584",
"CHEBI:10744",
"CHEBI:13357",
"CHEBI:15378",
"CHEBI:5584",
"CHEBI:10744",
"CHEBI:13357",
"CHEBI:15378",
"CHEBI:5584",
"CHEBI:10744",
"CHEBI:13357",
"CHEBI:15378",
"CHEBI:5584",
"CHEBI:10744",
"CHEBI:13357",
"CHEBI:15378",
"CHEBI:5584",
"CHEBI:10744",
"CHEBI:13357",
"CHEBI:15378",
"CHEBI:5584",
"CHEBI:10744",
"CHEBI:13357",
"CHEBI:15378",
"CHEBI:5584",
"CHEBI:10744",
"CHEBI:13357",
"CHEBI:15378",
"CHEBI:5584",
"CHEBI:10744",
"CHEBI:13357",
"CHEBI:15378",
"CHEBI:5584",
"CHEBI:10744",
"CHEBI:13357",
"CHEBI:15378",
"CHEBI:5584",
"CHEBI:10744",
"CHEBI:13357",
"CHEBI:15378",
"CHEBI:5584",
"CHEBI:10744",
"CHEBI:13357",
"CHEBI:15378",
"CHEBI:5584"
],
"hmdb":[
"HMDB59597",
"HMDB59597",
"HMDB59597",
"HMDB59597",
"HMDB59597",
"HMDB59597",
"HMDB59597",
"HMDB59597",
"HMDB59597",
"HMDB59597",
"HMDB59597",
"HMDB59597",
"HMDB59597",
"HMDB59597",
"HMDB59597",
"HMDB59597",
"HMDB59597"
],
"inchi":"InChI=1S/p+1",
"inchikey":[
"GPRLSGONYQIRFK-UHFFFAOYSA-N",
"GPRLSGONYQIRFK-UHFFFAOYSA-N",
"GPRLSGONYQIRFK-UHFFFAOYSA-N",
"GPRLSGONYQIRFK-UHFFFAOYSA-N",
"GPRLSGONYQIRFK-UHFFFAOYSA-N",
"GPRLSGONYQIRFK-UHFFFAOYSA-N",
"GPRLSGONYQIRFK-UHFFFAOYSA-N",
"GPRLSGONYQIRFK-UHFFFAOYSA-N",
"GPRLSGONYQIRFK-UHFFFAOYSA-N",
"GPRLSGONYQIRFK-UHFFFAOYSA-N",
"GPRLSGONYQIRFK-UHFFFAOYSA-N",
"GPRLSGONYQIRFK-UHFFFAOYSA-N",
"GPRLSGONYQIRFK-UHFFFAOYSA-N",
"GPRLSGONYQIRFK-UHFFFAOYSA-N",
"GPRLSGONYQIRFK-UHFFFAOYSA-N",
"GPRLSGONYQIRFK-UHFFFAOYSA-N",
"GPRLSGONYQIRFK-UHFFFAOYSA-N"
],
"kegg.compound":[
"C00080",
"C00080",
"C00080",
"C00080",
"C00080",
"C00080",
"C00080",
"C00080",
"C00080",
"C00080",
"C00080",
"C00080",
"C00080",
"C00080",
"C00080",
"C00080",
"C00080"
],
"metanetx.chemical":[
"MNXM1",
"MNXM1",
"MNXM1",
"MNXM1",
"MNXM1",
"MNXM1",
"MNXM1",
"MNXM1",
"MNXM1",
"MNXM1",
"MNXM1",
"MNXM1",
"MNXM1",
"MNXM1",
"MNXM1",
"MNXM1",
"MNXM1"
],
"pubchem.compound":[
"5362549",
"166653",
"1038",
"5460653",
"6857428"
],
"reactome":[
"R-ALL-1132304",
"R-ALL-113529",
"R-ALL-1470067",
"R-ALL-156540",
"R-ALL-163953",
"R-ALL-193465",
"R-ALL-194688",
"R-ALL-2000349",
"R-ALL-2872447",
"R-ALL-351626",
"R-ALL-372511",
"R-ALL-374900",
"R-ALL-425969",
"R-ALL-425978",
"R-ALL-425999",
"R-ALL-427899",
"R-ALL-428040",
"R-ALL-428548",
"R-ALL-5668577",
"R-ALL-70106",
"R-ALL-74722",
"R-ALL-1132304",
"R-ALL-113529",
"R-ALL-1470067",
"R-ALL-156540",
"R-ALL-163953",
"R-ALL-193465",
"R-ALL-194688",
"R-ALL-2000349",
"R-ALL-2872447",
"R-ALL-351626",
"R-ALL-372511",
"R-ALL-374900",
"R-ALL-425969",
"R-ALL-425978",
"R-ALL-425999",
"R-ALL-427899",
"R-ALL-428040",
"R-ALL-428548",
"R-ALL-5668577",
"R-ALL-70106",
"R-ALL-74722",
"R-ALL-1132304",
"R-ALL-113529",
"R-ALL-1470067",
"R-ALL-156540",
"R-ALL-163953",
"R-ALL-193465",
"R-ALL-194688",
"R-ALL-2000349",
"R-ALL-2872447",
"R-ALL-351626",
"R-ALL-372511",
"R-ALL-374900",
"R-ALL-425969",
"R-ALL-425978",
"R-ALL-425999",
"R-ALL-427899",
"R-ALL-428040",
"R-ALL-428548",
"R-ALL-5668577",
"R-ALL-70106",
"R-ALL-74722",
"R-ALL-1132304",
"R-ALL-113529",
"R-ALL-1470067",
"R-ALL-156540",
"R-ALL-163953",
"R-ALL-193465",
"R-ALL-194688",
"R-ALL-2000349",
"R-ALL-2872447",
"R-ALL-351626",
"R-ALL-372511",
"R-ALL-374900",
"R-ALL-425969",
"R-ALL-425978",
"R-ALL-425999",
"R-ALL-427899",
"R-ALL-428040",
"R-ALL-428548",
"R-ALL-5668577",
"R-ALL-70106",
"R-ALL-74722",
"R-ALL-1132304",
"R-ALL-113529",
"R-ALL-1470067",
"R-ALL-156540",
"R-ALL-163953",
"R-ALL-193465",
"R-ALL-194688",
"R-ALL-2000349",
"R-ALL-2872447",
"R-ALL-351626",
"R-ALL-372511",
"R-ALL-374900",
"R-ALL-425969",
"R-ALL-425978",
"R-ALL-425999",
"R-ALL-427899",
"R-ALL-428040",
"R-ALL-428548",
"R-ALL-5668577",
"R-ALL-70106",
"R-ALL-74722",
"R-ALL-1132304",
"R-ALL-113529",
"R-ALL-1470067",
"R-ALL-156540",
"R-ALL-163953",
"R-ALL-193465",
"R-ALL-194688",
"R-ALL-2000349",
"R-ALL-2872447",
"R-ALL-351626",
"R-ALL-372511",
"R-ALL-374900",
"R-ALL-425969",
"R-ALL-425978",
"R-ALL-425999",
"R-ALL-427899",
"R-ALL-428040",
"R-ALL-428548",
"R-ALL-5668577",
"R-ALL-70106",
"R-ALL-74722",
"R-ALL-1132304",
"R-ALL-113529",
"R-ALL-1470067",
"R-ALL-156540",
"R-ALL-163953",
"R-ALL-193465",
"R-ALL-194688",
"R-ALL-2000349",
"R-ALL-2872447",
"R-ALL-351626",
"R-ALL-372511",
"R-ALL-374900",
"R-ALL-425969",
"R-ALL-425978",
"R-ALL-425999",
"R-ALL-427899",
"R-ALL-428040",
"R-ALL-428548",
"R-ALL-5668577",
"R-ALL-70106",
"R-ALL-74722",
"R-ALL-1132304",
"R-ALL-113529",
"R-ALL-1470067",
"R-ALL-156540",
"R-ALL-163953",
"R-ALL-193465",
"R-ALL-194688",
"R-ALL-2000349",
"R-ALL-2872447",
"R-ALL-351626",
"R-ALL-372511",
"R-ALL-374900",
"R-ALL-425969",
"R-ALL-425978",
"R-ALL-425999",
"R-ALL-427899",
"R-ALL-428040",
"R-ALL-428548",
"R-ALL-5668577",
"R-ALL-70106",
"R-ALL-74722",
"R-ALL-1132304",
"R-ALL-113529",
"R-ALL-1470067",
"R-ALL-156540",
"R-ALL-163953",
"R-ALL-193465",
"R-ALL-194688",
"R-ALL-2000349",
"R-ALL-2872447",
"R-ALL-351626",
"R-ALL-372511",
"R-ALL-374900",
"R-ALL-425969",
"R-ALL-425978",
"R-ALL-425999",
"R-ALL-427899",
"R-ALL-428040",
"R-ALL-428548",
"R-ALL-5668577",
"R-ALL-70106",
"R-ALL-74722",
"R-ALL-1132304",
"R-ALL-113529",
"R-ALL-1470067",
"R-ALL-156540",
"R-ALL-163953",
"R-ALL-193465",
"R-ALL-194688",
"R-ALL-2000349",
"R-ALL-2872447",
"R-ALL-351626",
"R-ALL-372511",
"R-ALL-374900",
"R-ALL-425969",
"R-ALL-425978",
"R-ALL-425999",
"R-ALL-427899",
"R-ALL-428040",
"R-ALL-428548",
"R-ALL-5668577",
"R-ALL-70106",
"R-ALL-74722",
"R-ALL-1132304",
"R-ALL-113529",
"R-ALL-1470067",
"R-ALL-156540",
"R-ALL-163953",
"R-ALL-193465",
"R-ALL-194688",
"R-ALL-2000349",
"R-ALL-2872447",
"R-ALL-351626",
"R-ALL-372511",
"R-ALL-374900",
"R-ALL-425969",
"R-ALL-425978",
"R-ALL-425999",
"R-ALL-427899",
"R-ALL-428040",
"R-ALL-428548",
"R-ALL-5668577",
"R-ALL-70106",
"R-ALL-74722",
"R-ALL-1132304",
"R-ALL-113529",
"R-ALL-1470067",
"R-ALL-156540",
"R-ALL-163953",
"R-ALL-193465",
"R-ALL-194688",
"R-ALL-2000349",
"R-ALL-2872447",
"R-ALL-351626",
"R-ALL-372511",
"R-ALL-374900",
"R-ALL-425969",
"R-ALL-425978",
"R-ALL-425999",
"R-ALL-427899",
"R-ALL-428040",
"R-ALL-428548",
"R-ALL-5668577",
"R-ALL-70106",
"R-ALL-74722",
"R-ALL-1132304",
"R-ALL-113529",
"R-ALL-1470067",
"R-ALL-156540",
"R-ALL-163953",
"R-ALL-193465",
"R-ALL-194688",
"R-ALL-2000349",
"R-ALL-2872447",
"R-ALL-351626",
"R-ALL-372511",
"R-ALL-374900",
"R-ALL-425969",
"R-ALL-425978",
"R-ALL-425999",
"R-ALL-427899",
"R-ALL-428040",
"R-ALL-428548",
"R-ALL-5668577",
"R-ALL-70106",
"R-ALL-74722",
"R-ALL-1132304",
"R-ALL-113529",
"R-ALL-1470067",
"R-ALL-156540",
"R-ALL-163953",
"R-ALL-193465",
"R-ALL-194688",
"R-ALL-2000349",
"R-ALL-2872447",
"R-ALL-351626",
"R-ALL-372511",
"R-ALL-374900",
"R-ALL-425969",
"R-ALL-425978",
"R-ALL-425999",
"R-ALL-427899",
"R-ALL-428040",
"R-ALL-428548",
"R-ALL-5668577",
"R-ALL-70106",
"R-ALL-74722",
"R-ALL-1132304",
"R-ALL-113529",
"R-ALL-1470067",
"R-ALL-156540",
"R-ALL-163953",
"R-ALL-193465",
"R-ALL-194688",
"R-ALL-2000349",
"R-ALL-2872447",
"R-ALL-351626",
"R-ALL-372511",
"R-ALL-374900",
"R-ALL-425969",
"R-ALL-425978",
"R-ALL-425999",
"R-ALL-427899",
"R-ALL-428040",
"R-ALL-428548",
"R-ALL-5668577",
"R-ALL-70106",
"R-ALL-74722",
"R-ALL-1132304",
"R-ALL-113529",
"R-ALL-1470067",
"R-ALL-156540",
"R-ALL-163953",
"R-ALL-193465",
"R-ALL-194688",
"R-ALL-2000349",
"R-ALL-2872447",
"R-ALL-351626",
"R-ALL-372511",
"R-ALL-374900",
"R-ALL-425969",
"R-ALL-425978",
"R-ALL-425999",
"R-ALL-427899",
"R-ALL-428040",
"R-ALL-428548",
"R-ALL-5668577",
"R-ALL-70106",
"R-ALL-74722",
"R-ALL-1132304",
"R-ALL-113529",
"R-ALL-1470067",
"R-ALL-156540",
"R-ALL-163953",
"R-ALL-193465",
"R-ALL-194688",
"R-ALL-2000349",
"R-ALL-2872447",
"R-ALL-351626",
"R-ALL-372511",
"R-ALL-374900",
"R-ALL-425969",
"R-ALL-425978",
"R-ALL-425999",
"R-ALL-427899",
"R-ALL-428040",
"R-ALL-428548",
"R-ALL-5668577",
"R-ALL-70106",
"R-ALL-74722"
],
"sbo":[
"SBO:0000247"
],
"seed.compound":[
"cpd00067",
"cpd00067",
"cpd00067",
"cpd00067",
"cpd00067",
"cpd00067",
"cpd00067",
"cpd00067",
"cpd00067",
"cpd00067",
"cpd00067",
"cpd00067",
"cpd00067",
"cpd00067",
"cpd00067",
"cpd00067",
"cpd00067"
]
}
},
{
"id":"dhf_c",
"name":"Dihydrofolate",
"compartment":"cytosol",
"charge":-2,
"formula":"C19H19N7O6",
"annotation":{
"bigg.metabolite":[
"dhf_c"
],
"biocyc":[
"META:DIHYDROFOLATE",
"META:DIHYDROFOLATE",
"META:DIHYDROFOLATE",
"META:DIHYDROFOLATE"
],
"chebi":[
"CHEBI:12245",
"CHEBI:14150",
"CHEBI:15633",
"CHEBI:20768",
"CHEBI:42000",
"CHEBI:4564",
"CHEBI:57451",
"CHEBI:12245",
"CHEBI:14150",
"CHEBI:15633",
"CHEBI:20768",
"CHEBI:42000",
"CHEBI:4564",
"CHEBI:57451",
"CHEBI:12245",
"CHEBI:14150",
"CHEBI:15633",
"CHEBI:20768",
"CHEBI:42000",
"CHEBI:4564",
"CHEBI:57451",
"CHEBI:12245",
"CHEBI:14150",
"CHEBI:15633",
"CHEBI:20768",
"CHEBI:42000",
"CHEBI:4564",
"CHEBI:57451"
],
"hmdb":[
"HMDB01056",
"HMDB01056",
"HMDB01056",
"HMDB01056"
],
"inchi":"InChI=1S/C19H21N7O6/c20-19-25-15-14(17(30)26-19)23-11(8-22-15)7-21-10-3-1-9(2-4-10)16(29)24-12(18(31)32)5-6-13(27)28/h1-4,12,21H,5-8H2,(H,24,29)(H,27,28)(H,31,32)(H4,20,22,25,26,30)/t12-/m0/s1",
"inchikey":[
"OZRNSSUDZOLUSN-LBPRGKRZSA-L",
"OZRNSSUDZOLUSN-LBPRGKRZSA-L",
"OZRNSSUDZOLUSN-LBPRGKRZSA-L",
"OZRNSSUDZOLUSN-LBPRGKRZSA-L"
],
"kegg.compound":[
"C00415",
"C00415",
"C00415",
"C00415"
],
"metanetx.chemical":[
"MNXM281",
"MNXM281",
"MNXM281",
"MNXM281"
],
"pubchem.compound":"135398604",
"reactome":[
"R-ALL-73604",
"R-ALL-73604",
"R-ALL-73604",
"R-ALL-73604"
],
"sbo":[
"SBO:0000247"
],
"seed.compound":[
"cpd00330",
"cpd00330",
"cpd00330",
"cpd00330"
]
}
},
{
"id":"dudp_c",
"name":"dUDP",
"compartment":"cytosol",
"charge":-3,
"formula":"C9H11N2O11P2",
"annotation":{
"bigg.metabolite":[
"dudp_c"
],
"biocyc":[
"META:DUDP",
"META:DUDP",
"META:DUDP"
],
"chebi":[
"CHEBI:10531",
"CHEBI:19262",
"CHEBI:28850",
"CHEBI:60471",
"CHEBI:10531",
"CHEBI:19262",
"CHEBI:28850",
"CHEBI:60471",
"CHEBI:10531",
"CHEBI:19262",
"CHEBI:28850",
"CHEBI:60471"
],
"hmdb":[
"HMDB01000",
"HMDB01000",
"HMDB01000"
],
"inchi":"InChI=1S/C9H14N2O11P2/c12-5-3-8(11-2-1-7(13)10-9(11)14)21-6(5)4-20-24(18,19)22-23(15,16)17/h1-2,5-6,8,12H,3-4H2,(H,18,19)(H,10,13,14)(H2,15,16,17)/t5-,6+,8+/m0/s1",
"inchikey":[
"QHWZTVCCBMIIKE-SHYZEUOFSA-K",
"QHWZTVCCBMIIKE-SHYZEUOFSA-K",
"QHWZTVCCBMIIKE-SHYZEUOFSA-K"
],
"kegg.compound":[
"C01346",
"C01346",
"C01346"
],
"metanetx.chemical":[
"MNXM572",
"MNXM572",
"MNXM572"
],
"pubchem.compound":"145729",
"reactome":[
"R-ALL-110093",
"R-ALL-110693"
],
"sbo":[
"SBO:0000247"
],
"seed.compound":[
"cpd00978",
"cpd00978",
"cpd00978"
]
}
},
{
"id":"3omrsACP_c",
"name":"3-Oxotetradecanoyl-[acp]",
"compartment":"cytosol",
"charge":-1,
"formula":"C14H25O2SR",
"annotation":{
"bigg.metabolite":[
"3omrsACP_c"
],
"biocyc":[
"META:3-oxo-myristoyl-ACPs",
"META:3-oxo-myristoyl-ACPs",
"META:3-oxo-myristoyl-ACPs"
],
"chebi":[
"CHEBI:1655",
"CHEBI:1655",
"CHEBI:1655"
],
"kegg.compound":[
"C05759",
"C05759",
"C05759"
],
"lipidmaps":[
"LMFA07060017",
"LMFA07060017",
"LMFA07060017"
],
"metanetx.chemical":[
"MNXM26095",
"MNXM26095",
"MNXM26095"
],
"pubchem.compound":"8054",
"sbo":[
"SBO:0000247"
],
"seed.compound":[
"cpd11491",
"cpd11491",
"cpd11491"
]
}
},
{
"id":"trnaglu_c",
"name":"tRNA(Glu)",
"compartment":"cytosol",
"charge":0,
"formula":"C15H21N5O10PR",
"annotation":{
"bigg.metabolite":[
"trnaglu_c"
],
"biocyc":[
"META:GLT-tRNAs",
"META:GLT-tRNAs",
"META:GLT-tRNAs"
],
"chebi":[
"CHEBI:10680",
"CHEBI:15175",
"CHEBI:29175",
"CHEBI:10680",
"CHEBI:15175",
"CHEBI:29175",
"CHEBI:10680",
"CHEBI:15175",
"CHEBI:29175"
],
"kegg.compound":[
"C01641",
"C01641",
"C01641"
],
"metanetx.chemical":[
"MNXM90886",
"MNXM90886",
"MNXM90886"
],
"pubchem.compound":[
"223438405",
"4790",
"85730933",
"5896",
"8374",
"85730941"
],
"reactome":[
"R-ALL-379754",
"R-ALL-379778",
"R-ALL-379754",
"R-ALL-379778",
"R-ALL-379754",
"R-ALL-379778"
],
"sbo":[
"SBO:0000247"
],
"seed.compound":[
"cpd11912",
"cpd11912",
"cpd11912"
]
}
},
{
"id":"pre6a_c",
"name":"Precorrin 6X",
"compartment":"cytosol",
"charge":-7,
"formula":"C44H47N4O16",
"annotation":{
"bigg.metabolite":[
"pre6a_c"
],
"biocyc":[
"META:CPD-675"
],
"chebi":[
"CHEBI:14875",
"CHEBI:26225",
"CHEBI:27513",
"CHEBI:58513",
"CHEBI:77872",
"CHEBI:8375"
],
"inchi":"InChI=1S/C44H54N4O16/c1-40(13-12-34(55)56)25(15-36(59)60)39-44(5)42(3,20-38(63)64)23(8-11-33(53)54)27(48-44)17-30-41(2,19-37(61)62)22(7-10-32(51)52)28(45-30)18-43(4)24(14-35(57)58)21(6-9-31(49)50)26(47-43)16-29(40)46-39/h17,23,48H,6-16,18-20H2,1-5H3,(H,49,50)(H,51,52)(H,53,54)(H,55,56)(H,57,58)(H,59,60)(H,61,62)(H,63,64)/b27-17-/t23-,40-,41+,42+,43+,44+/m1/s1",
"inchikey":[
"SOHWQLUTRKYCGZ-YTMGQXKNSA-G"
],
"kegg.compound":[
"C06320"
],
"metanetx.chemical":[
"MNXM1496"
],
"pubchem.compound":"5280917",
"sbo":[
"SBO:0000247"
],
"seed.compound":[
"cpd03761"
]
}
},
{
"id":"ametam_c",
"name":"S-Adenosylmethioninamine",
"compartment":"cytosol",
"charge":2,
"formula":"C14H24N6O3S",
"annotation":{
"bigg.metabolite":[
"ametam_c"
],
"biocyc":[
"META:S-ADENOSYLMETHIONINAMINE",
"META:S-ADENOSYLMETHIONINAMINE",
"META:S-ADENOSYLMETHIONINAMINE",
"META:S-ADENOSYLMETHIONINAMINE"
],
"chebi":[
"CHEBI:10906",
"CHEBI:12743",
"CHEBI:12762",
"CHEBI:15625",
"CHEBI:22035",
"CHEBI:57443",
"CHEBI:8947",
"CHEBI:10906",
"CHEBI:12743",
"CHEBI:12762",
"CHEBI:15625",
"CHEBI:22035",
"CHEBI:57443",
"CHEBI:8947",
"CHEBI:10906",
"CHEBI:12743",
"CHEBI:12762",
"CHEBI:15625",
"CHEBI:22035",
"CHEBI:57443",
"CHEBI:8947",
"CHEBI:10906",
"CHEBI:12743",
"CHEBI:12762",
"CHEBI:15625",
"CHEBI:22035",
"CHEBI:57443",
"CHEBI:8947"
],
"hmdb":[
"HMDB00988",
"HMDB00988",
"HMDB00988",
"HMDB00988"
],
"inchi":"InChI=1S/C14H23N6O3S/c1-24(4-2-3-15)5-8-10(21)11(22)14(23-8)20-7-19-9-12(16)17-6-18-13(9)20/h6-8,10-11,14,21-22H,2-5,15H2,1H3,(H2,16,17,18)/q+1/t8-,10-,11-,14-,24?/m1/s1",
"inchikey":[
"ZUNBITIXDCPNSD-LSRJEVITSA-O",
"ZUNBITIXDCPNSD-LSRJEVITSA-O",
"ZUNBITIXDCPNSD-LSRJEVITSA-O",
"ZUNBITIXDCPNSD-LSRJEVITSA-O"
],
"kegg.compound":[
"C01137",
"C01137",
"C01137",
"C01137"
],
"metanetx.chemical":[
"MNXM321",
"MNXM321",
"MNXM321",
"MNXM321"
],
"pubchem.compound":"439415",
"sbo":[
"SBO:0000247"
],
"seed.compound":[
"cpd00837",
"cpd00837",
"cpd00837",
"cpd00837"
]
}
},
{
"id":"3hhexACP_c",
"name":"(R)-3-Hydroxyhexanoyl-[acp]",
"compartment":"cytosol",
"charge":-1,
"formula":"C6H11O2SR",
"annotation":{
"bigg.metabolite":[
"3hhexACP_c"
],
"chebi":[
"CHEBI:326",
"CHEBI:326",
"CHEBI:326"
],
"kegg.compound":[
"C05747",
"C05747",
"C05747"
],
"lipidmaps":[
"LMFA07060006",
"LMFA07060006",
"LMFA07060006"
],
"metanetx.chemical":[
"MNXM25370",
"MNXM25370",
"MNXM25370"
],
"pubchem.compound":"8042",
"sbo":[
"SBO:0000247"
],
"seed.compound":[
"cpd11479",
"cpd11479",
"cpd11479"
]
}
},
{
"id":"4ppan_c",
"name":"D-4'-Phosphopantothenate",
"compartment":"cytosol",
"charge":-3,
"formula":"C9H15NO8P",
"annotation":{
"bigg.metabolite":[
"4ppan_c"
],
"biocyc":[
"META:4-P-PANTOTHENATE",
"META:4-P-PANTOTHENATE"
],
"chebi":[
"CHEBI:10986",
"CHEBI:12886",
"CHEBI:15905",
"CHEBI:18702",
"CHEBI:20891",
"CHEBI:4082",
"CHEBI:10986",
"CHEBI:12886",
"CHEBI:15905",
"CHEBI:18702",
"CHEBI:20891",
"CHEBI:4082"
],
"hmdb":[
"HMDB01016",
"HMDB62700",
"HMDB01016",
"HMDB62700"
],
"inchi":"InChI=1S/C9H18NO8P/c1-9(2,5-18-19(15,16)17)7(13)8(14)10-4-3-6(11)12/h7,13H,3-5H2,1-2H3,(H,10,14)(H,11,12)(H2,15,16,17)/t7-/m0/s1",
"inchikey":[
"XHFVGHPGDLDEQO-ZETCQYMHSA-K",
"XHFVGHPGDLDEQO-ZETCQYMHSA-K"
],
"kegg.compound":[
"C03492",
"C03492"
],
"metanetx.chemical":[
"MNXM415",
"MNXM415"
],
"pubchem.compound":"41635",
"reactome":[
"R-ALL-196786",
"R-ALL-196786"
],
"sbo":[
"SBO:0000247"
],
"seed.compound":[
"cpd02201",
"cpd02201"
]
}
},
{
"id":"quln_c",
"name":"Pyridine-2,3-dicarboxylate",
"compartment":"cytosol",
"charge":-2,
"formula":"C7H3NO4",
"annotation":{
"bigg.metabolite":[
"quln_c"
],
"biocyc":[
"META:QUINOLINATE",
"META:QUINOLINATE",
"META:QUINOLINATE"
],
"chebi":[
"CHEBI:132942",
"CHEBI:14975",
"CHEBI:16675",
"CHEBI:26417",
"CHEBI:26418",
"CHEBI:29959",
"CHEBI:44529",
"CHEBI:46828",
"CHEBI:46832",
"CHEBI:46833",
"CHEBI:8663",
"CHEBI:132942",
"CHEBI:14975",
"CHEBI:16675",
"CHEBI:26417",
"CHEBI:26418",
"CHEBI:29959",
"CHEBI:44529",
"CHEBI:46828",
"CHEBI:46832",
"CHEBI:46833",
"CHEBI:8663",
"CHEBI:132942",
"CHEBI:14975",
"CHEBI:16675",
"CHEBI:26417",
"CHEBI:26418",
"CHEBI:29959",
"CHEBI:44529",
"CHEBI:46828",
"CHEBI:46832",
"CHEBI:46833",
"CHEBI:8663"
],
"hmdb":[
"HMDB00232",
"HMDB00232",
"HMDB00232"
],
"inchi":"InChI=1S/C7H5NO4/c9-6(10)4-2-1-3-8-5(4)7(11)12/h1-3H,(H,9,10)(H,11,12)",
"inchikey":[
"GJAWHXHKYYXBSV-UHFFFAOYSA-L",
"GJAWHXHKYYXBSV-UHFFFAOYSA-L",
"GJAWHXHKYYXBSV-UHFFFAOYSA-L"
],
"kegg.compound":[
"C03722",
"C03722",
"C03722"
],
"metanetx.chemical":[
"MNXM555",
"MNXM555",
"MNXM555"
],
"pubchem.compound":"1066",
"reactome":[
"R-ALL-197238",
"R-ALL-197238",
"R-ALL-197238"
],
"sbo":[
"SBO:0000247"
],
"seed.compound":[
"cpd02333",
"cpd02333",
"cpd02333"
]
}
},
{
"id":"frdp_c",
"name":"trans,trans-Farnesyl diphosphate",
"compartment":"cytosol",
"charge":-3,
"formula":"C15H25O7P2",
"annotation":{
"bigg.metabolite":[
"frdp_c"
],
"biocyc":[
"META:FARNESYL-PP",
"META:FARNESYL-PP",
"META:FARNESYL-PP",
"META:FARNESYL-PP",
"META:FARNESYL-PP"
],
"chebi":[
"CHEBI:10700",
"CHEBI:11488",
"CHEBI:11491",
"CHEBI:12854",
"CHEBI:12874",
"CHEBI:14231",
"CHEBI:17407",
"CHEBI:175763",
"CHEBI:19789",
"CHEBI:24016",
"CHEBI:42496",
"CHEBI:50277",
"CHEBI:10700",
"CHEBI:11488",
"CHEBI:11491",
"CHEBI:12854",
"CHEBI:12874",
"CHEBI:14231",
"CHEBI:17407",
"CHEBI:175763",
"CHEBI:19789",
"CHEBI:24016",
"CHEBI:42496",
"CHEBI:50277",
"CHEBI:10700",
"CHEBI:11488",
"CHEBI:11491",
"CHEBI:12854",
"CHEBI:12874",
"CHEBI:14231",
"CHEBI:17407",
"CHEBI:175763",
"CHEBI:19789",
"CHEBI:24016",
"CHEBI:42496",
"CHEBI:50277",
"CHEBI:10700",
"CHEBI:11488",
"CHEBI:11491",
"CHEBI:12854",
"CHEBI:12874",
"CHEBI:14231",
"CHEBI:17407",
"CHEBI:175763",
"CHEBI:19789",
"CHEBI:24016",
"CHEBI:42496",
"CHEBI:50277",
"CHEBI:10700",
"CHEBI:11488",
"CHEBI:11491",
"CHEBI:12854",
"CHEBI:12874",
"CHEBI:14231",
"CHEBI:17407",
"CHEBI:175763",
"CHEBI:19789",
"CHEBI:24016",
"CHEBI:42496",
"CHEBI:50277"
],
"hmdb":[
"HMDB00961",
"HMDB04201",
"HMDB00961",
"HMDB04201",
"HMDB00961",
"HMDB04201",
"HMDB00961",
"HMDB04201",
"HMDB00961",
"HMDB04201"
],
"inchi":"InChI=1S/C15H28O7P2/c1-13(2)7-5-8-14(3)9-6-10-15(4)11-12-21-24(19,20)22-23(16,17)18/h7,9,11H,5-6,8,10,12H2,1-4H3,(H,19,20)(H2,16,17,18)/b14-9+,15-11+",
"inchikey":[
"VWFJDQUYCIWHTN-YFVJMOTDSA-K",
"VWFJDQUYCIWHTN-YFVJMOTDSA-K",
"VWFJDQUYCIWHTN-YFVJMOTDSA-K",
"VWFJDQUYCIWHTN-YFVJMOTDSA-K",
"VWFJDQUYCIWHTN-YFVJMOTDSA-K"
],
"kegg.compound":[
"C00448",
"C00448",
"C00448",
"C00448",
"C00448"
],
"lipidmaps":[
"LMPR0103010002",
"LMPR0103010002",
"LMPR0103010002",
"LMPR0103010002",
"LMPR0103010002"
],
"metanetx.chemical":[
"MNXM34",
"MNXM34",
"MNXM34",
"MNXM34",
"MNXM34"
],
"pubchem.compound":"445713",
"reactome":[
"R-ALL-191385",
"R-ALL-2162257",
"R-ALL-4419987",
"R-ALL-191385",
"R-ALL-2162257",
"R-ALL-4419987",
"R-ALL-191385",
"R-ALL-2162257",
"R-ALL-4419987",
"R-ALL-191385",
"R-ALL-2162257",
"R-ALL-4419987",
"R-ALL-191385",
"R-ALL-2162257",
"R-ALL-4419987"
],
"sbo":[
"SBO:0000247"
],
"seed.compound":[
"cpd00350",
"cpd00350",
"cpd00350",
"cpd00350",
"cpd00350"
]
}
},
{
"id":"glyald_c",
"name":"D-Glyceraldehyde",
"compartment":"cytosol",
"charge":0,
"formula":"C3H6O3",
"annotation":{
"bigg.metabolite":[
"glyald_c"
],
"biocyc":[
"META:GLYCERALD",
"META:GLYCERALD",
"META:GLYCERALD",
"META:GLYCERALD",
"META:GLYCERALD"
],
"chebi":[
"CHEBI:12982",
"CHEBI:17378",
"CHEBI:21025",
"CHEBI:39973",
"CHEBI:4186",
"CHEBI:12982",
"CHEBI:17378",
"CHEBI:21025",
"CHEBI:39973",
"CHEBI:4186",
"CHEBI:12982",
"CHEBI:17378",
"CHEBI:21025",
"CHEBI:39973",
"CHEBI:4186",
"CHEBI:12982",
"CHEBI:17378",
"CHEBI:21025",
"CHEBI:39973",
"CHEBI:4186",
"CHEBI:12982",
"CHEBI:17378",
"CHEBI:21025",
"CHEBI:39973",
"CHEBI:4186"
],
"hmdb":[
"HMDB0001051",
"HMDB01051",
"HMDB0001112",
"HMDB01112"
],
"inchi":"InChI=1S/C3H6O3/c4-1-3(6)2-5/h1,3,5-6H,2H2/t3-/m0/s1",
"inchikey":[
"MNQZXJOMYWMBOU-VKHMYHEASA-N",
"MNQZXJOMYWMBOU-VKHMYHEASA-N",
"MNQZXJOMYWMBOU-VKHMYHEASA-N",
"MNQZXJOMYWMBOU-VKHMYHEASA-N",
"MNQZXJOMYWMBOU-VKHMYHEASA-N"
],
"kegg.compound":[
"C00577",
"C00577",
"C00577",
"C00577",
"C00577"
],
"metanetx.chemical":[
"MNXM435",
"MNXM435",
"MNXM435",
"MNXM435",
"MNXM435"
],
"pubchem.compound":"79014",
"reactome":[
"R-ALL-30393",
"R-ALL-30393",
"R-ALL-30393",
"R-ALL-30393",
"R-ALL-30393"
],
"sbo":[
"SBO:0000247"
],
"seed.compound":[
"cpd00448",
"cpd00448",
"cpd00448",
"cpd00448",
"cpd00448"
]
}
},
{
"id":"uacgam_c",
"name":"UDP-N-acetyl-D-glucosamine",
"compartment":"cytosol",
"charge":-2,
"formula":"C17H25N3O17P2",
"annotation":{
"bigg.metabolite":[
"uacgam_c"
],
"biocyc":[
"META:UDP-N-ACETYL-D-GLUCOSAMINE",
"META:UDP-N-ACETYL-D-GLUCOSAMINE",
"META:UDP-N-ACETYL-D-GLUCOSAMINE",
"META:UDP-N-ACETYL-D-GLUCOSAMINE",
"META:UDP-N-ACETYL-D-GLUCOSAMINE"
],
"chebi":[
"CHEBI:13456",
"CHEBI:13473",
"CHEBI:13475",
"CHEBI:13476",
"CHEBI:16264",
"CHEBI:22115",
"CHEBI:46243",
"CHEBI:46287",
"CHEBI:57705",
"CHEBI:9823",
"CHEBI:13456",
"CHEBI:13473",
"CHEBI:13475",
"CHEBI:13476",
"CHEBI:16264",
"CHEBI:22115",
"CHEBI:46243",
"CHEBI:46287",
"CHEBI:57705",
"CHEBI:9823",
"CHEBI:13456",
"CHEBI:13473",
"CHEBI:13475",
"CHEBI:13476",
"CHEBI:16264",
"CHEBI:22115",
"CHEBI:46243",
"CHEBI:46287",
"CHEBI:57705",
"CHEBI:9823",
"CHEBI:13456",
"CHEBI:13473",
"CHEBI:13475",
"CHEBI:13476",
"CHEBI:16264",
"CHEBI:22115",
"CHEBI:46243",
"CHEBI:46287",
"CHEBI:57705",
"CHEBI:9823",
"CHEBI:13456",
"CHEBI:13473",
"CHEBI:13475",
"CHEBI:13476",
"CHEBI:16264",
"CHEBI:22115",
"CHEBI:46243",
"CHEBI:46287",
"CHEBI:57705",
"CHEBI:9823"
],
"hmdb":[
"HMDB00290",
"HMDB62760",
"HMDB00290",
"HMDB62760",
"HMDB00290",
"HMDB62760",
"HMDB00290",
"HMDB62760",
"HMDB00290",
"HMDB62760"
],
"inchi":"InChI=1S/C17H27N3O17P2/c1-6(22)18-10-13(26)11(24)7(4-21)35-16(10)36-39(31,32)37-38(29,30)33-5-8-12(25)14(27)15(34-8)20-3-2-9(23)19-17(20)28/h2-3,7-8,10-16,21,24-27H,4-5H2,1H3,(H,18,22)(H,29,30)(H,31,32)(H,19,23,28)/t7-,8-,10-,11-,12-,13-,14-,15-,16-/m1/s1",
"inchikey":[
"LFTYTUAZOPRMMI-CFRASDGPSA-L",
"LFTYTUAZOPRMMI-CFRASDGPSA-L",
"LFTYTUAZOPRMMI-CFRASDGPSA-L",
"LFTYTUAZOPRMMI-CFRASDGPSA-L",
"LFTYTUAZOPRMMI-CFRASDGPSA-L"
],
"kegg.compound":[
"C00043",
"C00043",
"C00043",
"C00043",
"C00043"
],
"kegg.glycan":[
"G10610",
"G10610",
"G10610",
"G10610",
"G10610"
],
"lipidmaps":[
"LMSL01010002",
"LMSL01010002",
"LMSL01010002",
"LMSL01010002",
"LMSL01010002"
],
"metanetx.chemical":[
"MNXM47",
"MNXM47",
"MNXM47",
"MNXM47",
"MNXM47"
],
"pubchem.compound":"445675",
"reactome":[
"R-ALL-162756",
"R-ALL-3499326",
"R-ALL-914003",
"R-ALL-162756",
"R-ALL-3499326",
"R-ALL-914003",
"R-ALL-162756",
"R-ALL-3499326",
"R-ALL-914003",
"R-ALL-162756",
"R-ALL-3499326",
"R-ALL-914003",
"R-ALL-162756",
"R-ALL-3499326",
"R-ALL-914003"
],
"sbo":[
"SBO:0000247"
],
"seed.compound":[
"cpd00037",
"cpd00037",
"cpd00037",
"cpd00037",
"cpd00037"
]
}
},
{
"id":"pram_c",
"name":"5-Phosphoribosylamine",
"compartment":"cytosol",
"charge":-1,
"formula":"C5H11NO7P",
"annotation":{
"bigg.metabolite":[
"pram_c"
],
"biocyc":[
"META:5-P-BETA-D-RIBOSYL-AMINE",
"META:5-P-BETA-D-RIBOSYL-AMINE"
],
"chebi":[
"CHEBI:12161",
"CHEBI:20626",
"CHEBI:2123",
"CHEBI:37737",
"CHEBI:42834",
"CHEBI:58681",
"CHEBI:12161",
"CHEBI:20626",
"CHEBI:2123",
"CHEBI:37737",
"CHEBI:42834",
"CHEBI:58681"
],
"hmdb":[
"HMDB01128",
"HMDB02347",
"HMDB62576",
"HMDB01128",
"HMDB02347",
"HMDB62576"
],
"inchi":"InChI=1S/C5H12NO7P/c6-5-4(8)3(7)2(13-5)1-12-14(9,10)11/h2-5,7-8H,1,6H2,(H2,9,10,11)/t2-,3-,4-,5-/m1/s1",
"inchikey":[
"SKCBPEVYGOQGJN-TXICZTDVSA-M",
"SKCBPEVYGOQGJN-TXICZTDVSA-M"
],
"kegg.compound":[
"C03090",
"C03090"
],
"metanetx.chemical":[
"MNXM90003",
"MNXM90003"
],
"pubchem.compound":"439905",
"reactome":[
"R-ALL-111292",
"R-ALL-111292"
],
"sbo":[
"SBO:0000247"
],
"seed.compound":[
"cpd01982",
"cpd01982"
]
}
},
{
"id":"26dap__M_c",
"name":"meso-2,6-Diaminoheptanedioate",
"compartment":"cytosol",
"charge":0,
"formula":"C7H14N2O4",
"annotation":{
"bigg.metabolite":[
"26dap__M_c"
],
"biocyc":[
"META:MESO-DIAMINOPIMELATE",
"META:MESO-DIAMINOPIMELATE",
"META:MESO-DIAMINOPIMELATE",
"META:MESO-DIAMINOPIMELATE"
],
"chebi":[
"CHEBI:10598",
"CHEBI:12822",
"CHEBI:12823",
"CHEBI:12825",
"CHEBI:16488",
"CHEBI:25203",
"CHEBI:25204",
"CHEBI:30308",
"CHEBI:40838",
"CHEBI:57791",
"CHEBI:10598",
"CHEBI:12822",
"CHEBI:12823",
"CHEBI:12825",
"CHEBI:16488",
"CHEBI:25203",
"CHEBI:25204",
"CHEBI:30308",
"CHEBI:40838",
"CHEBI:57791",
"CHEBI:10598",
"CHEBI:12822",
"CHEBI:12823",
"CHEBI:12825",
"CHEBI:16488",
"CHEBI:25203",
"CHEBI:25204",
"CHEBI:30308",
"CHEBI:40838",
"CHEBI:57791",
"CHEBI:10598",
"CHEBI:12822",
"CHEBI:12823",
"CHEBI:12825",
"CHEBI:16488",
"CHEBI:25203",
"CHEBI:25204",
"CHEBI:30308",
"CHEBI:40838",
"CHEBI:57791"
],
"hmdb":[
"HMDB0001370",
"HMDB01370"
],
"inchi":"InChI=1S/C7H14N2O4/c8-4(6(10)11)2-1-3-5(9)7(12)13/h4-5H,1-3,8-9H2,(H,10,11)(H,12,13)/t4-,5+",
"inchikey":[
"GMKMEZVLHJARHF-SYDPRGILSA-N",
"GMKMEZVLHJARHF-SYDPRGILSA-N",
"GMKMEZVLHJARHF-SYDPRGILSA-N",
"GMKMEZVLHJARHF-SYDPRGILSA-N"
],
"kegg.compound":[
"C00680",
"C00680",
"C00680",
"C00680"
],
"metanetx.chemical":[
"MNXM529",
"MNXM529",
"MNXM529",
"MNXM529"
],
"pubchem.compound":"99290",
"sbo":[
"SBO:0000247"
],
"seed.compound":[
"cpd00516",
"cpd00516",
"cpd00516",
"cpd00516"
]
}
},
{
"id":"gdpmann_c",
"name":"GDP-mannose",
"compartment":"cytosol",
"charge":-2,
"formula":"C16H23N5O16P2",
"annotation":{
"bigg.metabolite":[
"gdpmann_c"
],
"biocyc":[
"META:GDP-MANNOSE",
"META:GDP-MANNOSE"
],
"chebi":[
"CHEBI:13328",
"CHEBI:13333",
"CHEBI:13340",
"CHEBI:15820",
"CHEBI:21159",
"CHEBI:42729",
"CHEBI:5225",
"CHEBI:57527",
"CHEBI:84880",
"CHEBI:84881",
"CHEBI:13328",
"CHEBI:13333",
"CHEBI:13340",
"CHEBI:15820",
"CHEBI:21159",
"CHEBI:42729",
"CHEBI:5225",
"CHEBI:57527",
"CHEBI:84880",
"CHEBI:84881"
],
"hmdb":[
"HMDB01163",
"HMDB01163"
],
"inchi":"InChI=1S/C16H25N5O16P2/c17-16-19-12-6(13(28)20-16)18-3-21(12)14-10(26)8(24)5(34-14)2-33-38(29,30)37-39(31,32)36-15-11(27)9(25)7(23)4(1-22)35-15/h3-5,7-11,14-15,22-27H,1-2H2,(H,29,30)(H,31,32)(H3,17,19,20,28)/t4-,5-,7-,8-,9+,10-,11+,14-,15-/m1/s1",
"inchikey":[
"MVMSCBBUIHUTGJ-GDJBGNAASA-L",
"MVMSCBBUIHUTGJ-GDJBGNAASA-L"
],
"kegg.compound":[
"C00096",
"C00096"
],
"kegg.glycan":[
"G10614",
"G10614"
],
"metanetx.chemical":[
"MNXM82",
"MNXM82"
],
"pubchem.compound":"135398627",
"reactome":[
"R-ALL-162860",
"R-ALL-744233"
],
"sbo":[
"SBO:0000247"
],
"seed.compound":[
"cpd00083",
"cpd00083"
]
}
},
{
"id":"db4p_c",
"name":"3,4-Dihydroxy-2-butanone 4-phosphate",
"compartment":"cytosol",
"charge":-2,
"formula":"C4H7O6P",
"annotation":{
"bigg.metabolite":[
"db4p_c"
],
"biocyc":"META:DIHYDROXY-BUTANONE-P",
"chebi":[
"CHEBI:50606",
"CHEBI:50606"
],
"inchi":"InChI=1S/C4H9O6P/c1-3(5)4(6)2-10-11(7,8)9/h4,6H,2H2,1H3,(H2,7,8,9)",
"inchikey":[
"OKYHYXLCTGGOLM-UHFFFAOYSA-L",
"OKYHYXLCTGGOLM-UHFFFAOYSA-L"
],
"kegg.compound":[
"C15556",
"C15556"
],
"metanetx.chemical":[
"MNXM2323",
"MNXM2323"
],
"pubchem.compound":"669",
"sbo":[
"SBO:0000247"
],
"seed.compound":[
"cpd11225",
"cpd11225"
]
}
},
{
"id":"norsp_c",
"name":"Neurosporene",
"compartment":"cytosol",
"charge":0,
"formula":"C40H58",
"annotation":{
"bigg.metabolite":[
"norsp_c"
],
"biocyc":[
"META:NEUROSPORENE",
"META:NEUROSPORENE"
],
"chebi":[
"CHEBI:14643",
"CHEBI:16833",
"CHEBI:25511",
"CHEBI:7541",
"CHEBI:14643",
"CHEBI:16833",
"CHEBI:25511",
"CHEBI:7541"
],
"hmdb":[
"HMDB03114",
"HMDB03114"
],
"inchi":"InChI=1S/C40H58/c1-33(2)19-13-23-37(7)27-17-31-39(9)29-15-25-35(5)21-11-12-22-36(6)26-16-30-40(10)32-18-28-38(8)24-14-20-34(3)4/h11-12,15-17,19-22,25-31H,13-14,18,23-24,32H2,1-10H3/b12-11+,25-15+,26-16+,31-17+,35-21+,36-22+,37-27+,38-28+,39-29+,40-30+",
"inchikey":[
"ATCICVFRSJQYDV-XILUKMICSA-N",
"ATCICVFRSJQYDV-XILUKMICSA-N"
],
"kegg.compound":[
"C05431",
"C05431"
],
"lipidmaps":[
"LMPR01070086",
"LMPR01070086"
],
"metanetx.chemical":[
"MNXM949",
"MNXM949"
],
"pubchem.compound":"5280789",
"sbo":[
"SBO:0000247"
],
"seed.compound":[
"cpd03216",
"cpd03216"
]
}
},
{
"id":"actACP_c",
"name":"Acetoacetyl-[acp]",
"compartment":"cytosol",
"charge":-1,
"formula":"C4H5O2RS",
"annotation":{
"bigg.metabolite":[
"actACP_c"
],
"biocyc":[
"META:Acetoacetyl-ACP",
"META:Acetoacetyl-ACPs",
"META:Acetoacetyl-ACP",
"META:Acetoacetyl-ACPs",
"META:Acetoacetyl-ACP",
"META:Acetoacetyl-ACPs"
],
"chebi":[
"CHEBI:2393",
"CHEBI:2393",
"CHEBI:2393"
],
"kegg.compound":[
"C05744",
"C05744",
"C05744"
],
"metanetx.chemical":[
"MNXM1223",
"MNXM1223",
"MNXM1223"
],
"pubchem.compound":[
"123058750",
"8039",
"385790429"
],
"sbo":[
"SBO:0000247"
],
"seed.compound":[
"cpd11488",
"cpd11488",
"cpd11488"
]
}
},
{
"id":"actp_c",
"name":"Acetyl phosphate",
"compartment":"cytosol",
"charge":-2,
"formula":"C2H3O5P",
"annotation":{
"bigg.metabolite":[
"actp_c"
],
"biocyc":[
"META:ACETYL-P",
"META:ACETYL-P",
"META:ACETYL-P"
],
"chebi":[
"CHEBI:13711",
"CHEBI:15350",
"CHEBI:22191",
"CHEBI:2407",
"CHEBI:46262",
"CHEBI:13711",
"CHEBI:15350",
"CHEBI:22191",
"CHEBI:2407",
"CHEBI:46262",
"CHEBI:13711",
"CHEBI:15350",
"CHEBI:22191",
"CHEBI:2407",
"CHEBI:46262"
],
"hmdb":[
"HMDB01494",
"HMDB01494",
"HMDB01494"
],
"inchi":"InChI=1S/C2H5O5P/c1-2(3)7-8(4,5)6/h1H3,(H2,4,5,6)",
"inchikey":[
"LIPOUNRJVLNBCD-UHFFFAOYSA-L",
"LIPOUNRJVLNBCD-UHFFFAOYSA-L",
"LIPOUNRJVLNBCD-UHFFFAOYSA-L"
],
"kegg.compound":[
"C00227",
"C00227",
"C00227"
],
"metanetx.chemical":[
"MNXM280",
"MNXM280",
"MNXM280"
],
"pubchem.compound":"186",
"sbo":[
"SBO:0000247"
],
"seed.compound":[
"cpd00196",
"cpd00196",
"cpd00196"
]
}
},
{
"id":"ugmd_c",
"name":"UDP-N-acetylmuramoyl-L-alanyl-D-gamma-glutamyl-meso-2,6-diaminopimelate",
"compartment":"cytosol",
"charge":-4,
"formula":"C35H51N7O26P2",
"annotation":{
"bigg.metabolite":[
"ugmd_c"
],
"chebi":[
"CHEBI:13460",
"CHEBI:13463",
"CHEBI:13481",
"CHEBI:22124",
"CHEBI:28639",
"CHEBI:30905",
"CHEBI:58582",
"CHEBI:9831"
],
"inchi":"InChI=1S/C35H55N7O26P2/c1-13(28(50)40-18(33(56)57)7-8-21(45)39-17(32(54)55)6-4-5-16(36)31(52)53)37-29(51)14(2)64-27-23(38-15(3)44)34(66-19(11-43)25(27)48)67-70(61,62)68-69(59,60)63-12-20-24(47)26(49)30(65-20)42-10-9-22(46)41-35(42)58/h9-10,13-14,16-20,23-27,30,34,43,47-49H,4-8,11-12,36H2,1-3H3,(H,37,51)(H,38,44)(H,39,45)(H,40,50)(H,52,53)(H,54,55)(H,56,57)(H,59,60)(H,61,62)(H,41,46,58)/t13-,14+,16+,17-,18+,19+,20+,23+,24+,25+,26+,27+,30+,34+/m0/s1",
"inchikey":[
"QUHLBZKCGUXHGP-AJVQVANPSA-J"
],
"kegg.compound":"C04877",
"metanetx.chemical":[
"MNXM162592"
],
"pubchem.compound":"6323531",
"sbo":[
"SBO:0000247"
],
"seed.compound":"cpd02964"
}
},
{
"id":"s7p_c",
"name":"Sedoheptulose 7-phosphate",
"compartment":"cytosol",
"charge":-2,
"formula":"C7H13O10P",
"annotation":{
"bigg.metabolite":[
"s7p_c"
],
"biocyc":[
"META:D-SEDOHEPTULOSE-7-P",
"META:D-SEDOHEPTULOSE-7-P",
"META:D-SEDOHEPTULOSE-7-P"
],
"chebi":[
"CHEBI:15073",
"CHEBI:15074",
"CHEBI:15721",
"CHEBI:26621",
"CHEBI:4244",
"CHEBI:57483",
"CHEBI:9083",
"CHEBI:15073",
"CHEBI:15074",
"CHEBI:15721",
"CHEBI:26621",
"CHEBI:4244",
"CHEBI:57483",
"CHEBI:9083",
"CHEBI:15073",
"CHEBI:15074",
"CHEBI:15721",
"CHEBI:26621",
"CHEBI:4244",
"CHEBI:57483",
"CHEBI:9083"
],
"hmdb":[
"HMDB01068",
"HMDB62754",
"HMDB01068",
"HMDB62754",
"HMDB01068",
"HMDB62754"
],
"inchi":"InChI=1S/C7H15O10P/c8-1-3(9)5(11)7(13)6(12)4(10)2-17-18(14,15)16/h4-8,10-13H,1-2H2,(H2,14,15,16)/t4-,5-,6-,7+/m1/s1",
"inchikey":[
"JDTUMPKOJBQPKX-GBNDHIKLSA-L",
"JDTUMPKOJBQPKX-GBNDHIKLSA-L",
"JDTUMPKOJBQPKX-GBNDHIKLSA-L"
],
"kegg.compound":[
"C05382",
"C05382",
"C05382"
],
"metanetx.chemical":[
"MNXM271",
"MNXM271",
"MNXM271"
],
"pubchem.compound":"165007",
"reactome":[
"R-ALL-29882",
"R-ALL-29882",
"R-ALL-29882"
],
"sbo":[
"SBO:0000247"
],
"seed.compound":[
"cpd00238",
"cpd00238",
"cpd00238"
]
}
},
{
"id":"cbm_c",
"name":"Carbamate",
"compartment":"cytosol",
"charge":-1,
"formula":"CH2NO2",
"annotation":{
"bigg.metabolite":[
"cbm_c"
],
"biocyc":[
"META:CARBAMATE"
],
"chebi":[
"CHEBI:13941",
"CHEBI:22504",
"CHEBI:23002",
"CHEBI:28616",
"CHEBI:3386",
"CHEBI:44573"
],
"hmdb":[
"HMDB03551"
],
"inchi":"InChI=1S/CH3NO2/c2-1(3)4/h2H2,(H,3,4)/p-1",
"inchikey":[
"KXDHJXZQYSOELW-UHFFFAOYSA-M"
],
"kegg.compound":[
"C01563"
],
"metanetx.chemical":[
"MNXM742"
],
"pubchem.compound":"276",
"sbo":[
"SBO:0000247"
],
"seed.compound":[
"cpd01101"
]
}
},
{
"id":"co2_c",
"name":"CO2",
"compartment":"cytosol",
"charge":0,
"formula":"CO2",
"annotation":{
"bigg.metabolite":[
"co2_c"
],
"biocyc":[
"META:CARBON-DIOXIDE",
"META:CARBON-DIOXIDE",
"META:CARBON-DIOXIDE",
"META:CARBON-DIOXIDE",
"META:CARBON-DIOXIDE",
"META:CARBON-DIOXIDE",
"META:CARBON-DIOXIDE",
"META:CARBON-DIOXIDE",
"META:CARBON-DIOXIDE",
"META:CARBON-DIOXIDE",
"META:CARBON-DIOXIDE",
"META:CARBON-DIOXIDE"
],
"chebi":[
"CHEBI:13282",
"CHEBI:13283",
"CHEBI:13284",
"CHEBI:13285",
"CHEBI:16526",
"CHEBI:23011",
"CHEBI:3283",
"CHEBI:48829",
"CHEBI:13282",
"CHEBI:13283",
"CHEBI:13284",
"CHEBI:13285",
"CHEBI:16526",
"CHEBI:23011",
"CHEBI:3283",
"CHEBI:48829",
"CHEBI:13282",
"CHEBI:13283",
"CHEBI:13284",
"CHEBI:13285",
"CHEBI:16526",
"CHEBI:23011",
"CHEBI:3283",
"CHEBI:48829",
"CHEBI:13282",
"CHEBI:13283",
"CHEBI:13284",
"CHEBI:13285",
"CHEBI:16526",
"CHEBI:23011",
"CHEBI:3283",
"CHEBI:48829",
"CHEBI:13282",
"CHEBI:13283",
"CHEBI:13284",
"CHEBI:13285",
"CHEBI:16526",
"CHEBI:23011",
"CHEBI:3283",
"CHEBI:48829",
"CHEBI:13282",
"CHEBI:13283",
"CHEBI:13284",
"CHEBI:13285",
"CHEBI:16526",
"CHEBI:23011",
"CHEBI:3283",
"CHEBI:48829",
"CHEBI:13282",
"CHEBI:13283",
"CHEBI:13284",
"CHEBI:13285",
"CHEBI:16526",
"CHEBI:23011",
"CHEBI:3283",
"CHEBI:48829",
"CHEBI:13282",
"CHEBI:13283",
"CHEBI:13284",
"CHEBI:13285",
"CHEBI:16526",
"CHEBI:23011",
"CHEBI:3283",
"CHEBI:48829",
"CHEBI:13282",
"CHEBI:13283",
"CHEBI:13284",
"CHEBI:13285",
"CHEBI:16526",
"CHEBI:23011",
"CHEBI:3283",
"CHEBI:48829",
"CHEBI:13282",
"CHEBI:13283",
"CHEBI:13284",
"CHEBI:13285",
"CHEBI:16526",
"CHEBI:23011",
"CHEBI:3283",
"CHEBI:48829",
"CHEBI:13282",
"CHEBI:13283",
"CHEBI:13284",
"CHEBI:13285",
"CHEBI:16526",
"CHEBI:23011",
"CHEBI:3283",
"CHEBI:48829",
"CHEBI:13282",
"CHEBI:13283",
"CHEBI:13284",
"CHEBI:13285",
"CHEBI:16526",
"CHEBI:23011",
"CHEBI:3283",
"CHEBI:48829"
],
"hmdb":[
"HMDB01967",
"HMDB01967",
"HMDB01967",
"HMDB01967",
"HMDB01967",
"HMDB01967",
"HMDB01967",
"HMDB01967",
"HMDB01967",
"HMDB01967",
"HMDB01967",
"HMDB01967"
],
"inchi":"InChI=1S/CO2/c2-1-3",
"inchikey":[
"CURLTUGMZLYLDI-UHFFFAOYSA-N",
"CURLTUGMZLYLDI-UHFFFAOYSA-N",
"CURLTUGMZLYLDI-UHFFFAOYSA-N",
"CURLTUGMZLYLDI-UHFFFAOYSA-N",
"CURLTUGMZLYLDI-UHFFFAOYSA-N",
"CURLTUGMZLYLDI-UHFFFAOYSA-N",
"CURLTUGMZLYLDI-UHFFFAOYSA-N",
"CURLTUGMZLYLDI-UHFFFAOYSA-N",
"CURLTUGMZLYLDI-UHFFFAOYSA-N",
"CURLTUGMZLYLDI-UHFFFAOYSA-N",
"CURLTUGMZLYLDI-UHFFFAOYSA-N",
"CURLTUGMZLYLDI-UHFFFAOYSA-N"
],
"kegg.compound":[
"C00011",
"C00011",
"C00011",
"C00011",
"C00011",
"C00011",
"C00011",
"C00011",
"C00011",
"C00011",
"C00011",
"C00011"
],
"kegg.drug":[
"D00004",
"D00004",
"D00004",
"D00004",
"D00004",
"D00004",
"D00004",
"D00004",
"D00004",
"D00004",
"D00004",
"D00004"
],
"metanetx.chemical":[
"MNXM13",
"MNXM13",
"MNXM13",
"MNXM13",
"MNXM13",
"MNXM13",
"MNXM13",
"MNXM13",
"MNXM13",
"MNXM13",
"MNXM13",
"MNXM13"
],
"pubchem.compound":"280",
"reactome":[
"R-ALL-1132345",
"R-ALL-113528",
"R-ALL-1237009",
"R-ALL-159751",
"R-ALL-159942",
"R-ALL-189480",
"R-ALL-29376",
"R-ALL-389536",
"R-ALL-5668565",
"R-ALL-1132345",
"R-ALL-113528",
"R-ALL-1237009",
"R-ALL-159751",
"R-ALL-159942",
"R-ALL-189480",
"R-ALL-29376",
"R-ALL-389536",
"R-ALL-5668565",
"R-ALL-1132345",
"R-ALL-113528",
"R-ALL-1237009",
"R-ALL-159751",
"R-ALL-159942",
"R-ALL-189480",
"R-ALL-29376",
"R-ALL-389536",
"R-ALL-5668565",
"R-ALL-1132345",
"R-ALL-113528",
"R-ALL-1237009",
"R-ALL-159751",
"R-ALL-159942",
"R-ALL-189480",
"R-ALL-29376",
"R-ALL-389536",
"R-ALL-5668565",
"R-ALL-1132345",
"R-ALL-113528",
"R-ALL-1237009",
"R-ALL-159751",
"R-ALL-159942",
"R-ALL-189480",
"R-ALL-29376",
"R-ALL-389536",
"R-ALL-5668565",
"R-ALL-1132345",
"R-ALL-113528",
"R-ALL-1237009",
"R-ALL-159751",
"R-ALL-159942",
"R-ALL-189480",
"R-ALL-29376",
"R-ALL-389536",
"R-ALL-5668565",
"R-ALL-1132345",
"R-ALL-113528",
"R-ALL-1237009",
"R-ALL-159751",
"R-ALL-159942",
"R-ALL-189480",
"R-ALL-29376",
"R-ALL-389536",
"R-ALL-5668565",
"R-ALL-1132345",
"R-ALL-113528",
"R-ALL-1237009",
"R-ALL-159751",
"R-ALL-159942",
"R-ALL-189480",
"R-ALL-29376",
"R-ALL-389536",
"R-ALL-5668565",
"R-ALL-1132345",
"R-ALL-113528",
"R-ALL-1237009",
"R-ALL-159751",
"R-ALL-159942",
"R-ALL-189480",
"R-ALL-29376",
"R-ALL-389536",
"R-ALL-5668565",
"R-ALL-1132345",
"R-ALL-113528",
"R-ALL-1237009",
"R-ALL-159751",
"R-ALL-159942",
"R-ALL-189480",
"R-ALL-29376",
"R-ALL-389536",
"R-ALL-5668565",
"R-ALL-1132345",
"R-ALL-113528",
"R-ALL-1237009",
"R-ALL-159751",
"R-ALL-159942",
"R-ALL-189480",
"R-ALL-29376",
"R-ALL-389536",
"R-ALL-5668565",
"R-ALL-1132345",
"R-ALL-113528",
"R-ALL-1237009",
"R-ALL-159751",
"R-ALL-159942",
"R-ALL-189480",
"R-ALL-29376",
"R-ALL-389536",
"R-ALL-5668565"
],
"sbo":[
"SBO:0000247"
],
"seed.compound":[
"cpd00011",
"cpd00011",
"cpd00011",
"cpd00011",
"cpd00011",
"cpd00011",
"cpd00011",
"cpd00011",
"cpd00011",
"cpd00011",
"cpd00011",
"cpd00011"
]
}
},
{
"id":"zeax_c",
"name":"Zeaxanthin",
"compartment":"cytosol",
"charge":0,
"formula":"C40H56O2",
"annotation":{
"bigg.metabolite":[
"zeax_c"
],
"biocyc":[
"META:CPD1F-130",
"META:CPD1F-130",
"META:CPD1F-130"
],
"chebi":[
"CHEBI:10108",
"CHEBI:27361",
"CHEBI:27547",
"CHEBI:10108",
"CHEBI:27361",
"CHEBI:27547",
"CHEBI:10108",
"CHEBI:27361",
"CHEBI:27547"
],
"hmdb":[
"HMDB02789",
"HMDB02789",
"HMDB02789"
],
"inchi":"InChI=1S/C40H56O2/c1-29(17-13-19-31(3)21-23-37-33(5)25-35(41)27-39(37,7)8)15-11-12-16-30(2)18-14-20-32(4)22-24-38-34(6)26-36(42)28-40(38,9)10/h11-24,35-36,41-42H,25-28H2,1-10H3/b12-11+,17-13+,18-14+,23-21+,24-22+,29-15+,30-16+,31-19+,32-20+/t35-,36-/m1/s1",
"inchikey":[
"JKQXZKUSFCKOGQ-QAYBQHTQSA-N",
"JKQXZKUSFCKOGQ-QAYBQHTQSA-N",
"JKQXZKUSFCKOGQ-QAYBQHTQSA-N"
],
"kegg.compound":[
"C06098",
"C06098",
"C06098"
],
"lipidmaps":[
"LMPR01070261",
"LMPR01070261",
"LMPR01070261"
],
"metanetx.chemical":[
"MNXM403",
"MNXM403",
"MNXM403"
],
"pubchem.compound":"5280899",
"sbo":[
"SBO:0000247"
],
"seed.compound":[
"cpd03637",
"cpd03637",
"cpd03637"
]
}
},
{
"id":"ptrc_c",
"name":"Putrescine",
"compartment":"cytosol",
"charge":2,
"formula":"C4H14N2",
"annotation":{
"bigg.metabolite":[
"ptrc_c"
],
"biocyc":[
"META:PUTRESCINE",
"META:PUTRESCINE",
"META:PUTRESCINE",
"META:PUTRESCINE",
"META:PUTRESCINE",
"META:PUTRESCINE"
],
"chebi":[
"CHEBI:14972",
"CHEBI:17148",
"CHEBI:26405",
"CHEBI:326268",
"CHEBI:45092",
"CHEBI:8650",
"CHEBI:14972",
"CHEBI:17148",
"CHEBI:26405",
"CHEBI:326268",
"CHEBI:45092",
"CHEBI:8650",
"CHEBI:14972",
"CHEBI:17148",
"CHEBI:26405",
"CHEBI:326268",
"CHEBI:45092",
"CHEBI:8650",
"CHEBI:14972",
"CHEBI:17148",
"CHEBI:26405",
"CHEBI:326268",
"CHEBI:45092",
"CHEBI:8650",
"CHEBI:14972",
"CHEBI:17148",
"CHEBI:26405",
"CHEBI:326268",
"CHEBI:45092",
"CHEBI:8650",
"CHEBI:14972",
"CHEBI:17148",
"CHEBI:26405",
"CHEBI:326268",
"CHEBI:45092",
"CHEBI:8650"
],
"hmdb":[
"HMDB01414",
"HMDB60243",
"HMDB01414",
"HMDB60243",
"HMDB01414",
"HMDB60243",
"HMDB01414",
"HMDB60243",
"HMDB01414",
"HMDB60243",
"HMDB01414",
"HMDB60243"
],
"inchi":"InChI=1S/C4H12N2/c5-3-1-2-4-6/h1-6H2",
"inchikey":[
"KIDHWZJUCRJVML-UHFFFAOYSA-P",
"KIDHWZJUCRJVML-UHFFFAOYSA-P",
"KIDHWZJUCRJVML-UHFFFAOYSA-P",
"KIDHWZJUCRJVML-UHFFFAOYSA-P",
"KIDHWZJUCRJVML-UHFFFAOYSA-P",
"KIDHWZJUCRJVML-UHFFFAOYSA-P"
],
"kegg.compound":[
"C00134",
"C00134",
"C00134",
"C00134",
"C00134",
"C00134"
],
"metanetx.chemical":[
"MNXM118",
"MNXM118",
"MNXM118",
"MNXM118",
"MNXM118",
"MNXM118"
],
"pubchem.compound":"1045",
"reactome":[
"R-ALL-141350",
"R-ALL-29610",
"R-ALL-141350",
"R-ALL-29610",
"R-ALL-141350",
"R-ALL-29610",
"R-ALL-141350",
"R-ALL-29610",
"R-ALL-141350",
"R-ALL-29610",
"R-ALL-141350",
"R-ALL-29610"
],
"sbo":[
"SBO:0000247"
],
"seed.compound":[
"cpd00118",
"cpd12215",
"cpd00118",
"cpd12215",
"cpd00118",
"cpd12215",
"cpd00118",
"cpd12215",
"cpd00118",
"cpd12215",
"cpd00118",
"cpd12215"
]
}
},
{
"id":"adp_c",
"name":"ADP",
"compartment":"cytosol",
"charge":-3,
"formula":"C10H12N5O10P2",
"annotation":{
"bigg.metabolite":[
"adp_c"
],
"biocyc":[
"META:ADP",
"META:ADP",
"META:ADP",
"META:ADP",
"META:ADP",
"META:ADP",
"META:ADP",
"META:ADP",
"META:ADP",
"META:ADP",
"META:ADP"
],
"chebi":[
"CHEBI:13222",
"CHEBI:16761",
"CHEBI:22244",
"CHEBI:2342",
"CHEBI:40553",
"CHEBI:456216",
"CHEBI:87518",
"CHEBI:13222",
"CHEBI:16761",
"CHEBI:22244",
"CHEBI:2342",
"CHEBI:40553",
"CHEBI:456216",
"CHEBI:87518",
"CHEBI:13222",
"CHEBI:16761",
"CHEBI:22244",
"CHEBI:2342",
"CHEBI:40553",
"CHEBI:456216",
"CHEBI:87518",
"CHEBI:13222",
"CHEBI:16761",
"CHEBI:22244",
"CHEBI:2342",
"CHEBI:40553",
"CHEBI:456216",
"CHEBI:87518",
"CHEBI:13222",
"CHEBI:16761",
"CHEBI:22244",
"CHEBI:2342",
"CHEBI:40553",
"CHEBI:456216",
"CHEBI:87518",
"CHEBI:13222",
"CHEBI:16761",
"CHEBI:22244",
"CHEBI:2342",
"CHEBI:40553",
"CHEBI:456216",
"CHEBI:87518",
"CHEBI:13222",
"CHEBI:16761",
"CHEBI:22244",
"CHEBI:2342",
"CHEBI:40553",
"CHEBI:456216",
"CHEBI:87518",
"CHEBI:13222",
"CHEBI:16761",
"CHEBI:22244",
"CHEBI:2342",
"CHEBI:40553",
"CHEBI:456216",
"CHEBI:87518",
"CHEBI:13222",
"CHEBI:16761",
"CHEBI:22244",
"CHEBI:2342",
"CHEBI:40553",
"CHEBI:456216",
"CHEBI:87518",
"CHEBI:13222",
"CHEBI:16761",
"CHEBI:22244",
"CHEBI:2342",
"CHEBI:40553",
"CHEBI:456216",
"CHEBI:87518",
"CHEBI:13222",
"CHEBI:16761",
"CHEBI:22244",
"CHEBI:2342",
"CHEBI:40553",
"CHEBI:456216",
"CHEBI:87518"
],
"hmdb":[
"HMDB01341",
"HMDB01341",
"HMDB01341",
"HMDB01341",
"HMDB01341",
"HMDB01341",
"HMDB01341",
"HMDB01341",
"HMDB01341",
"HMDB01341",
"HMDB01341"
],
"inchi":"InChI=1S/C10H15N5O10P2/c11-8-5-9(13-2-12-8)15(3-14-5)10-7(17)6(16)4(24-10)1-23-27(21,22)25-26(18,19)20/h2-4,6-7,10,16-17H,1H2,(H,21,22)(H2,11,12,13)(H2,18,19,20)/t4-,6-,7-,10-/m1/s1",
"inchikey":[
"XTWYTFMLZFPYCI-KQYNXXCUSA-K",
"XTWYTFMLZFPYCI-KQYNXXCUSA-K",
"XTWYTFMLZFPYCI-KQYNXXCUSA-K",
"XTWYTFMLZFPYCI-KQYNXXCUSA-K",
"XTWYTFMLZFPYCI-KQYNXXCUSA-K",
"XTWYTFMLZFPYCI-KQYNXXCUSA-K",
"XTWYTFMLZFPYCI-KQYNXXCUSA-K",
"XTWYTFMLZFPYCI-KQYNXXCUSA-K",
"XTWYTFMLZFPYCI-KQYNXXCUSA-K",
"XTWYTFMLZFPYCI-KQYNXXCUSA-K",
"XTWYTFMLZFPYCI-KQYNXXCUSA-K"
],
"kegg.compound":[
"C00008",
"C00008",
"C00008",
"C00008",
"C00008",
"C00008",
"C00008",
"C00008",
"C00008",
"C00008",
"C00008"
],
"kegg.glycan":[
"G11113",
"G11113",
"G11113",
"G11113",
"G11113",
"G11113",
"G11113",
"G11113",
"G11113",
"G11113",
"G11113"
],
"metanetx.chemical":[
"MNXM7",
"MNXM7",
"MNXM7",
"MNXM7",
"MNXM7",
"MNXM7",
"MNXM7",
"MNXM7",
"MNXM7",
"MNXM7",
"MNXM7"
],
"pubchem.compound":"6022",
"reactome":[
"R-ALL-113581",
"R-ALL-113582",
"R-ALL-114564",
"R-ALL-114565",
"R-ALL-211606",
"R-ALL-29370",
"R-ALL-5632457",
"R-ALL-5696026",
"R-ALL-6798177",
"R-ALL-8869360",
"R-ALL-113581",
"R-ALL-113582",
"R-ALL-114564",
"R-ALL-114565",
"R-ALL-211606",
"R-ALL-29370",
"R-ALL-5632457",
"R-ALL-5696026",
"R-ALL-6798177",
"R-ALL-8869360",
"R-ALL-113581",
"R-ALL-113582",
"R-ALL-114564",
"R-ALL-114565",
"R-ALL-211606",
"R-ALL-29370",
"R-ALL-5632457",
"R-ALL-5696026",
"R-ALL-6798177",
"R-ALL-8869360",
"R-ALL-113581",
"R-ALL-113582",
"R-ALL-114564",
"R-ALL-114565",
"R-ALL-211606",
"R-ALL-29370",
"R-ALL-5632457",
"R-ALL-5696026",
"R-ALL-6798177",
"R-ALL-8869360",
"R-ALL-113581",
"R-ALL-113582",
"R-ALL-114564",
"R-ALL-114565",
"R-ALL-211606",
"R-ALL-29370",
"R-ALL-5632457",
"R-ALL-5696026",
"R-ALL-6798177",
"R-ALL-8869360",
"R-ALL-113581",
"R-ALL-113582",
"R-ALL-114564",
"R-ALL-114565",
"R-ALL-211606",
"R-ALL-29370",
"R-ALL-5632457",
"R-ALL-5696026",
"R-ALL-6798177",
"R-ALL-8869360",
"R-ALL-113581",
"R-ALL-113582",
"R-ALL-114564",
"R-ALL-114565",
"R-ALL-211606",
"R-ALL-29370",
"R-ALL-5632457",
"R-ALL-5696026",
"R-ALL-6798177",
"R-ALL-8869360",
"R-ALL-113581",
"R-ALL-113582",
"R-ALL-114564",
"R-ALL-114565",
"R-ALL-211606",
"R-ALL-29370",
"R-ALL-5632457",
"R-ALL-5696026",
"R-ALL-6798177",
"R-ALL-8869360",
"R-ALL-113581",
"R-ALL-113582",
"R-ALL-114564",
"R-ALL-114565",
"R-ALL-211606",
"R-ALL-29370",
"R-ALL-5632457",
"R-ALL-5696026",
"R-ALL-6798177",
"R-ALL-8869360",
"R-ALL-113581",
"R-ALL-113582",
"R-ALL-114564",
"R-ALL-114565",
"R-ALL-211606",
"R-ALL-29370",
"R-ALL-5632457",
"R-ALL-5696026",
"R-ALL-6798177",
"R-ALL-8869360",
"R-ALL-113581",
"R-ALL-113582",
"R-ALL-114564",
"R-ALL-114565",
"R-ALL-211606",
"R-ALL-29370",
"R-ALL-5632457",
"R-ALL-5696026",
"R-ALL-6798177",
"R-ALL-8869360"
],
"sbo":[
"SBO:0000247"
],
"seed.compound":[
"cpd00008",
"cpd00008",
"cpd00008",
"cpd00008",
"cpd00008",
"cpd00008",
"cpd00008",
"cpd00008",
"cpd00008",
"cpd00008",
"cpd00008"
]
}
},
{
"id":"ncam_c",
"name":"Nicotinamide",
"compartment":"cytosol",
"charge":0,
"formula":"C6H6N2O",
"annotation":{
"bigg.metabolite":[
"ncam_c"
],
"biocyc":[
"META:NIACINAMIDE",
"META:NIACINAMIDE",
"META:NIACINAMIDE",
"META:NIACINAMIDE"
],
"chebi":[
"CHEBI:14645",
"CHEBI:17154",
"CHEBI:25521",
"CHEBI:44258",
"CHEBI:7556",
"CHEBI:14645",
"CHEBI:17154",
"CHEBI:25521",
"CHEBI:44258",
"CHEBI:7556",
"CHEBI:14645",
"CHEBI:17154",
"CHEBI:25521",
"CHEBI:44258",
"CHEBI:7556",
"CHEBI:14645",
"CHEBI:17154",
"CHEBI:25521",
"CHEBI:44258",
"CHEBI:7556"
],
"hmdb":[
"HMDB01406",
"HMDB01406",
"HMDB01406",
"HMDB01406"
],
"inchi":"InChI=1S/C6H6N2O/c7-6(9)5-2-1-3-8-4-5/h1-4H,(H2,7,9)",
"inchikey":[
"DFPAKSUCGFBDDF-UHFFFAOYSA-N",
"DFPAKSUCGFBDDF-UHFFFAOYSA-N",
"DFPAKSUCGFBDDF-UHFFFAOYSA-N",
"DFPAKSUCGFBDDF-UHFFFAOYSA-N"
],
"kegg.compound":[
"C00153",
"C00153",
"C00153",
"C00153"
],
"kegg.drug":[
"D00036",
"D00036",
"D00036",
"D00036"
],
"metanetx.chemical":[
"MNXM216",
"MNXM216",
"MNXM216",
"MNXM216"
],
"pubchem.compound":"936",
"reactome":[
"R-ALL-197277",
"R-ALL-8870343",
"R-ALL-197277",
"R-ALL-8870343",
"R-ALL-197277",
"R-ALL-8870343",
"R-ALL-197277",
"R-ALL-8870343"
],
"sbo":[
"SBO:0000247"
],
"seed.compound":[
"cpd00133",
"cpd00133",
"cpd00133",
"cpd00133"
]
}
},
{
"id":"3a2oxpp_c",
"name":"3-Amino-2-oxopropyl phosphate",
"compartment":"cytosol",
"charge":-1,
"formula":"C3H7NO5P",
"annotation":{
"bigg.metabolite":[
"3a2oxpp_c"
],
"biocyc":"META:1-AMINO-PROPAN-2-ONE-3-PHOSPHATE",
"chebi":"CHEBI:57279",
"hmdb":[
"HMDB0000370",
"HMDB00370"
],
"kegg.compound":"C11638",
"metanetx.chemical":[
"MNXM1213",
"MNXM1091747",
"MNXM1091748",
"MNXM1092482",
"MNXM5455",
"MNXM1634"
],
"pubchem.compound":"5",
"sbo":[
"SBO:0000247"
],
"seed.compound":"cpd08449"
}
},
{
"id":"aspsa_c",
"name":"L-Aspartate 4-semialdehyde",
"compartment":"cytosol",
"charge":0,
"formula":"C4H7NO3",
"annotation":{
"bigg.metabolite":[
"aspsa_c"
],
"biocyc":[
"META:L-ASPARTATE-SEMIALDEHYDE",
"META:L-ASPARTATE-SEMIALDEHYDE",
"META:L-ASPARTATE-SEMIALDEHYDE"
],
"chebi":[
"CHEBI:13086",
"CHEBI:13087",
"CHEBI:18051",
"CHEBI:21245",
"CHEBI:40847",
"CHEBI:537519",
"CHEBI:6194",
"CHEBI:13086",
"CHEBI:13087",
"CHEBI:18051",
"CHEBI:21245",
"CHEBI:40847",
"CHEBI:537519",
"CHEBI:6194",
"CHEBI:13086",
"CHEBI:13087",
"CHEBI:18051",
"CHEBI:21245",
"CHEBI:40847",
"CHEBI:537519",
"CHEBI:6194"
],
"hmdb":[
"HMDB12249",
"HMDB12249",
"HMDB12249"
],
"inchi":"InChI=1S/C4H7NO3/c5-3(1-2-6)4(7)8/h2-3H,1,5H2,(H,7,8)/t3-/m0/s1",
"inchikey":[
"HOSWPDPVFBCLSY-VKHMYHEASA-N",
"HOSWPDPVFBCLSY-VKHMYHEASA-N",
"HOSWPDPVFBCLSY-VKHMYHEASA-N"
],
"kegg.compound":[
"C00441",
"C00441",
"C00441"
],
"metanetx.chemical":[
"MNXM361",
"MNXM361",
"MNXM361"
],
"pubchem.compound":"5287708",
"sbo":[
"SBO:0000247"
],
"seed.compound":[
"cpd00346",
"cpd00346",
"cpd00346"
]
}
},
{
"id":"tdec2eACP_c",
"name":"trans-Dec-2-enoyl-[acp]",
"compartment":"cytosol",
"charge":-1,
"formula":"C10H17OSR",
"annotation":{
"bigg.metabolite":[
"tdec2eACP_c"
],
"chebi":[
"CHEBI:10724",
"CHEBI:10724",
"CHEBI:10724"
],
"kegg.compound":[
"C05754",
"C05754",
"C05754"
],
"lipidmaps":[
"LMFA07060012",
"LMFA07060012",
"LMFA07060012"
],
"metanetx.chemical":[
"MNXM28221",
"MNXM28221",
"MNXM28221"
],
"pubchem.compound":"8049",
"sbo":[
"SBO:0000247"
],
"seed.compound":[
"cpd11475",
"cpd11475",
"cpd11475"
]
}
},
{
"id":"phom_c",
"name":"O-Phospho-L-homoserine",
"compartment":"cytosol",
"charge":-2,
"formula":"C4H8NO6P",
"annotation":{
"bigg.metabolite":[
"phom_c"
],
"biocyc":[
"META:O-PHOSPHO-L-HOMOSERINE",
"META:O-PHOSPHO-L-HOMOSERINE"
],
"chebi":[
"CHEBI:12693",
"CHEBI:12717",
"CHEBI:15961",
"CHEBI:21965",
"CHEBI:57590",
"CHEBI:7691",
"CHEBI:12693",
"CHEBI:12717",
"CHEBI:15961",
"CHEBI:21965",
"CHEBI:57590",
"CHEBI:7691"
],
"hmdb":[
"HMDB03484",
"HMDB06495",
"HMDB62692",
"HMDB03484",
"HMDB06495",
"HMDB62692"
],
"inchi":"InChI=1S/C4H10NO6P/c5-3(4(6)7)1-2-11-12(8,9)10/h3H,1-2,5H2,(H,6,7)(H2,8,9,10)/t3-/m0/s1",
"inchikey":[
"FXDNYOANAXWZHG-VKHMYHEASA-L",
"FXDNYOANAXWZHG-VKHMYHEASA-L"
],
"kegg.compound":[
"C01102",
"C01102"
],
"metanetx.chemical":[
"MNXM1334",
"MNXM1334"
],
"pubchem.compound":"151187",
"sbo":[
"SBO:0000247"
],
"seed.compound":[
"cpd00809",
"cpd00809"
]
}
},
{
"id":"5mdr1p_c",
"name":"S-Methyl-5-thio-D-ribose 1-phosphate",
"compartment":"cytosol",
"charge":-2,
"formula":"C6H11O7PS",
"annotation":{
"bigg.metabolite":[
"5mdr1p_c"
],
"biocyc":[
"META:CPD-444"
],
"chebi":[
"CHEBI:12767",
"CHEBI:12769",
"CHEBI:12770",
"CHEBI:20614",
"CHEBI:20616",
"CHEBI:2102",
"CHEBI:27859",
"CHEBI:30309",
"CHEBI:30310",
"CHEBI:30311",
"CHEBI:58533"
],
"hmdb":[
"HMDB0000963",
"HMDB00963"
],
"inchi":"InChI=1S/C6H13O7PS/c1-15-2-3-4(7)5(8)6(12-3)13-14(9,10)11/h3-8H,2H2,1H3,(H2,9,10,11)/t3-,4-,5-,6-/m1/s1",
"inchikey":[
"JTFITTQBRJDSTL-KVTDHHQDSA-L"
],
"kegg.compound":[
"C04188"
],
"metanetx.chemical":[
"MNXM407"
],
"pubchem.compound":"11988266 ",
"reactome":[
"R-ALL-1237165"
],
"sbo":[
"SBO:0000247"
],
"seed.compound":[
"cpd02574",
"cpd29669"
]
}
},
{
"id":"rb15bp_cx",
"name":"D-Ribulose 1,5-bisphosphate",
"compartment":"carboxyzome",
"charge":-4,
"formula":"C5H8O11P2",
"annotation":{
"bigg.metabolite":[
"rb15bp_cx"
],
"biocyc":[
"META:D-RIBULOSE-15-P2",
"META:D-RIBULOSE-15-P2",
"META:D-RIBULOSE-15-P2",
"META:D-RIBULOSE-15-P2"
],
"chebi":[
"CHEBI:13017",
"CHEBI:16710",
"CHEBI:21087",
"CHEBI:4242",
"CHEBI:45480",
"CHEBI:57870",
"CHEBI:13017",
"CHEBI:16710",
"CHEBI:21087",
"CHEBI:4242",
"CHEBI:45480",
"CHEBI:57870",
"CHEBI:13017",
"CHEBI:16710",
"CHEBI:21087",
"CHEBI:4242",
"CHEBI:45480",
"CHEBI:57870",
"CHEBI:13017",
"CHEBI:16710",
"CHEBI:21087",
"CHEBI:4242",
"CHEBI:45480",
"CHEBI:57870"
],
"hmdb":[
"HMDB0244230",
"HMDB0304322"
],
"inchi":"InChI=1S/C5H12O11P2/c6-3(1-15-17(9,10)11)5(8)4(7)2-16-18(12,13)14/h3,5-6,8H,1-2H2,(H2,9,10,11)(H2,12,13,14)/t3-,5-/m1/s1",
"inchikey":[
"YAHZABJORDUQGO-NQXXGFSBSA-J",
"YAHZABJORDUQGO-NQXXGFSBSA-J",
"YAHZABJORDUQGO-NQXXGFSBSA-J",
"YAHZABJORDUQGO-NQXXGFSBSA-J"
],
"kegg.compound":[
"C01182",
"C01182",
"C01182",
"C01182"
],
"metanetx.chemical":[
"MNXM1276",
"MNXM1276",
"MNXM1276",
"MNXM1276"
],
"pubchem.compound":"123658 ",
"sbo":[
"SBO:0000247"
],
"seed.compound":[
"cpd00871",
"cpd00871",
"cpd00871",
"cpd00871"
]
}
},
{
"id":"bcryptox_c",
"name":"beta-Cryptoxanthin",
"compartment":"cytosol",
"charge":0,
"formula":"C40H56O",
"annotation":{
"bigg.metabolite":[
"bcryptox_c"
],
"biocyc":[
"META:CPD-7409",
"META:CPD-7409"
],
"chebi":[
"CHEBI:10362",
"CHEBI:10362"
],
"hmdb":[
"HMDB33844",
"HMDB33844"
],
"inchi":"InChI=1S/C40H56O/c1-30(18-13-20-32(3)23-25-37-34(5)22-15-27-39(37,7)8)16-11-12-17-31(2)19-14-21-33(4)24-26-38-35(6)28-36(41)29-40(38,9)10/h11-14,16-21,23-26,36,41H,15,22,27-29H2,1-10H3/b12-11+,18-13+,19-14+,25-23+,26-24+,30-16+,31-17+,32-20+,33-21+/t36-/m1/s1",
"inchikey":[
"DMASLKHVQRHNES-FKKUPVFPSA-N",
"DMASLKHVQRHNES-FKKUPVFPSA-N"
],
"kegg.compound":[
"C08591",
"C08591"
],
"lipidmaps":[
"LMPR01070269",
"LMPR01070269"
],
"metanetx.chemical":[
"MNXM1541",
"MNXM1541"
],
"pubchem.compound":"5281235",
"sbo":[
"SBO:0000247"
],
"seed.compound":[
"cpd05498",
"cpd05498"
]
}
},
{
"id":"spmd_c",
"name":"Spermidine",
"compartment":"cytosol",
"charge":3,
"formula":"C7H22N3",
"annotation":{
"bigg.metabolite":[
"spmd_c"
],
"biocyc":[
"META:SPERMIDINE",
"META:SPERMIDINE",
"META:SPERMIDINE",
"META:SPERMIDINE",
"META:SPERMIDINE",
"META:SPERMIDINE"
],
"chebi":[
"CHEBI:15095",
"CHEBI:15097",
"CHEBI:16610",
"CHEBI:26732",
"CHEBI:26733",
"CHEBI:45647",
"CHEBI:57834",
"CHEBI:9218",
"CHEBI:15095",
"CHEBI:15097",
"CHEBI:16610",
"CHEBI:26732",
"CHEBI:26733",
"CHEBI:45647",
"CHEBI:57834",
"CHEBI:9218",
"CHEBI:15095",
"CHEBI:15097",
"CHEBI:16610",
"CHEBI:26732",
"CHEBI:26733",
"CHEBI:45647",
"CHEBI:57834",
"CHEBI:9218",
"CHEBI:15095",
"CHEBI:15097",
"CHEBI:16610",
"CHEBI:26732",
"CHEBI:26733",
"CHEBI:45647",
"CHEBI:57834",
"CHEBI:9218",
"CHEBI:15095",
"CHEBI:15097",
"CHEBI:16610",
"CHEBI:26732",
"CHEBI:26733",
"CHEBI:45647",
"CHEBI:57834",
"CHEBI:9218",
"CHEBI:15095",
"CHEBI:15097",
"CHEBI:16610",
"CHEBI:26732",
"CHEBI:26733",
"CHEBI:45647",
"CHEBI:57834",
"CHEBI:9218"
],
"hmdb":[
"HMDB01257",
"HMDB01257",
"HMDB01257",
"HMDB01257",
"HMDB01257",
"HMDB01257"
],
"inchi":"InChI=1S/C7H19N3/c8-4-1-2-6-10-7-3-5-9/h10H,1-9H2",
"inchikey":[
"ATHGHQPFGPMSJY-UHFFFAOYSA-Q",
"ATHGHQPFGPMSJY-UHFFFAOYSA-Q",
"ATHGHQPFGPMSJY-UHFFFAOYSA-Q",
"ATHGHQPFGPMSJY-UHFFFAOYSA-Q",
"ATHGHQPFGPMSJY-UHFFFAOYSA-Q",
"ATHGHQPFGPMSJY-UHFFFAOYSA-Q"
],
"kegg.compound":[
"C00315",
"C00315",
"C00315",
"C00315",
"C00315",
"C00315"
],
"metanetx.chemical":[
"MNXM124",
"MNXM124",
"MNXM124",
"MNXM124",
"MNXM124",
"MNXM124"
],
"pubchem.compound":"1102",
"reactome":[
"R-ALL-141324",
"R-ALL-204635",
"R-ALL-141324",
"R-ALL-204635",
"R-ALL-141324",
"R-ALL-204635",
"R-ALL-141324",
"R-ALL-204635",
"R-ALL-141324",
"R-ALL-204635",
"R-ALL-141324",
"R-ALL-204635"
],
"sbo":[
"SBO:0000247"
],
"seed.compound":[
"cpd00264",
"cpd00264",
"cpd00264",
"cpd00264",
"cpd00264",
"cpd00264"
]
}
},
{
"id":"udpsq_c",
"name":"UDP-6-sulfoquinovose",
"compartment":"cytosol",
"charge":-3,
"formula":"C15H21N2O19P2S",
"annotation":{
"bigg.metabolite":[
"udpsq_c"
],
"biocyc":[
"META:UDP-SULFOQUINOVOSE",
"META:UDP-SULFOQUINOVOSE"
],
"chebi":[
"CHEBI:13452",
"CHEBI:15855",
"CHEBI:60009",
"CHEBI:9810",
"CHEBI:13452",
"CHEBI:15855",
"CHEBI:60009",
"CHEBI:9810"
],
"inchi":"InChI=1S/C15H24N2O19P2S/c18-7-1-2-17(15(24)16-7)13-11(22)8(19)5(33-13)3-32-37(25,26)36-38(27,28)35-14-12(23)10(21)9(20)6(34-14)4-39(29,30)31/h1-2,5-6,8-14,19-23H,3-4H2,(H,25,26)(H,27,28)(H,16,18,24)(H,29,30,31)/t5-,6-,8-,9-,10+,11-,12-,13-,14-/m1/s1",
"inchikey":[
"FQANCGQCBCUSMI-JZMIEXBBSA-K",
"FQANCGQCBCUSMI-JZMIEXBBSA-K"
],
"kegg.compound":[
"C11521",
"C11521"
],
"metanetx.chemical":[
"MNXM3379",
"MNXM3379"
],
"pubchem.compound":"443244",
"sbo":[
"SBO:0000247"
],
"seed.compound":[
"cpd08358",
"cpd08358"
]
}
},
{
"id":"h2_c",
"name":"Hydrogen",
"compartment":"cytosol",
"charge":0,
"formula":"H2",
"annotation":{
"bigg.metabolite":[
"h2_c"
],
"biocyc":[
"META:HYDROGEN-MOLECULE",
"META:HYDROGEN-MOLECULE",
"META:HYDROGEN-MOLECULE",
"META:HYDROGEN-MOLECULE",
"META:HYDROGEN-MOLECULE"
],
"chebi":[
"CHEBI:13350",
"CHEBI:18276",
"CHEBI:25363",
"CHEBI:29294",
"CHEBI:29298",
"CHEBI:29299",
"CHEBI:5785",
"CHEBI:13350",
"CHEBI:18276",
"CHEBI:25363",
"CHEBI:29294",
"CHEBI:29298",
"CHEBI:29299",
"CHEBI:5785",
"CHEBI:13350",
"CHEBI:18276",
"CHEBI:25363",
"CHEBI:29294",
"CHEBI:29298",
"CHEBI:29299",
"CHEBI:5785",
"CHEBI:13350",
"CHEBI:18276",
"CHEBI:25363",
"CHEBI:29294",
"CHEBI:29298",
"CHEBI:29299",
"CHEBI:5785",
"CHEBI:13350",
"CHEBI:18276",
"CHEBI:25363",
"CHEBI:29294",
"CHEBI:29298",
"CHEBI:29299",
"CHEBI:5785"
],
"hmdb":[
"HMDB01362",
"HMDB01362",
"HMDB01362",
"HMDB01362",
"HMDB01362"
],
"inchi":"InChI=1S/p+1",
"inchikey":[
"UFHFLCQGNIYNRP-UHFFFAOYSA-N",
"UFHFLCQGNIYNRP-UHFFFAOYSA-N",
"UFHFLCQGNIYNRP-UHFFFAOYSA-N",
"UFHFLCQGNIYNRP-UHFFFAOYSA-N",
"UFHFLCQGNIYNRP-UHFFFAOYSA-N"
],
"kegg.compound":[
"C00282",
"C00282",
"C00282",
"C00282",
"C00282"
],
"metanetx.chemical":[
"MNXM195",
"MNXM195",
"MNXM195",
"MNXM195",
"MNXM195"
],
"pubchem.compound":"783",
"reactome":[
"R-ALL-113555",
"R-ALL-113555",
"R-ALL-113555",
"R-ALL-113555",
"R-ALL-113555"
],
"sbo":[
"SBO:0000247"
],
"seed.compound":[
"cpd11640",
"cpd11640",
"cpd11640",
"cpd11640",
"cpd11640"
]
}
},
{
"id":"adocbip_c",
"name":"Adenosyl cobinamide phosphate",
"compartment":"cytosol",
"charge":-1,
"formula":"C58CoH83N16O14P",
"annotation":{
"bigg.metabolite":[
"adocbip_c"
],
"biocyc":[
"META:ADENOSYLCOBINAMIDE-P"
],
"chebi":[
"CHEBI:2481",
"CHEBI:58502"
],
"hmdb":[
"HMDB12184"
],
"inchi":"InChI=1S/C48H74N11O11P.C10H12N5O3.Co/c1-23(70-71(67,68)69)22-55-38(66)16-17-45(6)29(18-35(52)63)43-48(9)47(8,21-37(54)65)28(12-15-34(51)62)40(59-48)25(3)42-46(7,20-36(53)64)26(10-13-32(49)60)30(56-42)19-31-44(4,5)27(11-14-33(50)61)39(57-31)24(2)41(45)58-43;1-4-6(16)7(17)10(18-4)15-3-14-5-8(11)12-2-13-9(5)15;/h19,23,26-29,43H,10-18,20-22H2,1-9H3,(H16,49,50,51,52,53,54,55,56,57,58,59,60,61,62,63,64,65,66,67,68,69);2-4,6-7,10,16-17H,1H2,(H2,11,12,13);/q;-1;/p-1/t23-,26-,27-,28-,29+,43-,45-,46+,47+,48+;4-,6-,7-,10-;/m11./s1",
"inchikey":[
"MQCMBMUJJHSGIF-QMUWONGRSA-K"
],
"kegg.compound":[
"C06509"
],
"metanetx.chemical":[
"MNXM856"
],
"pubchem.compound":"70678549",
"sbo":[
"SBO:0000247"
],
"seed.compound":[
"cpd03919"
]
}
},
{
"id":"phycy_c",
"name":"(3Z)-Phycocyanobilin",
"compartment":"cytosol",
"charge":-2,
"formula":"C33H36N4O6",
"annotation":{
"bigg.metabolite":[
"phycy_c"
],
"chebi":[
"CHEBI:57438",
"CHEBI:57437"
],
"hmdb":"HMDB0242598",
"inchi":"InChI=1S/C33H38N4O6/c1-7-20-19(6)32(42)37-27(20)14-25-18(5)23(10-12-31(40)41)29(35-25)15-28-22(9-11-30(38)39)17(4)24(34-28)13-26-16(3)21(8-2)33(43)36-26/h7,13-15,19,34-35H,8-12H2,1-6H3,(H,37,42)(H,38,39)(H,40,41)/b20-7-,24-13-,27-14-,28-15-/t19-/m1/s1",
"inchikey":"NNMALANKTSRILL-ZUTFDUMMSA-N",
"kegg.compound":"C05786",
"metanetx.chemical":[
"MNXM733826",
"MNXM1094004"
],
"pubchem.compound":"5280816",
"sbo":[
"SBO:0000247"
],
"seed.compound":"cpd03427"
}
},
{
"id":"cbmp_c",
"name":"N-Carbamoylputrescine",
"compartment":"cytosol",
"charge":1,
"formula":"C5H14N3O",
"annotation":{
"bigg.metabolite":[
"cbmp_c"
],
"biocyc":[
"META:CPD-597",
"META:CPD-597",
"META:CPD-597",
"META:CPD-597",
"META:CPD-597"
],
"chebi":[
"CHEBI:12497",
"CHEBI:12594",
"CHEBI:17902",
"CHEBI:21691",
"CHEBI:58318",
"CHEBI:7258",
"CHEBI:12497",
"CHEBI:12594",
"CHEBI:17902",
"CHEBI:21691",
"CHEBI:58318",
"CHEBI:7258",
"CHEBI:12497",
"CHEBI:12594",
"CHEBI:17902",
"CHEBI:21691",
"CHEBI:58318",
"CHEBI:7258",
"CHEBI:12497",
"CHEBI:12594",
"CHEBI:17902",
"CHEBI:21691",
"CHEBI:58318",
"CHEBI:7258",
"CHEBI:12497",
"CHEBI:12594",
"CHEBI:17902",
"CHEBI:21691",
"CHEBI:58318",
"CHEBI:7258"
],
"hmdb":[
"HMDB33458",
"HMDB33458",
"HMDB33458",
"HMDB33458",
"HMDB33458"
],
"inchi":"InChI=1S/C5H13N3O/c6-3-1-2-4-8-5(7)9/h1-4,6H2,(H3,7,8,9)",
"inchikey":[
"YANFYYGANIYHGI-UHFFFAOYSA-O",
"YANFYYGANIYHGI-UHFFFAOYSA-O",
"YANFYYGANIYHGI-UHFFFAOYSA-O",
"YANFYYGANIYHGI-UHFFFAOYSA-O",
"YANFYYGANIYHGI-UHFFFAOYSA-O"
],
"kegg.compound":[
"C00436",
"C00436",
"C00436",
"C00436",
"C00436"
],
"metanetx.chemical":[
"MNXM1243",
"MNXM1243",
"MNXM1243",
"MNXM1243",
"MNXM1243"
],
"pubchem.compound":"276",
"sbo":[
"SBO:0000247"
],
"seed.compound":[
"cpd00341",
"cpd00341",
"cpd00341",
"cpd00341",
"cpd00341"
]
}
},
{
"id":"nadh_c",
"name":"NADH",
"compartment":"cytosol",
"charge":-2,
"formula":"C21H27N7O14P2",
"annotation":{
"bigg.metabolite":[
"nadh_c"
],
"biocyc":[
"META:NADH",
"META:NADH",
"META:NADH",
"META:NADH",
"META:NADH",
"META:NADH",
"META:NADH",
"META:NADH"
],
"chebi":[
"CHEBI:13395",
"CHEBI:13396",
"CHEBI:16908",
"CHEBI:21902",
"CHEBI:44216",
"CHEBI:57945",
"CHEBI:7423",
"CHEBI:13395",
"CHEBI:13396",
"CHEBI:16908",
"CHEBI:21902",
"CHEBI:44216",
"CHEBI:57945",
"CHEBI:7423",
"CHEBI:13395",
"CHEBI:13396",
"CHEBI:16908",
"CHEBI:21902",
"CHEBI:44216",
"CHEBI:57945",
"CHEBI:7423",
"CHEBI:13395",
"CHEBI:13396",
"CHEBI:16908",
"CHEBI:21902",
"CHEBI:44216",
"CHEBI:57945",
"CHEBI:7423",
"CHEBI:13395",
"CHEBI:13396",
"CHEBI:16908",
"CHEBI:21902",
"CHEBI:44216",
"CHEBI:57945",
"CHEBI:7423",
"CHEBI:13395",
"CHEBI:13396",
"CHEBI:16908",
"CHEBI:21902",
"CHEBI:44216",
"CHEBI:57945",
"CHEBI:7423",
"CHEBI:13395",
"CHEBI:13396",
"CHEBI:16908",
"CHEBI:21902",
"CHEBI:44216",
"CHEBI:57945",
"CHEBI:7423",
"CHEBI:13395",
"CHEBI:13396",
"CHEBI:16908",
"CHEBI:21902",
"CHEBI:44216",
"CHEBI:57945",
"CHEBI:7423"
],
"hmdb":[
"HMDB01487",
"HMDB01487",
"HMDB01487",
"HMDB01487",
"HMDB01487",
"HMDB01487",
"HMDB01487",
"HMDB01487"
],
"inchi":"InChI=1S/C21H29N7O14P2/c22-17-12-19(25-7-24-17)28(8-26-12)21-16(32)14(30)11(41-21)6-39-44(36,37)42-43(34,35)38-5-10-13(29)15(31)20(40-10)27-3-1-2-9(4-27)18(23)33/h1,3-4,7-8,10-11,13-16,20-21,29-32H,2,5-6H2,(H2,23,33)(H,34,35)(H,36,37)(H2,22,24,25)/t10-,11-,13-,14-,15-,16-,20-,21-/m1/s1",
"inchikey":[
"BOPGDPNILDQYTO-NNYOXOHSSA-L",
"BOPGDPNILDQYTO-NNYOXOHSSA-L",
"BOPGDPNILDQYTO-NNYOXOHSSA-L",
"BOPGDPNILDQYTO-NNYOXOHSSA-L",
"BOPGDPNILDQYTO-NNYOXOHSSA-L",
"BOPGDPNILDQYTO-NNYOXOHSSA-L",
"BOPGDPNILDQYTO-NNYOXOHSSA-L",
"BOPGDPNILDQYTO-NNYOXOHSSA-L"
],
"kegg.compound":[
"C00004",
"C00004",
"C00004",
"C00004",
"C00004",
"C00004",
"C00004",
"C00004"
],
"metanetx.chemical":[
"MNXM10",
"MNXM10",
"MNXM10",
"MNXM10",
"MNXM10",
"MNXM10",
"MNXM10",
"MNXM10"
],
"pubchem.compound":"439153",
"reactome":[
"R-ALL-192305",
"R-ALL-194697",
"R-ALL-29362",
"R-ALL-73473",
"R-ALL-192305",
"R-ALL-194697",
"R-ALL-29362",
"R-ALL-73473",
"R-ALL-192305",
"R-ALL-194697",
"R-ALL-29362",
"R-ALL-73473",
"R-ALL-192305",
"R-ALL-194697",
"R-ALL-29362",
"R-ALL-73473",
"R-ALL-192305",
"R-ALL-194697",
"R-ALL-29362",
"R-ALL-73473",
"R-ALL-192305",
"R-ALL-194697",
"R-ALL-29362",
"R-ALL-73473",
"R-ALL-192305",
"R-ALL-194697",
"R-ALL-29362",
"R-ALL-73473",
"R-ALL-192305",
"R-ALL-194697",
"R-ALL-29362",
"R-ALL-73473"
],
"sbo":[
"SBO:0000247"
],
"seed.compound":[
"cpd00004",
"cpd00004",
"cpd00004",
"cpd00004",
"cpd00004",
"cpd00004",
"cpd00004",
"cpd00004"
]
}
},
{
"id":"aps_c",
"name":"Adenylyl sulfate",
"compartment":"cytosol",
"charge":-2,
"formula":"C10H12N5O10PS",
"annotation":{
"bigg.metabolite":[
"aps_c"
],
"biocyc":[
"META:APS",
"META:APS",
"META:APS",
"META:APS"
],
"chebi":[
"CHEBI:12059",
"CHEBI:13741",
"CHEBI:13743",
"CHEBI:17709",
"CHEBI:22247",
"CHEBI:2486",
"CHEBI:40562",
"CHEBI:58243",
"CHEBI:12059",
"CHEBI:13741",
"CHEBI:13743",
"CHEBI:17709",
"CHEBI:22247",
"CHEBI:2486",
"CHEBI:40562",
"CHEBI:58243",
"CHEBI:12059",
"CHEBI:13741",
"CHEBI:13743",
"CHEBI:17709",
"CHEBI:22247",
"CHEBI:2486",
"CHEBI:40562",
"CHEBI:58243",
"CHEBI:12059",
"CHEBI:13741",
"CHEBI:13743",
"CHEBI:17709",
"CHEBI:22247",
"CHEBI:2486",
"CHEBI:40562",
"CHEBI:58243"
],
"hmdb":[
"HMDB01003",
"HMDB01003",
"HMDB01003",
"HMDB01003"
],
"inchi":"InChI=1S/C10H14N5O10PS/c11-8-5-9(13-2-12-8)15(3-14-5)10-7(17)6(16)4(24-10)1-23-26(18,19)25-27(20,21)22/h2-4,6-7,10,16-17H,1H2,(H,18,19)(H2,11,12,13)(H,20,21,22)/t4-,6-,7-,10-/m1/s1",
"inchikey":[
"IRLPACMLTUPBCL-KQYNXXCUSA-L",
"IRLPACMLTUPBCL-KQYNXXCUSA-L",
"IRLPACMLTUPBCL-KQYNXXCUSA-L",
"IRLPACMLTUPBCL-KQYNXXCUSA-L"
],
"kegg.compound":[
"C00224",
"C00224",
"C00224",
"C00224"
],
"metanetx.chemical":[
"MNXM287",
"MNXM287",
"MNXM287",
"MNXM287"
],
"pubchem.compound":"10238",
"reactome":[
"R-ALL-174370",
"R-ALL-174370",
"R-ALL-174370",
"R-ALL-174370"
],
"sbo":[
"SBO:0000247"
],
"seed.compound":[
"cpd00193",
"cpd00193",
"cpd00193",
"cpd00193"
]
}
},
{
"id":"dpcoa_c",
"name":"Dephospho-CoA",
"compartment":"cytosol",
"charge":-2,
"formula":"C21H33N7O13P2S",
"annotation":{
"bigg.metabolite":[
"dpcoa_c"
],
"biocyc":[
"META:DEPHOSPHO-COA",
"META:DEPHOSPHO-COA",
"META:DEPHOSPHO-COA",
"META:DEPHOSPHO-COA",
"META:DEPHOSPHO-COA"
],
"chebi":[
"CHEBI:11793",
"CHEBI:14124",
"CHEBI:15468",
"CHEBI:23642",
"CHEBI:41614",
"CHEBI:4436",
"CHEBI:57328",
"CHEBI:11793",
"CHEBI:14124",
"CHEBI:15468",
"CHEBI:23642",
"CHEBI:41614",
"CHEBI:4436",
"CHEBI:57328",
"CHEBI:11793",
"CHEBI:14124",
"CHEBI:15468",
"CHEBI:23642",
"CHEBI:41614",
"CHEBI:4436",
"CHEBI:57328",
"CHEBI:11793",
"CHEBI:14124",
"CHEBI:15468",
"CHEBI:23642",
"CHEBI:41614",
"CHEBI:4436",
"CHEBI:57328",
"CHEBI:11793",
"CHEBI:14124",
"CHEBI:15468",
"CHEBI:23642",
"CHEBI:41614",
"CHEBI:4436",
"CHEBI:57328"
],
"hmdb":[
"HMDB01373",
"HMDB01373",
"HMDB01373",
"HMDB01373",
"HMDB01373"
],
"inchi":"InChI=1S/C21H35N7O13P2S/c1-21(2,16(32)19(33)24-4-3-12(29)23-5-6-44)8-39-43(36,37)41-42(34,35)38-7-11-14(30)15(31)20(40-11)28-10-27-13-17(22)25-9-26-18(13)28/h9-11,14-16,20,30-32,44H,3-8H2,1-2H3,(H,23,29)(H,24,33)(H,34,35)(H,36,37)(H2,22,25,26)/t11-,14-,15-,16+,20-/m1/s1",
"inchikey":[
"KDTSHFARGAKYJN-IBOSZNHHSA-L",
"KDTSHFARGAKYJN-IBOSZNHHSA-L",
"KDTSHFARGAKYJN-IBOSZNHHSA-L",
"KDTSHFARGAKYJN-IBOSZNHHSA-L",
"KDTSHFARGAKYJN-IBOSZNHHSA-L"
],
"kegg.compound":[
"C00882",
"C00882",
"C00882",
"C00882",
"C00882"
],
"lipidmaps":[
"LMFA07050315",
"LMFA07050315",
"LMFA07050315",
"LMFA07050315",
"LMFA07050315"
],
"metanetx.chemical":[
"MNXM481",
"MNXM481",
"MNXM481",
"MNXM481",
"MNXM481"
],
"pubchem.compound":"444485",
"reactome":[
"R-ALL-196778",
"R-ALL-196778",
"R-ALL-196778",
"R-ALL-196778",
"R-ALL-196778"
],
"sbo":[
"SBO:0000247"
],
"seed.compound":[
"cpd00655",
"cpd00655",
"cpd00655",
"cpd00655",
"cpd00655"
]
}
},
{
"id":"xu5p__D_c",
"name":"D-Xylulose 5-phosphate",
"compartment":"cytosol",
"charge":-2,
"formula":"C5H9O8P",
"annotation":{
"bigg.metabolite":[
"xu5p__D_c"
],
"biocyc":[
"META:XYLULOSE-5-PHOSPHATE",
"META:XYLULOSE-5-PHOSPHATE",
"META:XYLULOSE-5-PHOSPHATE"
],
"chebi":[
"CHEBI:13036",
"CHEBI:16332",
"CHEBI:21121",
"CHEBI:27354",
"CHEBI:4269",
"CHEBI:57737",
"CHEBI:13036",
"CHEBI:16332",
"CHEBI:21121",
"CHEBI:27354",
"CHEBI:4269",
"CHEBI:57737",
"CHEBI:13036",
"CHEBI:16332",
"CHEBI:21121",
"CHEBI:27354",
"CHEBI:4269",
"CHEBI:57737"
],
"hmdb":[
"HMDB00868",
"HMDB06212",
"HMDB00868",
"HMDB06212",
"HMDB00868",
"HMDB06212"
],
"inchi":"InChI=1S/C5H11O8P/c6-1-3(7)5(9)4(8)2-13-14(10,11)12/h4-6,8-9H,1-2H2,(H2,10,11,12)/t4-,5-/m1/s1",
"inchikey":[
"FNZLKVNUWIIPSJ-RFZPGFLSSA-L",
"FNZLKVNUWIIPSJ-RFZPGFLSSA-L",
"FNZLKVNUWIIPSJ-RFZPGFLSSA-L"
],
"kegg.compound":[
"C00231",
"C00231",
"C00231"
],
"metanetx.chemical":[
"MNXM186",
"MNXM186",
"MNXM186"
],
"pubchem.compound":"439190",
"reactome":[
"R-ALL-29790",
"R-ALL-29790",
"R-ALL-29790"
],
"sbo":[
"SBO:0000247"
],
"seed.compound":[
"cpd00198",
"cpd00198",
"cpd00198"
]
}
},
{
"id":"no2_c",
"name":"Nitrite",
"compartment":"cytosol",
"charge":-1,
"formula":"NO2",
"annotation":{
"bigg.metabolite":[
"no2_c"
],
"biocyc":[
"META:NITRITE",
"META:NITRITE",
"META:NITRITE",
"META:NITRITE",
"META:NITRITE",
"META:NITRITE",
"META:NITRITE"
],
"chebi":[
"CHEBI:14658",
"CHEBI:16301",
"CHEBI:25567",
"CHEBI:44396",
"CHEBI:7585",
"CHEBI:14658",
"CHEBI:16301",
"CHEBI:25567",
"CHEBI:44396",
"CHEBI:7585",
"CHEBI:14658",
"CHEBI:16301",
"CHEBI:25567",
"CHEBI:44396",
"CHEBI:7585",
"CHEBI:14658",
"CHEBI:16301",
"CHEBI:25567",
"CHEBI:44396",
"CHEBI:7585",
"CHEBI:14658",
"CHEBI:16301",
"CHEBI:25567",
"CHEBI:44396",
"CHEBI:7585",
"CHEBI:14658",
"CHEBI:16301",
"CHEBI:25567",
"CHEBI:44396",
"CHEBI:7585",
"CHEBI:14658",
"CHEBI:16301",
"CHEBI:25567",
"CHEBI:44396",
"CHEBI:7585"
],
"hmdb":[
"HMDB02786",
"HMDB02786",
"HMDB02786",
"HMDB02786",
"HMDB02786",
"HMDB02786",
"HMDB02786"
],
"inchi":"InChI=1S/HNO2/c2-1-3/h(H,2,3)",
"inchikey":[
"IOVCWXUNBOPUCH-UHFFFAOYSA-M",
"IOVCWXUNBOPUCH-UHFFFAOYSA-M",
"IOVCWXUNBOPUCH-UHFFFAOYSA-M",
"IOVCWXUNBOPUCH-UHFFFAOYSA-M",
"IOVCWXUNBOPUCH-UHFFFAOYSA-M",
"IOVCWXUNBOPUCH-UHFFFAOYSA-M",
"IOVCWXUNBOPUCH-UHFFFAOYSA-M"
],
"kegg.compound":[
"C00088",
"C00088",
"C00088",
"C00088",
"C00088",
"C00088",
"C00088"
],
"metanetx.chemical":[
"MNXM107",
"MNXM107",
"MNXM107",
"MNXM107",
"MNXM107",
"MNXM107",
"MNXM107"
],
"pubchem.compound":"3032552",
"reactome":[
"R-ALL-1222379",
"R-ALL-1222379",
"R-ALL-1222379",
"R-ALL-1222379",
"R-ALL-1222379",
"R-ALL-1222379",
"R-ALL-1222379"
],
"sbo":[
"SBO:0000247"
],
"seed.compound":[
"cpd00075",
"cpd00075",
"cpd00075",
"cpd00075",
"cpd00075",
"cpd00075",
"cpd00075"
]
}
},
{
"id":"4hbz_c",
"name":"4-Hydroxybenzoate",
"compartment":"cytosol",
"charge":-1,
"formula":"C7H5O3",
"annotation":{
"bigg.metabolite":[
"4hbz_c"
],
"biocyc":[
"META:4-hydroxybenzoate",
"META:4-hydroxybenzoate",
"META:4-hydroxybenzoate",
"META:4-hydroxybenzoate"
],
"chebi":[
"CHEBI:12003",
"CHEBI:17879",
"CHEBI:1858",
"CHEBI:20397",
"CHEBI:20398",
"CHEBI:30763",
"CHEBI:44949",
"CHEBI:12003",
"CHEBI:17879",
"CHEBI:1858",
"CHEBI:20397",
"CHEBI:20398",
"CHEBI:30763",
"CHEBI:44949",
"CHEBI:12003",
"CHEBI:17879",
"CHEBI:1858",
"CHEBI:20397",
"CHEBI:20398",
"CHEBI:30763",
"CHEBI:44949",
"CHEBI:12003",
"CHEBI:17879",
"CHEBI:1858",
"CHEBI:20397",
"CHEBI:20398",
"CHEBI:30763",
"CHEBI:44949"
],
"hmdb":[
"HMDB00500",
"HMDB00500",
"HMDB00500",
"HMDB00500"
],
"inchi":"InChI=1S/C7H6O3/c8-6-3-1-5(2-4-6)7(9)10/h1-4,8H,(H,9,10)/p-1",
"inchikey":[
"FJKROLUGYXJWQN-UHFFFAOYSA-M",
"FJKROLUGYXJWQN-UHFFFAOYSA-M",
"FJKROLUGYXJWQN-UHFFFAOYSA-M",
"FJKROLUGYXJWQN-UHFFFAOYSA-M"
],
"kegg.compound":[
"C00156",
"C00156",
"C00156",
"C00156"
],
"metanetx.chemical":[
"MNXM164",
"MNXM164",
"MNXM164",
"MNXM164"
],
"pubchem.compound":"54675830",
"reactome":[
"R-ALL-2162213",
"R-ALL-2162213",
"R-ALL-2162213",
"R-ALL-2162213"
],
"sbo":[
"SBO:0000247"
],
"seed.compound":[
"cpd00136",
"cpd00136",
"cpd00136",
"cpd00136"
]
}
},
{
"id":"3odecACP_c",
"name":"3-Oxodecanoyl-[acp]",
"compartment":"cytosol",
"charge":-1,
"formula":"C10H17O2SR",
"annotation":{
"bigg.metabolite":[
"3odecACP_c"
],
"biocyc":[
"META:3-oxo-decanoyl-ACPs",
"META:3-oxo-decanoyl-ACPs",
"META:3-oxo-decanoyl-ACPs"
],
"chebi":[
"CHEBI:1634",
"CHEBI:1634",
"CHEBI:1634"
],
"kegg.compound":[
"C05753",
"C05753",
"C05753"
],
"lipidmaps":[
"LMFA07060011",
"LMFA07060011",
"LMFA07060011"
],
"metanetx.chemical":[
"MNXM26616",
"MNXM26616",
"MNXM26616"
],
"pubchem.compound":"8048",
"sbo":[
"SBO:0000247"
],
"seed.compound":[
"cpd11487",
"cpd11487",
"cpd11487"
]
}
},
{
"id":"dhnpt_c",
"name":"2-Amino-4-hydroxy-6-(D-erythro-1,2,3-trihydroxypropyl)-7,8-",
"compartment":"cytosol",
"charge":0,
"formula":"C9H13N5O4",
"annotation":{
"bigg.metabolite":[
"dhnpt_c"
],
"biocyc":[
"META:DIHYDRO-NEO-PTERIN",
"META:DIHYDRO-NEO-PTERIN"
],
"chebi":[
"CHEBI:1001",
"CHEBI:11510",
"CHEBI:17001",
"CHEBI:19454",
"CHEBI:30567",
"CHEBI:44427",
"CHEBI:1001",
"CHEBI:11510",
"CHEBI:17001",
"CHEBI:19454",
"CHEBI:30567",
"CHEBI:44427"
],
"hmdb":[
"HMDB02275",
"HMDB02275"
],
"inchi":"InChI=1S/C9H13N5O4/c10-9-13-7-5(8(18)14-9)12-3(1-11-7)6(17)4(16)2-15/h4,6,15-17H,1-2H2,(H4,10,11,13,14,18)/t4-,6+/m1/s1",
"inchikey":[
"YQIFAMYNGGOTFB-XINAWCOVSA-N",
"YQIFAMYNGGOTFB-XINAWCOVSA-N"
],
"kegg.compound":[
"C04874",
"C04874"
],
"metanetx.chemical":[
"MNXM162359",
"MNXM162359"
],
"pubchem.compound":"135398602",
"sbo":[
"SBO:0000247"
],
"seed.compound":[
"cpd02961",
"cpd02961"
]
}
},
{
"id":"5aprbu_c",
"name":"5-Amino-6-(5'-phosphoribitylamino)uracil",
"compartment":"cytosol",
"charge":-2,
"formula":"C9H15N4O9P",
"annotation":{
"bigg.metabolite":[
"5aprbu_c"
],
"biocyc":[
"META:CPD-1086",
"META:CPD-1086"
],
"chebi":[
"CHEBI:12107",
"CHEBI:18247",
"CHEBI:2031",
"CHEBI:58421",
"CHEBI:12107",
"CHEBI:18247",
"CHEBI:2031",
"CHEBI:58421"
],
"hmdb":[
"HMDB03841",
"HMDB03841"
],
"inchi":"InChI=1S/C9H17N4O9P/c10-5-7(12-9(18)13-8(5)17)11-1-3(14)6(16)4(15)2-22-23(19,20)21/h3-4,6,14-16H,1-2,10H2,(H2,19,20,21)(H3,11,12,13,17,18)/t3-,4+,6-/m0/s1",
"inchikey":[
"RQRINYISXYAZKL-RPDRRWSUSA-L",
"RQRINYISXYAZKL-RPDRRWSUSA-L"
],
"kegg.compound":[
"C04454",
"C04454"
],
"metanetx.chemical":[
"MNXM1178",
"MNXM1178"
],
"pubchem.compound":"18666812",
"sbo":[
"SBO:0000247"
],
"seed.compound":[
"cpd02720",
"cpd02720"
]
}
},
{
"id":"iasp_c",
"name":"Iminoaspartate",
"compartment":"cytosol",
"charge":-2,
"formula":"C4H3NO4",
"annotation":{
"bigg.metabolite":[
"iasp_c"
],
"biocyc":[
"META:IMINOASPARTATE",
"META:IMINOASPARTATE"
],
"chebi":[
"CHEBI:24784",
"CHEBI:50616",
"CHEBI:5878",
"CHEBI:58831",
"CHEBI:77875",
"CHEBI:24784",
"CHEBI:50616",
"CHEBI:5878",
"CHEBI:58831",
"CHEBI:77875"
],
"hmdb":[
"HMDB01131",
"HMDB01131"
],
"inchi":"InChI=1S/C4H5NO4/c5-2(4(8)9)1-3(6)7/h5H,1H2,(H,6,7)(H,8,9)",
"inchikey":[
"NMUOATVLLQEYHI-UHFFFAOYSA-M",
"NMUOATVLLQEYHI-UHFFFAOYSA-M"
],
"kegg.compound":[
"C05840",
"C05840"
],
"lipidmaps":[
"LMFA01170110",
"LMFA01170110"
],
"metanetx.chemical":[
"MNXM599",
"MNXM599"
],
"pubchem.compound":"796",
"sbo":[
"SBO:0000247"
],
"seed.compound":[
"cpd03470",
"cpd03470"
]
}
},
{
"id":"nmn_c",
"name":"Nicotinamide D-ribonucleotide",
"compartment":"cytosol",
"charge":-1,
"formula":"C11H14N2O8P",
"annotation":{
"bigg.metabolite":[
"nmn_c"
],
"biocyc":[
"META:NICOTINAMIDE_NUCLEOTIDE",
"META:NICOTINAMIDE_NUCLEOTIDE",
"META:NICOTINAMIDE_NUCLEOTIDE",
"META:NICOTINAMIDE_NUCLEOTIDE",
"META:NICOTINAMIDE_NUCLEOTIDE",
"META:NICOTINAMIDE_NUCLEOTIDE"
],
"chebi":[
"CHEBI:10433",
"CHEBI:12397",
"CHEBI:13409",
"CHEBI:14646",
"CHEBI:14647",
"CHEBI:14648",
"CHEBI:14649",
"CHEBI:16171",
"CHEBI:18201",
"CHEBI:22850",
"CHEBI:25522",
"CHEBI:7557",
"CHEBI:10433",
"CHEBI:12397",
"CHEBI:13409",
"CHEBI:14646",
"CHEBI:14647",
"CHEBI:14648",
"CHEBI:14649",
"CHEBI:16171",
"CHEBI:18201",
"CHEBI:22850",
"CHEBI:25522",
"CHEBI:7557",
"CHEBI:10433",
"CHEBI:12397",
"CHEBI:13409",
"CHEBI:14646",
"CHEBI:14647",
"CHEBI:14648",
"CHEBI:14649",
"CHEBI:16171",
"CHEBI:18201",
"CHEBI:22850",
"CHEBI:25522",
"CHEBI:7557",
"CHEBI:10433",
"CHEBI:12397",
"CHEBI:13409",
"CHEBI:14646",
"CHEBI:14647",
"CHEBI:14648",
"CHEBI:14649",
"CHEBI:16171",
"CHEBI:18201",
"CHEBI:22850",
"CHEBI:25522",
"CHEBI:7557",
"CHEBI:10433",
"CHEBI:12397",
"CHEBI:13409",
"CHEBI:14646",
"CHEBI:14647",
"CHEBI:14648",
"CHEBI:14649",
"CHEBI:16171",
"CHEBI:18201",
"CHEBI:22850",
"CHEBI:25522",
"CHEBI:7557",
"CHEBI:10433",
"CHEBI:12397",
"CHEBI:13409",
"CHEBI:14646",
"CHEBI:14647",
"CHEBI:14648",
"CHEBI:14649",
"CHEBI:16171",
"CHEBI:18201",
"CHEBI:22850",
"CHEBI:25522",
"CHEBI:7557"
],
"hmdb":[
"HMDB00229",
"HMDB59645",
"HMDB00229",
"HMDB59645",
"HMDB00229",
"HMDB59645",
"HMDB00229",
"HMDB59645",
"HMDB00229",
"HMDB59645",
"HMDB00229",
"HMDB59645"
],
"inchi":"InChI=1S/C11H15N2O8P/c12-10(16)6-2-1-3-13(4-6)11-9(15)8(14)7(21-11)5-20-22(17,18)19/h1-4,7-9,11,14-15H,5H2,(H3-,12,16,17,18,19)/t7-,8-,9-,11-/m1/s1",
"inchikey":[
"DAYLJWODMCOQEW-TURQNECASA-M",
"DAYLJWODMCOQEW-TURQNECASA-M",
"DAYLJWODMCOQEW-TURQNECASA-M",
"DAYLJWODMCOQEW-TURQNECASA-M",
"DAYLJWODMCOQEW-TURQNECASA-M",
"DAYLJWODMCOQEW-TURQNECASA-M"
],
"kegg.compound":[
"C00455",
"C00455",
"C00455",
"C00455",
"C00455",
"C00455"
],
"metanetx.chemical":[
"MNXM355",
"MNXM355",
"MNXM355",
"MNXM355",
"MNXM355",
"MNXM355"
],
"pubchem.compound":"14180",
"reactome":[
"R-ALL-549282",
"R-ALL-8869353",
"R-ALL-8940067",
"R-ALL-549282",
"R-ALL-8869353",
"R-ALL-8940067",
"R-ALL-549282",
"R-ALL-8869353",
"R-ALL-8940067",
"R-ALL-549282",
"R-ALL-8869353",
"R-ALL-8940067",
"R-ALL-549282",
"R-ALL-8869353",
"R-ALL-8940067",
"R-ALL-549282",
"R-ALL-8869353",
"R-ALL-8940067"
],
"sbo":[
"SBO:0000247"
],
"seed.compound":[
"cpd00355",
"cpd00355",
"cpd00355",
"cpd00355",
"cpd00355",
"cpd00355"
]
}
},
{
"id":"bm_pigm_c",
"name":"Pigment component of biomass",
"compartment":"cytosol",
"charge":0,
"formula":"H85.915933451C64.636061545Mg0.659309453O5.045035935N2.879863692R-1.0",
"annotation":{
"bigg.metabolite":[
"bm_pigm_c"
],
"sbo":[
"SBO:0000247"
]
}
},
{
"id":"2cpr5p_c",
"name":"1-(2-Carboxyphenylamino)-1-deoxy-D-ribulose 5-phosphate",
"compartment":"cytosol",
"charge":-3,
"formula":"C12H13NO9P",
"annotation":{
"bigg.metabolite":[
"2cpr5p_c"
],
"biocyc":[
"META:CARBOXYPHENYLAMINO-DEOXYRIBULOSE-P",
"META:CARBOXYPHENYLAMINO-DEOXYRIBULOSE-P"
],
"chebi":[
"CHEBI:11186",
"CHEBI:18959",
"CHEBI:28625",
"CHEBI:29112",
"CHEBI:565",
"CHEBI:566",
"CHEBI:58613",
"CHEBI:11186",
"CHEBI:18959",
"CHEBI:28625",
"CHEBI:29112",
"CHEBI:565",
"CHEBI:566",
"CHEBI:58613"
],
"inchi":"InChI=1S/C12H16NO9P/c14-9(11(16)10(15)6-22-23(19,20)21)5-13-8-4-2-1-3-7(8)12(17)18/h1-4,10-11,13,15-16H,5-6H2,(H,17,18)(H2,19,20,21)/t10-,11+/m1/s1",
"inchikey":[
"QKMBYNRMPRKVTO-MNOVXSKESA-K",
"QKMBYNRMPRKVTO-MNOVXSKESA-K"
],
"kegg.compound":[
"C01302",
"C01302"
],
"metanetx.chemical":[
"MNXM1455",
"MNXM1455"
],
"pubchem.compound":"446894",
"sbo":[
"SBO:0000247"
],
"seed.compound":[
"cpd00956",
"cpd00956"
]
}
},
{
"id":"pchlld_c",
"name":"Protochlorophyllide",
"compartment":"cytosol",
"charge":-1,
"formula":"C35H31MgN4O5",
"annotation":{
"bigg.metabolite":[
"pchlld_c"
],
"biocyc":[
"META:MONO-VINYL-PROTOCHLOROPHYLLIDE-A"
],
"chebi":[
"CHEBI:14956",
"CHEBI:16673",
"CHEBI:26353",
"CHEBI:57855",
"CHEBI:83350",
"CHEBI:8587"
],
"hmdb":[
"HMDB31148"
],
"inchi":"InChI=1S/C35H34N4O5.Mg/c1-8-19-15(3)22-12-24-17(5)21(10-11-28(40)41)32(38-24)30-31(35(43)44-7)34(42)29-18(6)25(39-33(29)30)14-27-20(9-2)16(4)23(37-27)13-26(19)36-22;/h8,12-14,31H,1,9-11H2,2-7H3,(H3,36,37,38,39,40,41,42);/q;+2/p-2/t31-;/m1./s1",
"inchikey":[
"SSIKFLKOTZKJAG-UAVVDGTISA-K"
],
"kegg.compound":[
"C02880"
],
"metanetx.chemical":[
"MNXM62503"
],
"pubchem.compound":"439833",
"sbo":[
"SBO:0000247"
],
"seed.compound":[
"cpd01845"
]
}
},
{
"id":"o2_u",
"name":"Oxygen",
"compartment":"thylakoid",
"charge":0,
"formula":"O2",
"annotation":{
"bigg.metabolite":[
"o2_u"
],
"biocyc":[
"META:OXYGEN-MOLECULE",
"META:OXYGEN-MOLECULE",
"META:OXYGEN-MOLECULE",
"META:OXYGEN-MOLECULE",
"META:OXYGEN-MOLECULE",
"META:OXYGEN-MOLECULE",
"META:OXYGEN-MOLECULE",
"META:OXYGEN-MOLECULE",
"META:OXYGEN-MOLECULE",
"META:OXYGEN-MOLECULE",
"META:OXYGEN-MOLECULE",
"META:OXYGEN-MOLECULE"
],
"chebi":[
"CHEBI:10745",
"CHEBI:13416",
"CHEBI:15379",
"CHEBI:23833",
"CHEBI:25366",
"CHEBI:26689",
"CHEBI:27140",
"CHEBI:29097",
"CHEBI:29793",
"CHEBI:30491",
"CHEBI:44742",
"CHEBI:7860",
"CHEBI:10745",
"CHEBI:13416",
"CHEBI:15379",
"CHEBI:23833",
"CHEBI:25366",
"CHEBI:26689",
"CHEBI:27140",
"CHEBI:29097",
"CHEBI:29793",
"CHEBI:30491",
"CHEBI:44742",
"CHEBI:7860",
"CHEBI:10745",
"CHEBI:13416",
"CHEBI:15379",
"CHEBI:23833",
"CHEBI:25366",
"CHEBI:26689",
"CHEBI:27140",
"CHEBI:29097",
"CHEBI:29793",
"CHEBI:30491",
"CHEBI:44742",
"CHEBI:7860",
"CHEBI:10745",
"CHEBI:13416",
"CHEBI:15379",
"CHEBI:23833",
"CHEBI:25366",
"CHEBI:26689",
"CHEBI:27140",
"CHEBI:29097",
"CHEBI:29793",
"CHEBI:30491",
"CHEBI:44742",
"CHEBI:7860",
"CHEBI:10745",
"CHEBI:13416",
"CHEBI:15379",
"CHEBI:23833",
"CHEBI:25366",
"CHEBI:26689",
"CHEBI:27140",
"CHEBI:29097",
"CHEBI:29793",
"CHEBI:30491",
"CHEBI:44742",
"CHEBI:7860",
"CHEBI:10745",
"CHEBI:13416",
"CHEBI:15379",
"CHEBI:23833",
"CHEBI:25366",
"CHEBI:26689",
"CHEBI:27140",
"CHEBI:29097",
"CHEBI:29793",
"CHEBI:30491",
"CHEBI:44742",
"CHEBI:7860",
"CHEBI:10745",
"CHEBI:13416",
"CHEBI:15379",
"CHEBI:23833",
"CHEBI:25366",
"CHEBI:26689",
"CHEBI:27140",
"CHEBI:29097",
"CHEBI:29793",
"CHEBI:30491",
"CHEBI:44742",
"CHEBI:7860",
"CHEBI:10745",
"CHEBI:13416",
"CHEBI:15379",
"CHEBI:23833",
"CHEBI:25366",
"CHEBI:26689",
"CHEBI:27140",
"CHEBI:29097",
"CHEBI:29793",
"CHEBI:30491",
"CHEBI:44742",
"CHEBI:7860",
"CHEBI:10745",
"CHEBI:13416",
"CHEBI:15379",
"CHEBI:23833",
"CHEBI:25366",
"CHEBI:26689",
"CHEBI:27140",
"CHEBI:29097",
"CHEBI:29793",
"CHEBI:30491",
"CHEBI:44742",
"CHEBI:7860",
"CHEBI:10745",
"CHEBI:13416",
"CHEBI:15379",
"CHEBI:23833",
"CHEBI:25366",
"CHEBI:26689",
"CHEBI:27140",
"CHEBI:29097",
"CHEBI:29793",
"CHEBI:30491",
"CHEBI:44742",
"CHEBI:7860",
"CHEBI:10745",
"CHEBI:13416",
"CHEBI:15379",
"CHEBI:23833",
"CHEBI:25366",
"CHEBI:26689",
"CHEBI:27140",
"CHEBI:29097",
"CHEBI:29793",
"CHEBI:30491",
"CHEBI:44742",
"CHEBI:7860",
"CHEBI:10745",
"CHEBI:13416",
"CHEBI:15379",
"CHEBI:23833",
"CHEBI:25366",
"CHEBI:26689",
"CHEBI:27140",
"CHEBI:29097",
"CHEBI:29793",
"CHEBI:30491",
"CHEBI:44742",
"CHEBI:7860"
],
"hmdb":[
"HMDB01377",
"HMDB01377",
"HMDB01377",
"HMDB01377",
"HMDB01377",
"HMDB01377",
"HMDB01377",
"HMDB01377",
"HMDB01377",
"HMDB01377",
"HMDB01377",
"HMDB01377"
],
"inchi":"InChI=1S/O2/c1-2",
"inchikey":[
"MYMOFIZGZYHOMD-UHFFFAOYSA-N",
"MYMOFIZGZYHOMD-UHFFFAOYSA-N",
"MYMOFIZGZYHOMD-UHFFFAOYSA-N",
"MYMOFIZGZYHOMD-UHFFFAOYSA-N",
"MYMOFIZGZYHOMD-UHFFFAOYSA-N",
"MYMOFIZGZYHOMD-UHFFFAOYSA-N",
"MYMOFIZGZYHOMD-UHFFFAOYSA-N",
"MYMOFIZGZYHOMD-UHFFFAOYSA-N",
"MYMOFIZGZYHOMD-UHFFFAOYSA-N",
"MYMOFIZGZYHOMD-UHFFFAOYSA-N",
"MYMOFIZGZYHOMD-UHFFFAOYSA-N",
"MYMOFIZGZYHOMD-UHFFFAOYSA-N"
],
"kegg.compound":[
"C00007",
"C00007",
"C00007",
"C00007",
"C00007",
"C00007",
"C00007",
"C00007",
"C00007",
"C00007",
"C00007",
"C00007"
],
"kegg.drug":[
"D00003",
"D00003",
"D00003",
"D00003",
"D00003",
"D00003",
"D00003",
"D00003",
"D00003",
"D00003",
"D00003",
"D00003"
],
"metanetx.chemical":[
"MNXM4",
"MNXM4",
"MNXM4",
"MNXM4",
"MNXM4",
"MNXM4",
"MNXM4",
"MNXM4",
"MNXM4",
"MNXM4",
"MNXM4",
"MNXM4"
],
"pubchem.compound":"977",
"reactome":[
"R-ALL-1131511",
"R-ALL-113533",
"R-ALL-113534",
"R-ALL-113535",
"R-ALL-113685",
"R-ALL-1236709",
"R-ALL-189461",
"R-ALL-29368",
"R-ALL-351593",
"R-ALL-352327",
"R-ALL-5668566",
"R-ALL-1131511",
"R-ALL-113533",
"R-ALL-113534",
"R-ALL-113535",
"R-ALL-113685",
"R-ALL-1236709",
"R-ALL-189461",
"R-ALL-29368",
"R-ALL-351593",
"R-ALL-352327",
"R-ALL-5668566",
"R-ALL-1131511",
"R-ALL-113533",
"R-ALL-113534",
"R-ALL-113535",
"R-ALL-113685",
"R-ALL-1236709",
"R-ALL-189461",
"R-ALL-29368",
"R-ALL-351593",
"R-ALL-352327",
"R-ALL-5668566",
"R-ALL-1131511",
"R-ALL-113533",
"R-ALL-113534",
"R-ALL-113535",
"R-ALL-113685",
"R-ALL-1236709",
"R-ALL-189461",
"R-ALL-29368",
"R-ALL-351593",
"R-ALL-352327",
"R-ALL-5668566",
"R-ALL-1131511",
"R-ALL-113533",
"R-ALL-113534",
"R-ALL-113535",
"R-ALL-113685",
"R-ALL-1236709",
"R-ALL-189461",
"R-ALL-29368",
"R-ALL-351593",
"R-ALL-352327",
"R-ALL-5668566",
"R-ALL-1131511",
"R-ALL-113533",
"R-ALL-113534",
"R-ALL-113535",
"R-ALL-113685",
"R-ALL-1236709",
"R-ALL-189461",
"R-ALL-29368",
"R-ALL-351593",
"R-ALL-352327",
"R-ALL-5668566",
"R-ALL-1131511",
"R-ALL-113533",
"R-ALL-113534",
"R-ALL-113535",
"R-ALL-113685",
"R-ALL-1236709",
"R-ALL-189461",
"R-ALL-29368",
"R-ALL-351593",
"R-ALL-352327",
"R-ALL-5668566",
"R-ALL-1131511",
"R-ALL-113533",
"R-ALL-113534",
"R-ALL-113535",
"R-ALL-113685",
"R-ALL-1236709",
"R-ALL-189461",
"R-ALL-29368",
"R-ALL-351593",
"R-ALL-352327",
"R-ALL-5668566",
"R-ALL-1131511",
"R-ALL-113533",
"R-ALL-113534",
"R-ALL-113535",
"R-ALL-113685",
"R-ALL-1236709",
"R-ALL-189461",
"R-ALL-29368",
"R-ALL-351593",
"R-ALL-352327",
"R-ALL-5668566",
"R-ALL-1131511",
"R-ALL-113533",
"R-ALL-113534",
"R-ALL-113535",
"R-ALL-113685",
"R-ALL-1236709",
"R-ALL-189461",
"R-ALL-29368",
"R-ALL-351593",
"R-ALL-352327",
"R-ALL-5668566",
"R-ALL-1131511",
"R-ALL-113533",
"R-ALL-113534",
"R-ALL-113535",
"R-ALL-113685",
"R-ALL-1236709",
"R-ALL-189461",
"R-ALL-29368",
"R-ALL-351593",
"R-ALL-352327",
"R-ALL-5668566",
"R-ALL-1131511",
"R-ALL-113533",
"R-ALL-113534",
"R-ALL-113535",
"R-ALL-113685",
"R-ALL-1236709",
"R-ALL-189461",
"R-ALL-29368",
"R-ALL-351593",
"R-ALL-352327",
"R-ALL-5668566"
],
"sbo":[
"SBO:0000247"
],
"seed.compound":[
"cpd00007",
"cpd00007",
"cpd00007",
"cpd00007",
"cpd00007",
"cpd00007",
"cpd00007",
"cpd00007",
"cpd00007",
"cpd00007",
"cpd00007",
"cpd00007"
]
}
},
{
"id":"ala__L_c",
"name":"L-Alanine",
"compartment":"cytosol",
"charge":0,
"formula":"C3H7NO2",
"annotation":{
"bigg.metabolite":[
"ala__L_c"
],
"biocyc":[
"META:L-ALPHA-ALANINE",
"META:L-ALPHA-ALANINE",
"META:L-ALPHA-ALANINE",
"META:L-ALPHA-ALANINE",
"META:L-ALPHA-ALANINE",
"META:L-ALPHA-ALANINE",
"META:L-ALPHA-ALANINE"
],
"chebi":[
"CHEBI:13069",
"CHEBI:13748",
"CHEBI:16449",
"CHEBI:16977",
"CHEBI:21216",
"CHEBI:22277",
"CHEBI:2539",
"CHEBI:32431",
"CHEBI:32432",
"CHEBI:32439",
"CHEBI:32440",
"CHEBI:40734",
"CHEBI:40735",
"CHEBI:46308",
"CHEBI:57972",
"CHEBI:6171",
"CHEBI:66916",
"CHEBI:76050",
"CHEBI:13069",
"CHEBI:13748",
"CHEBI:16449",
"CHEBI:16977",
"CHEBI:21216",
"CHEBI:22277",
"CHEBI:2539",
"CHEBI:32431",
"CHEBI:32432",
"CHEBI:32439",
"CHEBI:32440",
"CHEBI:40734",
"CHEBI:40735",
"CHEBI:46308",
"CHEBI:57972",
"CHEBI:6171",
"CHEBI:66916",
"CHEBI:76050",
"CHEBI:13069",
"CHEBI:13748",
"CHEBI:16449",
"CHEBI:16977",
"CHEBI:21216",
"CHEBI:22277",
"CHEBI:2539",
"CHEBI:32431",
"CHEBI:32432",
"CHEBI:32439",
"CHEBI:32440",
"CHEBI:40734",
"CHEBI:40735",
"CHEBI:46308",
"CHEBI:57972",
"CHEBI:6171",
"CHEBI:66916",
"CHEBI:76050",
"CHEBI:13069",
"CHEBI:13748",
"CHEBI:16449",
"CHEBI:16977",
"CHEBI:21216",
"CHEBI:22277",
"CHEBI:2539",
"CHEBI:32431",
"CHEBI:32432",
"CHEBI:32439",
"CHEBI:32440",
"CHEBI:40734",
"CHEBI:40735",
"CHEBI:46308",
"CHEBI:57972",
"CHEBI:6171",
"CHEBI:66916",
"CHEBI:76050",
"CHEBI:13069",
"CHEBI:13748",
"CHEBI:16449",
"CHEBI:16977",
"CHEBI:21216",
"CHEBI:22277",
"CHEBI:2539",
"CHEBI:32431",
"CHEBI:32432",
"CHEBI:32439",
"CHEBI:32440",
"CHEBI:40734",
"CHEBI:40735",
"CHEBI:46308",
"CHEBI:57972",
"CHEBI:6171",
"CHEBI:66916",
"CHEBI:76050",
"CHEBI:13069",
"CHEBI:13748",
"CHEBI:16449",
"CHEBI:16977",
"CHEBI:21216",
"CHEBI:22277",
"CHEBI:2539",
"CHEBI:32431",
"CHEBI:32432",
"CHEBI:32439",
"CHEBI:32440",
"CHEBI:40734",
"CHEBI:40735",
"CHEBI:46308",
"CHEBI:57972",
"CHEBI:6171",
"CHEBI:66916",
"CHEBI:76050",
"CHEBI:13069",
"CHEBI:13748",
"CHEBI:16449",
"CHEBI:16977",
"CHEBI:21216",
"CHEBI:22277",
"CHEBI:2539",
"CHEBI:32431",
"CHEBI:32432",
"CHEBI:32439",
"CHEBI:32440",
"CHEBI:40734",
"CHEBI:40735",
"CHEBI:46308",
"CHEBI:57972",
"CHEBI:6171",
"CHEBI:66916",
"CHEBI:76050"
],
"hmdb":[
"HMDB00161",
"HMDB62251",
"HMDB00161",
"HMDB62251",
"HMDB00161",
"HMDB62251",
"HMDB00161",
"HMDB62251",
"HMDB00161",
"HMDB62251",
"HMDB00161",
"HMDB62251",
"HMDB00161",
"HMDB62251"
],
"inchi":"InChI=1S/C3H7NO2/c1-2(4)3(5)6/h2H,4H2,1H3,(H,5,6)/t2-/m0/s1",
"inchikey":[
"QNAYBMKLOCPYGJ-REOHCLBHSA-N",
"QNAYBMKLOCPYGJ-REOHCLBHSA-N",
"QNAYBMKLOCPYGJ-REOHCLBHSA-N",
"QNAYBMKLOCPYGJ-REOHCLBHSA-N",
"QNAYBMKLOCPYGJ-REOHCLBHSA-N",
"QNAYBMKLOCPYGJ-REOHCLBHSA-N",
"QNAYBMKLOCPYGJ-REOHCLBHSA-N"
],
"kegg.compound":[
"C00041",
"C01401",
"C00041",
"C01401",
"C00041",
"C01401",
"C00041",
"C01401",
"C00041",
"C01401",
"C00041",
"C01401",
"C00041",
"C01401"
],
"kegg.drug":[
"D00012",
"D00012",
"D00012",
"D00012",
"D00012",
"D00012",
"D00012"
],
"metanetx.chemical":[
"MNXM32",
"MNXM32",
"MNXM32",
"MNXM32",
"MNXM32",
"MNXM32",
"MNXM32"
],
"pubchem.compound":"5950",
"reactome":[
"R-ALL-29432",
"R-ALL-352036",
"R-ALL-379697",
"R-ALL-389664",
"R-ALL-29432",
"R-ALL-352036",
"R-ALL-379697",
"R-ALL-389664",
"R-ALL-29432",
"R-ALL-352036",
"R-ALL-379697",
"R-ALL-389664",
"R-ALL-29432",
"R-ALL-352036",
"R-ALL-379697",
"R-ALL-389664",
"R-ALL-29432",
"R-ALL-352036",
"R-ALL-379697",
"R-ALL-389664",
"R-ALL-29432",
"R-ALL-352036",
"R-ALL-379697",
"R-ALL-389664",
"R-ALL-29432",
"R-ALL-352036",
"R-ALL-379697",
"R-ALL-389664"
],
"sbo":[
"SBO:0000247"
],
"seed.compound":[
"cpd00035",
"cpd01003",
"cpd00035",
"cpd01003",
"cpd00035",
"cpd01003",
"cpd00035",
"cpd01003",
"cpd00035",
"cpd01003",
"cpd00035",
"cpd01003",
"cpd00035",
"cpd01003"
]
}
},
{
"id":"3c2hmp_c",
"name":"(2R,3S)-3-Isopropylmalate",
"compartment":"cytosol",
"charge":-2,
"formula":"C7H10O5",
"annotation":{
"bigg.metabolite":[
"3c2hmp_c"
],
"biocyc":[
"META:2-D-THREO-HYDROXY-3-CARBOXY-ISOCAPROATE",
"META:2-D-THREO-HYDROXY-3-CARBOXY-ISOCAPROATE"
],
"chebi":[
"CHEBI:11760",
"CHEBI:11843",
"CHEBI:15592",
"CHEBI:1565",
"CHEBI:20094",
"CHEBI:35114",
"CHEBI:35120",
"CHEBI:35121",
"CHEBI:35122",
"CHEBI:43465",
"CHEBI:43468",
"CHEBI:11760",
"CHEBI:11843",
"CHEBI:15592",
"CHEBI:1565",
"CHEBI:20094",
"CHEBI:35114",
"CHEBI:35120",
"CHEBI:35121",
"CHEBI:35122",
"CHEBI:43465",
"CHEBI:43468"
],
"hmdb":[
"HMDB12156",
"HMDB12156"
],
"inchi":"InChI=1S/C7H12O5/c1-3(2)4(6(9)10)5(8)7(11)12/h3-5,8H,1-2H3,(H,9,10)(H,11,12)/p-2/t4-,5+/m0/s1",
"inchikey":[
"RNQHMTFBUSSBJQ-CRCLSJGQSA-L",
"RNQHMTFBUSSBJQ-CRCLSJGQSA-L"
],
"kegg.compound":[
"C04411",
"C04411"
],
"metanetx.chemical":[
"MNXM891",
"MNXM891"
],
"pubchem.compound":"5462261",
"sbo":[
"SBO:0000247"
],
"seed.compound":[
"cpd02693",
"cpd02693"
]
}
},
{
"id":"pyr_c",
"name":"Pyruvate",
"compartment":"cytosol",
"charge":-1,
"formula":"C3H3O3",
"annotation":{
"bigg.metabolite":[
"pyr_c"
],
"biocyc":[
"META:PYRUVATE",
"META:PYRUVATE",
"META:PYRUVATE",
"META:PYRUVATE",
"META:PYRUVATE",
"META:PYRUVATE",
"META:PYRUVATE"
],
"chebi":[
"CHEBI:14987",
"CHEBI:15361",
"CHEBI:26462",
"CHEBI:26466",
"CHEBI:32816",
"CHEBI:45253",
"CHEBI:8685",
"CHEBI:14987",
"CHEBI:15361",
"CHEBI:26462",
"CHEBI:26466",
"CHEBI:32816",
"CHEBI:45253",
"CHEBI:8685",
"CHEBI:14987",
"CHEBI:15361",
"CHEBI:26462",
"CHEBI:26466",
"CHEBI:32816",
"CHEBI:45253",
"CHEBI:8685",
"CHEBI:14987",
"CHEBI:15361",
"CHEBI:26462",
"CHEBI:26466",
"CHEBI:32816",
"CHEBI:45253",
"CHEBI:8685",
"CHEBI:14987",
"CHEBI:15361",
"CHEBI:26462",
"CHEBI:26466",
"CHEBI:32816",
"CHEBI:45253",
"CHEBI:8685",
"CHEBI:14987",
"CHEBI:15361",
"CHEBI:26462",
"CHEBI:26466",
"CHEBI:32816",
"CHEBI:45253",
"CHEBI:8685",
"CHEBI:14987",
"CHEBI:15361",
"CHEBI:26462",
"CHEBI:26466",
"CHEBI:32816",
"CHEBI:45253",
"CHEBI:8685"
],
"hmdb":[
"HMDB00243",
"HMDB00243",
"HMDB00243",
"HMDB00243",
"HMDB00243",
"HMDB00243",
"HMDB00243"
],
"inchi":"InChI=1S/C3H4O3/c1-2(4)3(5)6/h1H3,(H,5,6)/p-1",
"inchikey":[
"LCTONWCANYUPML-UHFFFAOYSA-M",
"LCTONWCANYUPML-UHFFFAOYSA-M",
"LCTONWCANYUPML-UHFFFAOYSA-M",
"LCTONWCANYUPML-UHFFFAOYSA-M",
"LCTONWCANYUPML-UHFFFAOYSA-M",
"LCTONWCANYUPML-UHFFFAOYSA-M",
"LCTONWCANYUPML-UHFFFAOYSA-M"
],
"kegg.compound":[
"C00022",
"C00022",
"C00022",
"C00022",
"C00022",
"C00022",
"C00022"
],
"lipidmaps":[
"LMFA01060077",
"LMFA01060077",
"LMFA01060077",
"LMFA01060077",
"LMFA01060077",
"LMFA01060077",
"LMFA01060077"
],
"metanetx.chemical":[
"MNXM23",
"MNXM23",
"MNXM23",
"MNXM23",
"MNXM23",
"MNXM23",
"MNXM23"
],
"pubchem.compound":"107735",
"reactome":[
"R-ALL-1130930",
"R-ALL-113557",
"R-ALL-29398",
"R-ALL-389680",
"R-ALL-5357717",
"R-ALL-1130930",
"R-ALL-113557",
"R-ALL-29398",
"R-ALL-389680",
"R-ALL-5357717",
"R-ALL-1130930",
"R-ALL-113557",
"R-ALL-29398",
"R-ALL-389680",
"R-ALL-5357717",
"R-ALL-1130930",
"R-ALL-113557",
"R-ALL-29398",
"R-ALL-389680",
"R-ALL-5357717",
"R-ALL-1130930",
"R-ALL-113557",
"R-ALL-29398",
"R-ALL-389680",
"R-ALL-5357717",
"R-ALL-1130930",
"R-ALL-113557",
"R-ALL-29398",
"R-ALL-389680",
"R-ALL-5357717",
"R-ALL-1130930",
"R-ALL-113557",
"R-ALL-29398",
"R-ALL-389680",
"R-ALL-5357717"
],
"sbo":[
"SBO:0000247"
],
"seed.compound":[
"cpd00020",
"cpd00020",
"cpd00020",
"cpd00020",
"cpd00020",
"cpd00020",
"cpd00020"
]
}
},
{
"id":"hco3_c",
"name":"HCO3-",
"compartment":"cytosol",
"charge":-1,
"formula":"CHO3",
"annotation":{
"bigg.metabolite":[
"hco3_c"
],
"biocyc":[
"META:CO3",
"META:H2CO3",
"META:HCO3",
"META:CO3",
"META:H2CO3",
"META:HCO3",
"META:CO3",
"META:H2CO3",
"META:HCO3",
"META:CO3",
"META:H2CO3",
"META:HCO3",
"META:CO3",
"META:H2CO3",
"META:HCO3",
"META:CO3",
"META:H2CO3",
"META:HCO3",
"META:CO3",
"META:H2CO3",
"META:HCO3",
"META:CO3",
"META:H2CO3",
"META:HCO3"
],
"chebi":[
"CHEBI:13351",
"CHEBI:13363",
"CHEBI:17544",
"CHEBI:22863",
"CHEBI:23017",
"CHEBI:23744",
"CHEBI:28976",
"CHEBI:29201",
"CHEBI:3401",
"CHEBI:40961",
"CHEBI:41605",
"CHEBI:41609",
"CHEBI:5589",
"CHEBI:13351",
"CHEBI:13363",
"CHEBI:17544",
"CHEBI:22863",
"CHEBI:23017",
"CHEBI:23744",
"CHEBI:28976",
"CHEBI:29201",
"CHEBI:3401",
"CHEBI:40961",
"CHEBI:41605",
"CHEBI:41609",
"CHEBI:5589",
"CHEBI:13351",
"CHEBI:13363",
"CHEBI:17544",
"CHEBI:22863",
"CHEBI:23017",
"CHEBI:23744",
"CHEBI:28976",
"CHEBI:29201",
"CHEBI:3401",
"CHEBI:40961",
"CHEBI:41605",
"CHEBI:41609",
"CHEBI:5589",
"CHEBI:13351",
"CHEBI:13363",
"CHEBI:17544",
"CHEBI:22863",
"CHEBI:23017",
"CHEBI:23744",
"CHEBI:28976",
"CHEBI:29201",
"CHEBI:3401",
"CHEBI:40961",
"CHEBI:41605",
"CHEBI:41609",
"CHEBI:5589",
"CHEBI:13351",
"CHEBI:13363",
"CHEBI:17544",
"CHEBI:22863",
"CHEBI:23017",
"CHEBI:23744",
"CHEBI:28976",
"CHEBI:29201",
"CHEBI:3401",
"CHEBI:40961",
"CHEBI:41605",
"CHEBI:41609",
"CHEBI:5589",
"CHEBI:13351",
"CHEBI:13363",
"CHEBI:17544",
"CHEBI:22863",
"CHEBI:23017",
"CHEBI:23744",
"CHEBI:28976",
"CHEBI:29201",
"CHEBI:3401",
"CHEBI:40961",
"CHEBI:41605",
"CHEBI:41609",
"CHEBI:5589",
"CHEBI:13351",
"CHEBI:13363",
"CHEBI:17544",
"CHEBI:22863",
"CHEBI:23017",
"CHEBI:23744",
"CHEBI:28976",
"CHEBI:29201",
"CHEBI:3401",
"CHEBI:40961",
"CHEBI:41605",
"CHEBI:41609",
"CHEBI:5589",
"CHEBI:13351",
"CHEBI:13363",
"CHEBI:17544",
"CHEBI:22863",
"CHEBI:23017",
"CHEBI:23744",
"CHEBI:28976",
"CHEBI:29201",
"CHEBI:3401",
"CHEBI:40961",
"CHEBI:41605",
"CHEBI:41609",
"CHEBI:5589"
],
"hmdb":[
"HMDB00595",
"HMDB03538",
"HMDB31453",
"HMDB00595",
"HMDB03538",
"HMDB31453",
"HMDB00595",
"HMDB03538",
"HMDB31453",
"HMDB00595",
"HMDB03538",
"HMDB31453",
"HMDB00595",
"HMDB03538",
"HMDB31453",
"HMDB00595",
"HMDB03538",
"HMDB31453",
"HMDB00595",
"HMDB03538",
"HMDB31453",
"HMDB00595",
"HMDB03538",
"HMDB31453"
],
"inchi":[
"InChI=1S/CH2O3/c2-1(3)4/h(H2,2,3,4)",
"InChI=1S/CH2O3/c2-1(3)4/h(H2,2,3,4)/p-1"
],
"inchikey":[
"BVKZGUZCCUSVTD-UHFFFAOYSA-M",
"BVKZGUZCCUSVTD-UHFFFAOYSA-M",
"BVKZGUZCCUSVTD-UHFFFAOYSA-M",
"BVKZGUZCCUSVTD-UHFFFAOYSA-M",
"BVKZGUZCCUSVTD-UHFFFAOYSA-M",
"BVKZGUZCCUSVTD-UHFFFAOYSA-M",
"BVKZGUZCCUSVTD-UHFFFAOYSA-M",
"BVKZGUZCCUSVTD-UHFFFAOYSA-M"
],
"kegg.compound":[
"C00288",
"C01353",
"C00288",
"C01353",
"C00288",
"C01353",
"C00288",
"C01353",
"C00288",
"C01353",
"C00288",
"C01353",
"C00288",
"C01353",
"C00288",
"C01353"
],
"metanetx.chemical":[
"MNXM60",
"MNXM60",
"MNXM60",
"MNXM60",
"MNXM60",
"MNXM60",
"MNXM60",
"MNXM60"
],
"pubchem.compound":"769",
"reactome":[
"R-ALL-111627",
"R-ALL-29896",
"R-ALL-425425",
"R-ALL-111627",
"R-ALL-29896",
"R-ALL-425425",
"R-ALL-111627",
"R-ALL-29896",
"R-ALL-425425",
"R-ALL-111627",
"R-ALL-29896",
"R-ALL-425425",
"R-ALL-111627",
"R-ALL-29896",
"R-ALL-425425",
"R-ALL-111627",
"R-ALL-29896",
"R-ALL-425425",
"R-ALL-111627",
"R-ALL-29896",
"R-ALL-425425",
"R-ALL-111627",
"R-ALL-29896",
"R-ALL-425425"
],
"sbo":[
"SBO:0000247"
],
"seed.compound":[
"cpd00242",
"cpd00242",
"cpd00242",
"cpd00242",
"cpd00242",
"cpd00242",
"cpd00242",
"cpd00242"
]
}
},
{
"id":"pan4p_c",
"name":"Pantetheine 4'-phosphate",
"compartment":"cytosol",
"charge":-2,
"formula":"C11H21N2O7PS",
"annotation":{
"bigg.metabolite":[
"pan4p_c"
],
"biocyc":[
"META:PANTETHEINE-P",
"META:PHOSPHOPANTOTHEINE-GROUP",
"META:PANTETHEINE-P",
"META:PHOSPHOPANTOTHEINE-GROUP",
"META:PANTETHEINE-P",
"META:PHOSPHOPANTOTHEINE-GROUP",
"META:PANTETHEINE-P",
"META:PHOSPHOPANTOTHEINE-GROUP"
],
"chebi":[
"CHEBI:11916",
"CHEBI:14735",
"CHEBI:14736",
"CHEBI:14738",
"CHEBI:14825",
"CHEBI:16858",
"CHEBI:25844",
"CHEBI:29890",
"CHEBI:4222",
"CHEBI:45012",
"CHEBI:47942",
"CHEBI:61723",
"CHEBI:7914",
"CHEBI:11916",
"CHEBI:14735",
"CHEBI:14736",
"CHEBI:14738",
"CHEBI:14825",
"CHEBI:16858",
"CHEBI:25844",
"CHEBI:29890",
"CHEBI:4222",
"CHEBI:45012",
"CHEBI:47942",
"CHEBI:61723",
"CHEBI:7914",
"CHEBI:11916",
"CHEBI:14735",
"CHEBI:14736",
"CHEBI:14738",
"CHEBI:14825",
"CHEBI:16858",
"CHEBI:25844",
"CHEBI:29890",
"CHEBI:4222",
"CHEBI:45012",
"CHEBI:47942",
"CHEBI:61723",
"CHEBI:7914",
"CHEBI:11916",
"CHEBI:14735",
"CHEBI:14736",
"CHEBI:14738",
"CHEBI:14825",
"CHEBI:16858",
"CHEBI:25844",
"CHEBI:29890",
"CHEBI:4222",
"CHEBI:45012",
"CHEBI:47942",
"CHEBI:61723",
"CHEBI:7914"
],
"hmdb":[
"HMDB01416",
"HMDB01416",
"HMDB01416",
"HMDB01416"
],
"inchi":"InChI=1S/C11H23N2O7PS/c1-11(2,7-20-21(17,18)19)9(15)10(16)13-4-3-8(14)12-5-6-22/h9,15,22H,3-7H2,1-2H3,(H,12,14)(H,13,16)(H2,17,18,19)/t9-/m0/s1",
"inchikey":[
"JDMUPRLRUUMCTL-VIFPVBQESA-L",
"JDMUPRLRUUMCTL-VIFPVBQESA-L",
"JDMUPRLRUUMCTL-VIFPVBQESA-L",
"JDMUPRLRUUMCTL-VIFPVBQESA-L"
],
"kegg.compound":[
"C01134",
"C01134",
"C01134",
"C01134"
],
"metanetx.chemical":[
"MNXM373",
"MNXM373",
"MNXM373",
"MNXM373"
],
"pubchem.compound":[
"23657845",
"25245905"
],
"reactome":[
"R-ALL-196767",
"R-ALL-6809358",
"R-ALL-8939005",
"R-ALL-196767",
"R-ALL-6809358",
"R-ALL-8939005",
"R-ALL-196767",
"R-ALL-6809358",
"R-ALL-8939005",
"R-ALL-196767",
"R-ALL-6809358",
"R-ALL-8939005"
],
"sbo":[
"SBO:0000247"
],
"seed.compound":[
"cpd00834",
"cpd27792",
"cpd00834",
"cpd27792",
"cpd00834",
"cpd27792",
"cpd00834",
"cpd27792"
]
}
},
{
"id":"succ_c",
"name":"Succinate",
"compartment":"cytosol",
"charge":-2,
"formula":"C4H4O4",
"annotation":{
"bigg.metabolite":[
"succ_c"
],
"biocyc":[
"META:SUC",
"META:SUC",
"META:SUC",
"META:SUC",
"META:SUC",
"META:SUC",
"META:SUC"
],
"chebi":[
"CHEBI:132287",
"CHEBI:15125",
"CHEBI:15741",
"CHEBI:22941",
"CHEBI:22943",
"CHEBI:26803",
"CHEBI:26807",
"CHEBI:30031",
"CHEBI:30779",
"CHEBI:45639",
"CHEBI:90372",
"CHEBI:9304",
"CHEBI:132287",
"CHEBI:15125",
"CHEBI:15741",
"CHEBI:22941",
"CHEBI:22943",
"CHEBI:26803",
"CHEBI:26807",
"CHEBI:30031",
"CHEBI:30779",
"CHEBI:45639",
"CHEBI:90372",
"CHEBI:9304",
"CHEBI:132287",
"CHEBI:15125",
"CHEBI:15741",
"CHEBI:22941",
"CHEBI:22943",
"CHEBI:26803",
"CHEBI:26807",
"CHEBI:30031",
"CHEBI:30779",
"CHEBI:45639",
"CHEBI:90372",
"CHEBI:9304",
"CHEBI:132287",
"CHEBI:15125",
"CHEBI:15741",
"CHEBI:22941",
"CHEBI:22943",
"CHEBI:26803",
"CHEBI:26807",
"CHEBI:30031",
"CHEBI:30779",
"CHEBI:45639",
"CHEBI:90372",
"CHEBI:9304",
"CHEBI:132287",
"CHEBI:15125",
"CHEBI:15741",
"CHEBI:22941",
"CHEBI:22943",
"CHEBI:26803",
"CHEBI:26807",
"CHEBI:30031",
"CHEBI:30779",
"CHEBI:45639",
"CHEBI:90372",
"CHEBI:9304",
"CHEBI:132287",
"CHEBI:15125",
"CHEBI:15741",
"CHEBI:22941",
"CHEBI:22943",
"CHEBI:26803",
"CHEBI:26807",
"CHEBI:30031",
"CHEBI:30779",
"CHEBI:45639",
"CHEBI:90372",
"CHEBI:9304",
"CHEBI:132287",
"CHEBI:15125",
"CHEBI:15741",
"CHEBI:22941",
"CHEBI:22943",
"CHEBI:26803",
"CHEBI:26807",
"CHEBI:30031",
"CHEBI:30779",
"CHEBI:45639",
"CHEBI:90372",
"CHEBI:9304"
],
"hmdb":[
"HMDB00254",
"HMDB00254",
"HMDB00254",
"HMDB00254",
"HMDB00254",
"HMDB00254",
"HMDB00254"
],
"inchi":"InChI=1S/C4H6O4/c5-3(6)1-2-4(7)8/h1-2H2,(H,5,6)(H,7,8)/p-2",
"inchikey":[
"KDYFGRWQOYBRFD-UHFFFAOYSA-L",
"KDYFGRWQOYBRFD-UHFFFAOYSA-L",
"KDYFGRWQOYBRFD-UHFFFAOYSA-L",
"KDYFGRWQOYBRFD-UHFFFAOYSA-L",
"KDYFGRWQOYBRFD-UHFFFAOYSA-L",
"KDYFGRWQOYBRFD-UHFFFAOYSA-L",
"KDYFGRWQOYBRFD-UHFFFAOYSA-L"
],
"kegg.compound":[
"C00042",
"C00042",
"C00042",
"C00042",
"C00042",
"C00042",
"C00042"
],
"lipidmaps":[
"LMFA01170043",
"LMFA01170043",
"LMFA01170043",
"LMFA01170043",
"LMFA01170043",
"LMFA01170043",
"LMFA01170043"
],
"metanetx.chemical":[
"MNXM25",
"MNXM25",
"MNXM25",
"MNXM25",
"MNXM25",
"MNXM25",
"MNXM25"
],
"pubchem.compound":"160419",
"reactome":[
"R-ALL-113536",
"R-ALL-159939",
"R-ALL-29434",
"R-ALL-389583",
"R-ALL-433123",
"R-ALL-5278787",
"R-ALL-113536",
"R-ALL-159939",
"R-ALL-29434",
"R-ALL-389583",
"R-ALL-433123",
"R-ALL-5278787",
"R-ALL-113536",
"R-ALL-159939",
"R-ALL-29434",
"R-ALL-389583",
"R-ALL-433123",
"R-ALL-5278787",
"R-ALL-113536",
"R-ALL-159939",
"R-ALL-29434",
"R-ALL-389583",
"R-ALL-433123",
"R-ALL-5278787",
"R-ALL-113536",
"R-ALL-159939",
"R-ALL-29434",
"R-ALL-389583",
"R-ALL-433123",
"R-ALL-5278787",
"R-ALL-113536",
"R-ALL-159939",
"R-ALL-29434",
"R-ALL-389583",
"R-ALL-433123",
"R-ALL-5278787",
"R-ALL-113536",
"R-ALL-159939",
"R-ALL-29434",
"R-ALL-389583",
"R-ALL-433123",
"R-ALL-5278787"
],
"sbo":[
"SBO:0000247"
],
"seed.compound":[
"cpd00036",
"cpd00036",
"cpd00036",
"cpd00036",
"cpd00036",
"cpd00036",
"cpd00036"
]
}
},
{
"id":"citac_c",
"name":"2-Methylmaleate",
"compartment":"cytosol",
"charge":-2,
"formula":"C5H4O4",
"annotation":{
"bigg.metabolite":[
"citac_c"
],
"biocyc":[
"META:2-METHYLMALEATE"
],
"chebi":[
"CHEBI:11623",
"CHEBI:1207",
"CHEBI:17626",
"CHEBI:19703",
"CHEBI:19704",
"CHEBI:30719"
],
"hmdb":[
"HMDB00634"
],
"inchi":"InChI=1S/C5H6O4/c1-3(5(8)9)2-4(6)7/h2H,1H3,(H,6,7)(H,8,9)/b3-2-",
"inchikey":[
"HNEGQIOMVPPMNR-IHWYPQMZSA-L"
],
"kegg.compound":[
"C02226"
],
"lipidmaps":[
"LMFA01170099"
],
"metanetx.chemical":[
"MNXM2356"
],
"pubchem.compound":"643798",
"sbo":[
"SBO:0000247"
],
"seed.compound":[
"cpd01502"
]
}
},
{
"id":"h2o_c",
"name":"H2O",
"compartment":"cytosol",
"charge":0,
"formula":"H2O",
"annotation":{
"bigg.metabolite":[
"h2o_c"
],
"biocyc":[
"META:CPD-15815",
"META:HYDROXYL-GROUP",
"META:OH",
"META:OXONIUM",
"META:WATER",
"META:CPD-15815",
"META:HYDROXYL-GROUP",
"META:OH",
"META:OXONIUM",
"META:WATER",
"META:CPD-15815",
"META:HYDROXYL-GROUP",
"META:OH",
"META:OXONIUM",
"META:WATER",
"META:CPD-15815",
"META:HYDROXYL-GROUP",
"META:OH",
"META:OXONIUM",
"META:WATER",
"META:CPD-15815",
"META:HYDROXYL-GROUP",
"META:OH",
"META:OXONIUM",
"META:WATER",
"META:CPD-15815",
"META:HYDROXYL-GROUP",
"META:OH",
"META:OXONIUM",
"META:WATER",
"META:CPD-15815",
"META:HYDROXYL-GROUP",
"META:OH",
"META:OXONIUM",
"META:WATER",
"META:CPD-15815",
"META:HYDROXYL-GROUP",
"META:OH",
"META:OXONIUM",
"META:WATER",
"META:CPD-15815",
"META:HYDROXYL-GROUP",
"META:OH",
"META:OXONIUM",
"META:WATER",
"META:CPD-15815",
"META:HYDROXYL-GROUP",
"META:OH",
"META:OXONIUM",
"META:WATER",
"META:CPD-15815",
"META:HYDROXYL-GROUP",
"META:OH",
"META:OXONIUM",
"META:WATER",
"META:CPD-15815",
"META:HYDROXYL-GROUP",
"META:OH",
"META:OXONIUM",
"META:WATER",
"META:CPD-15815",
"META:HYDROXYL-GROUP",
"META:OH",
"META:OXONIUM",
"META:WATER",
"META:CPD-15815",
"META:HYDROXYL-GROUP",
"META:OH",
"META:OXONIUM",
"META:WATER",
"META:CPD-15815",
"META:HYDROXYL-GROUP",
"META:OH",
"META:OXONIUM",
"META:WATER"
],
"chebi":[
"CHEBI:10743",
"CHEBI:13352",
"CHEBI:13365",
"CHEBI:13419",
"CHEBI:15377",
"CHEBI:16234",
"CHEBI:27313",
"CHEBI:29356",
"CHEBI:29412",
"CHEBI:30490",
"CHEBI:33813",
"CHEBI:42043",
"CHEBI:42857",
"CHEBI:43228",
"CHEBI:44292",
"CHEBI:44641",
"CHEBI:44701",
"CHEBI:44819",
"CHEBI:5585",
"CHEBI:5594",
"CHEBI:10743",
"CHEBI:13352",
"CHEBI:13365",
"CHEBI:13419",
"CHEBI:15377",
"CHEBI:16234",
"CHEBI:27313",
"CHEBI:29356",
"CHEBI:29412",
"CHEBI:30490",
"CHEBI:33813",
"CHEBI:42043",
"CHEBI:42857",
"CHEBI:43228",
"CHEBI:44292",
"CHEBI:44641",
"CHEBI:44701",
"CHEBI:44819",
"CHEBI:5585",
"CHEBI:5594",
"CHEBI:10743",
"CHEBI:13352",
"CHEBI:13365",
"CHEBI:13419",
"CHEBI:15377",
"CHEBI:16234",
"CHEBI:27313",
"CHEBI:29356",
"CHEBI:29412",
"CHEBI:30490",
"CHEBI:33813",
"CHEBI:42043",
"CHEBI:42857",
"CHEBI:43228",
"CHEBI:44292",
"CHEBI:44641",
"CHEBI:44701",
"CHEBI:44819",
"CHEBI:5585",
"CHEBI:5594",
"CHEBI:10743",
"CHEBI:13352",
"CHEBI:13365",
"CHEBI:13419",
"CHEBI:15377",
"CHEBI:16234",
"CHEBI:27313",
"CHEBI:29356",
"CHEBI:29412",
"CHEBI:30490",
"CHEBI:33813",
"CHEBI:42043",
"CHEBI:42857",
"CHEBI:43228",
"CHEBI:44292",
"CHEBI:44641",
"CHEBI:44701",
"CHEBI:44819",
"CHEBI:5585",
"CHEBI:5594",
"CHEBI:10743",
"CHEBI:13352",
"CHEBI:13365",
"CHEBI:13419",
"CHEBI:15377",
"CHEBI:16234",
"CHEBI:27313",
"CHEBI:29356",
"CHEBI:29412",
"CHEBI:30490",
"CHEBI:33813",
"CHEBI:42043",
"CHEBI:42857",
"CHEBI:43228",
"CHEBI:44292",
"CHEBI:44641",
"CHEBI:44701",
"CHEBI:44819",
"CHEBI:5585",
"CHEBI:5594",
"CHEBI:10743",
"CHEBI:13352",
"CHEBI:13365",
"CHEBI:13419",
"CHEBI:15377",
"CHEBI:16234",
"CHEBI:27313",
"CHEBI:29356",
"CHEBI:29412",
"CHEBI:30490",
"CHEBI:33813",
"CHEBI:42043",
"CHEBI:42857",
"CHEBI:43228",
"CHEBI:44292",
"CHEBI:44641",
"CHEBI:44701",
"CHEBI:44819",
"CHEBI:5585",
"CHEBI:5594",
"CHEBI:10743",
"CHEBI:13352",
"CHEBI:13365",
"CHEBI:13419",
"CHEBI:15377",
"CHEBI:16234",
"CHEBI:27313",
"CHEBI:29356",
"CHEBI:29412",
"CHEBI:30490",
"CHEBI:33813",
"CHEBI:42043",
"CHEBI:42857",
"CHEBI:43228",
"CHEBI:44292",
"CHEBI:44641",
"CHEBI:44701",
"CHEBI:44819",
"CHEBI:5585",
"CHEBI:5594",
"CHEBI:10743",
"CHEBI:13352",
"CHEBI:13365",
"CHEBI:13419",
"CHEBI:15377",
"CHEBI:16234",
"CHEBI:27313",
"CHEBI:29356",
"CHEBI:29412",
"CHEBI:30490",
"CHEBI:33813",
"CHEBI:42043",
"CHEBI:42857",
"CHEBI:43228",
"CHEBI:44292",
"CHEBI:44641",
"CHEBI:44701",
"CHEBI:44819",
"CHEBI:5585",
"CHEBI:5594",
"CHEBI:10743",
"CHEBI:13352",
"CHEBI:13365",
"CHEBI:13419",
"CHEBI:15377",
"CHEBI:16234",
"CHEBI:27313",
"CHEBI:29356",
"CHEBI:29412",
"CHEBI:30490",
"CHEBI:33813",
"CHEBI:42043",
"CHEBI:42857",
"CHEBI:43228",
"CHEBI:44292",
"CHEBI:44641",
"CHEBI:44701",
"CHEBI:44819",
"CHEBI:5585",
"CHEBI:5594",
"CHEBI:10743",
"CHEBI:13352",
"CHEBI:13365",
"CHEBI:13419",
"CHEBI:15377",
"CHEBI:16234",
"CHEBI:27313",
"CHEBI:29356",
"CHEBI:29412",
"CHEBI:30490",
"CHEBI:33813",
"CHEBI:42043",
"CHEBI:42857",
"CHEBI:43228",
"CHEBI:44292",
"CHEBI:44641",
"CHEBI:44701",
"CHEBI:44819",
"CHEBI:5585",
"CHEBI:5594",
"CHEBI:10743",
"CHEBI:13352",
"CHEBI:13365",
"CHEBI:13419",
"CHEBI:15377",
"CHEBI:16234",
"CHEBI:27313",
"CHEBI:29356",
"CHEBI:29412",
"CHEBI:30490",
"CHEBI:33813",
"CHEBI:42043",
"CHEBI:42857",
"CHEBI:43228",
"CHEBI:44292",
"CHEBI:44641",
"CHEBI:44701",
"CHEBI:44819",
"CHEBI:5585",
"CHEBI:5594",
"CHEBI:10743",
"CHEBI:13352",
"CHEBI:13365",
"CHEBI:13419",
"CHEBI:15377",
"CHEBI:16234",
"CHEBI:27313",
"CHEBI:29356",
"CHEBI:29412",
"CHEBI:30490",
"CHEBI:33813",
"CHEBI:42043",
"CHEBI:42857",
"CHEBI:43228",
"CHEBI:44292",
"CHEBI:44641",
"CHEBI:44701",
"CHEBI:44819",
"CHEBI:5585",
"CHEBI:5594",
"CHEBI:10743",
"CHEBI:13352",
"CHEBI:13365",
"CHEBI:13419",
"CHEBI:15377",
"CHEBI:16234",
"CHEBI:27313",
"CHEBI:29356",
"CHEBI:29412",
"CHEBI:30490",
"CHEBI:33813",
"CHEBI:42043",
"CHEBI:42857",
"CHEBI:43228",
"CHEBI:44292",
"CHEBI:44641",
"CHEBI:44701",
"CHEBI:44819",
"CHEBI:5585",
"CHEBI:5594",
"CHEBI:10743",
"CHEBI:13352",
"CHEBI:13365",
"CHEBI:13419",
"CHEBI:15377",
"CHEBI:16234",
"CHEBI:27313",
"CHEBI:29356",
"CHEBI:29412",
"CHEBI:30490",
"CHEBI:33813",
"CHEBI:42043",
"CHEBI:42857",
"CHEBI:43228",
"CHEBI:44292",
"CHEBI:44641",
"CHEBI:44701",
"CHEBI:44819",
"CHEBI:5585",
"CHEBI:5594",
"CHEBI:10743",
"CHEBI:13352",
"CHEBI:13365",
"CHEBI:13419",
"CHEBI:15377",
"CHEBI:16234",
"CHEBI:27313",
"CHEBI:29356",
"CHEBI:29412",
"CHEBI:30490",
"CHEBI:33813",
"CHEBI:42043",
"CHEBI:42857",
"CHEBI:43228",
"CHEBI:44292",
"CHEBI:44641",
"CHEBI:44701",
"CHEBI:44819",
"CHEBI:5585",
"CHEBI:5594"
],
"hmdb":[
"HMDB01039",
"HMDB02111",
"HMDB01039",
"HMDB02111",
"HMDB01039",
"HMDB02111",
"HMDB01039",
"HMDB02111",
"HMDB01039",
"HMDB02111",
"HMDB01039",
"HMDB02111",
"HMDB01039",
"HMDB02111",
"HMDB01039",
"HMDB02111",
"HMDB01039",
"HMDB02111",
"HMDB01039",
"HMDB02111",
"HMDB01039",
"HMDB02111",
"HMDB01039",
"HMDB02111",
"HMDB01039",
"HMDB02111",
"HMDB01039",
"HMDB02111",
"HMDB01039",
"HMDB02111"
],
"inchi":"InChI=1S/H2O/h1H2",
"inchikey":[
"XLYOFNOQVPJJNP-UHFFFAOYSA-N",
"XLYOFNOQVPJJNP-UHFFFAOYSA-N",
"XLYOFNOQVPJJNP-UHFFFAOYSA-N",
"XLYOFNOQVPJJNP-UHFFFAOYSA-N",
"XLYOFNOQVPJJNP-UHFFFAOYSA-N",
"XLYOFNOQVPJJNP-UHFFFAOYSA-N",
"XLYOFNOQVPJJNP-UHFFFAOYSA-N",
"XLYOFNOQVPJJNP-UHFFFAOYSA-N",
"XLYOFNOQVPJJNP-UHFFFAOYSA-N",
"XLYOFNOQVPJJNP-UHFFFAOYSA-N",
"XLYOFNOQVPJJNP-UHFFFAOYSA-N",
"XLYOFNOQVPJJNP-UHFFFAOYSA-N",
"XLYOFNOQVPJJNP-UHFFFAOYSA-N",
"XLYOFNOQVPJJNP-UHFFFAOYSA-N",
"XLYOFNOQVPJJNP-UHFFFAOYSA-N"
],
"kegg.compound":[
"C00001",
"C01328",
"C00001",
"C01328",
"C00001",
"C01328",
"C00001",
"C01328",
"C00001",
"C01328",
"C00001",
"C01328",
"C00001",
"C01328",
"C00001",
"C01328",
"C00001",
"C01328",
"C00001",
"C01328",
"C00001",
"C01328",
"C00001",
"C01328",
"C00001",
"C01328",
"C00001",
"C01328",
"C00001",
"C01328"
],
"kegg.drug":[
"D00001",
"D06322",
"D00001",
"D06322",
"D00001",
"D06322",
"D00001",
"D06322",
"D00001",
"D06322",
"D00001",
"D06322",
"D00001",
"D06322",
"D00001",
"D06322",
"D00001",
"D06322",
"D00001",
"D06322",
"D00001",
"D06322",
"D00001",
"D06322",
"D00001",
"D06322",
"D00001",
"D06322",
"D00001",
"D06322"
],
"metanetx.chemical":[
"MNXM2",
"MNXM2",
"MNXM2",
"MNXM2",
"MNXM2",
"MNXM2",
"MNXM2",
"MNXM2",
"MNXM2",
"MNXM2",
"MNXM2",
"MNXM2",
"MNXM2",
"MNXM2",
"MNXM2"
],
"pubchem.compound":"962",
"reactome":[
"R-ALL-109276",
"R-ALL-113518",
"R-ALL-113519",
"R-ALL-113521",
"R-ALL-141343",
"R-ALL-1605715",
"R-ALL-189422",
"R-ALL-2022884",
"R-ALL-29356",
"R-ALL-351603",
"R-ALL-5278291",
"R-ALL-5668574",
"R-ALL-5693747",
"R-ALL-8851517",
"R-ALL-109276",
"R-ALL-113518",
"R-ALL-113519",
"R-ALL-113521",
"R-ALL-141343",
"R-ALL-1605715",
"R-ALL-189422",
"R-ALL-2022884",
"R-ALL-29356",
"R-ALL-351603",
"R-ALL-5278291",
"R-ALL-5668574",
"R-ALL-5693747",
"R-ALL-8851517",
"R-ALL-109276",
"R-ALL-113518",
"R-ALL-113519",
"R-ALL-113521",
"R-ALL-141343",
"R-ALL-1605715",
"R-ALL-189422",
"R-ALL-2022884",
"R-ALL-29356",
"R-ALL-351603",
"R-ALL-5278291",
"R-ALL-5668574",
"R-ALL-5693747",
"R-ALL-8851517",
"R-ALL-109276",
"R-ALL-113518",
"R-ALL-113519",
"R-ALL-113521",
"R-ALL-141343",
"R-ALL-1605715",
"R-ALL-189422",
"R-ALL-2022884",
"R-ALL-29356",
"R-ALL-351603",
"R-ALL-5278291",
"R-ALL-5668574",
"R-ALL-5693747",
"R-ALL-8851517",
"R-ALL-109276",
"R-ALL-113518",
"R-ALL-113519",
"R-ALL-113521",
"R-ALL-141343",
"R-ALL-1605715",
"R-ALL-189422",
"R-ALL-2022884",
"R-ALL-29356",
"R-ALL-351603",
"R-ALL-5278291",
"R-ALL-5668574",
"R-ALL-5693747",
"R-ALL-8851517",
"R-ALL-109276",
"R-ALL-113518",
"R-ALL-113519",
"R-ALL-113521",
"R-ALL-141343",
"R-ALL-1605715",
"R-ALL-189422",
"R-ALL-2022884",
"R-ALL-29356",
"R-ALL-351603",
"R-ALL-5278291",
"R-ALL-5668574",
"R-ALL-5693747",
"R-ALL-8851517",
"R-ALL-109276",
"R-ALL-113518",
"R-ALL-113519",
"R-ALL-113521",
"R-ALL-141343",
"R-ALL-1605715",
"R-ALL-189422",
"R-ALL-2022884",
"R-ALL-29356",
"R-ALL-351603",
"R-ALL-5278291",
"R-ALL-5668574",
"R-ALL-5693747",
"R-ALL-8851517",
"R-ALL-109276",
"R-ALL-113518",
"R-ALL-113519",
"R-ALL-113521",
"R-ALL-141343",
"R-ALL-1605715",
"R-ALL-189422",
"R-ALL-2022884",
"R-ALL-29356",
"R-ALL-351603",
"R-ALL-5278291",
"R-ALL-5668574",
"R-ALL-5693747",
"R-ALL-8851517",
"R-ALL-109276",
"R-ALL-113518",
"R-ALL-113519",
"R-ALL-113521",
"R-ALL-141343",
"R-ALL-1605715",
"R-ALL-189422",
"R-ALL-2022884",
"R-ALL-29356",
"R-ALL-351603",
"R-ALL-5278291",
"R-ALL-5668574",
"R-ALL-5693747",
"R-ALL-8851517",
"R-ALL-109276",
"R-ALL-113518",
"R-ALL-113519",
"R-ALL-113521",
"R-ALL-141343",
"R-ALL-1605715",
"R-ALL-189422",
"R-ALL-2022884",
"R-ALL-29356",
"R-ALL-351603",
"R-ALL-5278291",
"R-ALL-5668574",
"R-ALL-5693747",
"R-ALL-8851517",
"R-ALL-109276",
"R-ALL-113518",
"R-ALL-113519",
"R-ALL-113521",
"R-ALL-141343",
"R-ALL-1605715",
"R-ALL-189422",
"R-ALL-2022884",
"R-ALL-29356",
"R-ALL-351603",
"R-ALL-5278291",
"R-ALL-5668574",
"R-ALL-5693747",
"R-ALL-8851517",
"R-ALL-109276",
"R-ALL-113518",
"R-ALL-113519",
"R-ALL-113521",
"R-ALL-141343",
"R-ALL-1605715",
"R-ALL-189422",
"R-ALL-2022884",
"R-ALL-29356",
"R-ALL-351603",
"R-ALL-5278291",
"R-ALL-5668574",
"R-ALL-5693747",
"R-ALL-8851517",
"R-ALL-109276",
"R-ALL-113518",
"R-ALL-113519",
"R-ALL-113521",
"R-ALL-141343",
"R-ALL-1605715",
"R-ALL-189422",
"R-ALL-2022884",
"R-ALL-29356",
"R-ALL-351603",
"R-ALL-5278291",
"R-ALL-5668574",
"R-ALL-5693747",
"R-ALL-8851517",
"R-ALL-109276",
"R-ALL-113518",
"R-ALL-113519",
"R-ALL-113521",
"R-ALL-141343",
"R-ALL-1605715",
"R-ALL-189422",
"R-ALL-2022884",
"R-ALL-29356",
"R-ALL-351603",
"R-ALL-5278291",
"R-ALL-5668574",
"R-ALL-5693747",
"R-ALL-8851517",
"R-ALL-109276",
"R-ALL-113518",
"R-ALL-113519",
"R-ALL-113521",
"R-ALL-141343",
"R-ALL-1605715",
"R-ALL-189422",
"R-ALL-2022884",
"R-ALL-29356",
"R-ALL-351603",
"R-ALL-5278291",
"R-ALL-5668574",
"R-ALL-5693747",
"R-ALL-8851517"
],
"sbo":[
"SBO:0000247"
],
"seed.compound":[
"cpd00001",
"cpd15275",
"cpd27222",
"cpd00001",
"cpd15275",
"cpd27222",
"cpd00001",
"cpd15275",
"cpd27222",
"cpd00001",
"cpd15275",
"cpd27222",
"cpd00001",
"cpd15275",
"cpd27222",
"cpd00001",
"cpd15275",
"cpd27222",
"cpd00001",
"cpd15275",
"cpd27222",
"cpd00001",
"cpd15275",
"cpd27222",
"cpd00001",
"cpd15275",
"cpd27222",
"cpd00001",
"cpd15275",
"cpd27222",
"cpd00001",
"cpd15275",
"cpd27222",
"cpd00001",
"cpd15275",
"cpd27222",
"cpd00001",
"cpd15275",
"cpd27222",
"cpd00001",
"cpd15275",
"cpd27222",
"cpd00001",
"cpd15275",
"cpd27222"
]
}
},
{
"id":"h_c",
"name":"H+",
"compartment":"cytosol",
"charge":1,
"formula":"H",
"annotation":{
"bigg.metabolite":[
"h_c"
],
"biocyc":[
"META:PROTON",
"META:PROTON",
"META:PROTON",
"META:PROTON",
"META:PROTON",
"META:PROTON",
"META:PROTON",
"META:PROTON",
"META:PROTON",
"META:PROTON",
"META:PROTON",
"META:PROTON",
"META:PROTON",
"META:PROTON",
"META:PROTON",
"META:PROTON",
"META:PROTON"
],
"chebi":[
"CHEBI:10744",
"CHEBI:13357",
"CHEBI:15378",
"CHEBI:5584",
"CHEBI:10744",
"CHEBI:13357",
"CHEBI:15378",
"CHEBI:5584",
"CHEBI:10744",
"CHEBI:13357",
"CHEBI:15378",
"CHEBI:5584",
"CHEBI:10744",
"CHEBI:13357",
"CHEBI:15378",
"CHEBI:5584",
"CHEBI:10744",
"CHEBI:13357",
"CHEBI:15378",
"CHEBI:5584",
"CHEBI:10744",
"CHEBI:13357",
"CHEBI:15378",
"CHEBI:5584",
"CHEBI:10744",
"CHEBI:13357",
"CHEBI:15378",
"CHEBI:5584",
"CHEBI:10744",
"CHEBI:13357",
"CHEBI:15378",
"CHEBI:5584",
"CHEBI:10744",
"CHEBI:13357",
"CHEBI:15378",
"CHEBI:5584",
"CHEBI:10744",
"CHEBI:13357",
"CHEBI:15378",
"CHEBI:5584",
"CHEBI:10744",
"CHEBI:13357",
"CHEBI:15378",
"CHEBI:5584",
"CHEBI:10744",
"CHEBI:13357",
"CHEBI:15378",
"CHEBI:5584",
"CHEBI:10744",
"CHEBI:13357",
"CHEBI:15378",
"CHEBI:5584",
"CHEBI:10744",
"CHEBI:13357",
"CHEBI:15378",
"CHEBI:5584",
"CHEBI:10744",
"CHEBI:13357",
"CHEBI:15378",
"CHEBI:5584",
"CHEBI:10744",
"CHEBI:13357",
"CHEBI:15378",
"CHEBI:5584",
"CHEBI:10744",
"CHEBI:13357",
"CHEBI:15378",
"CHEBI:5584"
],
"hmdb":[
"HMDB59597",
"HMDB59597",
"HMDB59597",
"HMDB59597",
"HMDB59597",
"HMDB59597",
"HMDB59597",
"HMDB59597",
"HMDB59597",
"HMDB59597",
"HMDB59597",
"HMDB59597",
"HMDB59597",
"HMDB59597",
"HMDB59597",
"HMDB59597",
"HMDB59597"
],
"inchi":"InChI=1S/p+1",
"inchikey":[
"GPRLSGONYQIRFK-UHFFFAOYSA-N",
"GPRLSGONYQIRFK-UHFFFAOYSA-N",
"GPRLSGONYQIRFK-UHFFFAOYSA-N",
"GPRLSGONYQIRFK-UHFFFAOYSA-N",
"GPRLSGONYQIRFK-UHFFFAOYSA-N",
"GPRLSGONYQIRFK-UHFFFAOYSA-N",
"GPRLSGONYQIRFK-UHFFFAOYSA-N",
"GPRLSGONYQIRFK-UHFFFAOYSA-N",
"GPRLSGONYQIRFK-UHFFFAOYSA-N",
"GPRLSGONYQIRFK-UHFFFAOYSA-N",
"GPRLSGONYQIRFK-UHFFFAOYSA-N",
"GPRLSGONYQIRFK-UHFFFAOYSA-N",
"GPRLSGONYQIRFK-UHFFFAOYSA-N",
"GPRLSGONYQIRFK-UHFFFAOYSA-N",
"GPRLSGONYQIRFK-UHFFFAOYSA-N",
"GPRLSGONYQIRFK-UHFFFAOYSA-N",
"GPRLSGONYQIRFK-UHFFFAOYSA-N"
],
"kegg.compound":[
"C00080",
"C00080",
"C00080",
"C00080",
"C00080",
"C00080",
"C00080",
"C00080",
"C00080",
"C00080",
"C00080",
"C00080",
"C00080",
"C00080",
"C00080",
"C00080",
"C00080"
],
"metanetx.chemical":[
"MNXM1",
"MNXM1",
"MNXM1",
"MNXM1",
"MNXM1",
"MNXM1",
"MNXM1",
"MNXM1",
"MNXM1",
"MNXM1",
"MNXM1",
"MNXM1",
"MNXM1",
"MNXM1",
"MNXM1",
"MNXM1",
"MNXM1"
],
"pubchem.compound":[
"5362549",
"166653",
"1038",
"5460653",
"6857428"
],
"reactome":[
"R-ALL-1132304",
"R-ALL-113529",
"R-ALL-1470067",
"R-ALL-156540",
"R-ALL-163953",
"R-ALL-193465",
"R-ALL-194688",
"R-ALL-2000349",
"R-ALL-2872447",
"R-ALL-351626",
"R-ALL-372511",
"R-ALL-374900",
"R-ALL-425969",
"R-ALL-425978",
"R-ALL-425999",
"R-ALL-427899",
"R-ALL-428040",
"R-ALL-428548",
"R-ALL-5668577",
"R-ALL-70106",
"R-ALL-74722",
"R-ALL-1132304",
"R-ALL-113529",
"R-ALL-1470067",
"R-ALL-156540",
"R-ALL-163953",
"R-ALL-193465",
"R-ALL-194688",
"R-ALL-2000349",
"R-ALL-2872447",
"R-ALL-351626",
"R-ALL-372511",
"R-ALL-374900",
"R-ALL-425969",
"R-ALL-425978",
"R-ALL-425999",
"R-ALL-427899",
"R-ALL-428040",
"R-ALL-428548",
"R-ALL-5668577",
"R-ALL-70106",
"R-ALL-74722",
"R-ALL-1132304",
"R-ALL-113529",
"R-ALL-1470067",
"R-ALL-156540",
"R-ALL-163953",
"R-ALL-193465",
"R-ALL-194688",
"R-ALL-2000349",
"R-ALL-2872447",
"R-ALL-351626",
"R-ALL-372511",
"R-ALL-374900",
"R-ALL-425969",
"R-ALL-425978",
"R-ALL-425999",
"R-ALL-427899",
"R-ALL-428040",
"R-ALL-428548",
"R-ALL-5668577",
"R-ALL-70106",
"R-ALL-74722",
"R-ALL-1132304",
"R-ALL-113529",
"R-ALL-1470067",
"R-ALL-156540",
"R-ALL-163953",
"R-ALL-193465",
"R-ALL-194688",
"R-ALL-2000349",
"R-ALL-2872447",
"R-ALL-351626",
"R-ALL-372511",
"R-ALL-374900",
"R-ALL-425969",
"R-ALL-425978",
"R-ALL-425999",
"R-ALL-427899",
"R-ALL-428040",
"R-ALL-428548",
"R-ALL-5668577",
"R-ALL-70106",
"R-ALL-74722",
"R-ALL-1132304",
"R-ALL-113529",
"R-ALL-1470067",
"R-ALL-156540",
"R-ALL-163953",
"R-ALL-193465",
"R-ALL-194688",
"R-ALL-2000349",
"R-ALL-2872447",
"R-ALL-351626",
"R-ALL-372511",
"R-ALL-374900",
"R-ALL-425969",
"R-ALL-425978",
"R-ALL-425999",
"R-ALL-427899",
"R-ALL-428040",
"R-ALL-428548",
"R-ALL-5668577",
"R-ALL-70106",
"R-ALL-74722",
"R-ALL-1132304",
"R-ALL-113529",
"R-ALL-1470067",
"R-ALL-156540",
"R-ALL-163953",
"R-ALL-193465",
"R-ALL-194688",
"R-ALL-2000349",
"R-ALL-2872447",
"R-ALL-351626",
"R-ALL-372511",
"R-ALL-374900",
"R-ALL-425969",
"R-ALL-425978",
"R-ALL-425999",
"R-ALL-427899",
"R-ALL-428040",
"R-ALL-428548",
"R-ALL-5668577",
"R-ALL-70106",
"R-ALL-74722",
"R-ALL-1132304",
"R-ALL-113529",
"R-ALL-1470067",
"R-ALL-156540",
"R-ALL-163953",
"R-ALL-193465",
"R-ALL-194688",
"R-ALL-2000349",
"R-ALL-2872447",
"R-ALL-351626",
"R-ALL-372511",
"R-ALL-374900",
"R-ALL-425969",
"R-ALL-425978",
"R-ALL-425999",
"R-ALL-427899",
"R-ALL-428040",
"R-ALL-428548",
"R-ALL-5668577",
"R-ALL-70106",
"R-ALL-74722",
"R-ALL-1132304",
"R-ALL-113529",
"R-ALL-1470067",
"R-ALL-156540",
"R-ALL-163953",
"R-ALL-193465",
"R-ALL-194688",
"R-ALL-2000349",
"R-ALL-2872447",
"R-ALL-351626",
"R-ALL-372511",
"R-ALL-374900",
"R-ALL-425969",
"R-ALL-425978",
"R-ALL-425999",
"R-ALL-427899",
"R-ALL-428040",
"R-ALL-428548",
"R-ALL-5668577",
"R-ALL-70106",
"R-ALL-74722",
"R-ALL-1132304",
"R-ALL-113529",
"R-ALL-1470067",
"R-ALL-156540",
"R-ALL-163953",
"R-ALL-193465",
"R-ALL-194688",
"R-ALL-2000349",
"R-ALL-2872447",
"R-ALL-351626",
"R-ALL-372511",
"R-ALL-374900",
"R-ALL-425969",
"R-ALL-425978",
"R-ALL-425999",
"R-ALL-427899",
"R-ALL-428040",
"R-ALL-428548",
"R-ALL-5668577",
"R-ALL-70106",
"R-ALL-74722",
"R-ALL-1132304",
"R-ALL-113529",
"R-ALL-1470067",
"R-ALL-156540",
"R-ALL-163953",
"R-ALL-193465",
"R-ALL-194688",
"R-ALL-2000349",
"R-ALL-2872447",
"R-ALL-351626",
"R-ALL-372511",
"R-ALL-374900",
"R-ALL-425969",
"R-ALL-425978",
"R-ALL-425999",
"R-ALL-427899",
"R-ALL-428040",
"R-ALL-428548",
"R-ALL-5668577",
"R-ALL-70106",
"R-ALL-74722",
"R-ALL-1132304",
"R-ALL-113529",
"R-ALL-1470067",
"R-ALL-156540",
"R-ALL-163953",
"R-ALL-193465",
"R-ALL-194688",
"R-ALL-2000349",
"R-ALL-2872447",
"R-ALL-351626",
"R-ALL-372511",
"R-ALL-374900",
"R-ALL-425969",
"R-ALL-425978",
"R-ALL-425999",
"R-ALL-427899",
"R-ALL-428040",
"R-ALL-428548",
"R-ALL-5668577",
"R-ALL-70106",
"R-ALL-74722",
"R-ALL-1132304",
"R-ALL-113529",
"R-ALL-1470067",
"R-ALL-156540",
"R-ALL-163953",
"R-ALL-193465",
"R-ALL-194688",
"R-ALL-2000349",
"R-ALL-2872447",
"R-ALL-351626",
"R-ALL-372511",
"R-ALL-374900",
"R-ALL-425969",
"R-ALL-425978",
"R-ALL-425999",
"R-ALL-427899",
"R-ALL-428040",
"R-ALL-428548",
"R-ALL-5668577",
"R-ALL-70106",
"R-ALL-74722",
"R-ALL-1132304",
"R-ALL-113529",
"R-ALL-1470067",
"R-ALL-156540",
"R-ALL-163953",
"R-ALL-193465",
"R-ALL-194688",
"R-ALL-2000349",
"R-ALL-2872447",
"R-ALL-351626",
"R-ALL-372511",
"R-ALL-374900",
"R-ALL-425969",
"R-ALL-425978",
"R-ALL-425999",
"R-ALL-427899",
"R-ALL-428040",
"R-ALL-428548",
"R-ALL-5668577",
"R-ALL-70106",
"R-ALL-74722",
"R-ALL-1132304",
"R-ALL-113529",
"R-ALL-1470067",
"R-ALL-156540",
"R-ALL-163953",
"R-ALL-193465",
"R-ALL-194688",
"R-ALL-2000349",
"R-ALL-2872447",
"R-ALL-351626",
"R-ALL-372511",
"R-ALL-374900",
"R-ALL-425969",
"R-ALL-425978",
"R-ALL-425999",
"R-ALL-427899",
"R-ALL-428040",
"R-ALL-428548",
"R-ALL-5668577",
"R-ALL-70106",
"R-ALL-74722",
"R-ALL-1132304",
"R-ALL-113529",
"R-ALL-1470067",
"R-ALL-156540",
"R-ALL-163953",
"R-ALL-193465",
"R-ALL-194688",
"R-ALL-2000349",
"R-ALL-2872447",
"R-ALL-351626",
"R-ALL-372511",
"R-ALL-374900",
"R-ALL-425969",
"R-ALL-425978",
"R-ALL-425999",
"R-ALL-427899",
"R-ALL-428040",
"R-ALL-428548",
"R-ALL-5668577",
"R-ALL-70106",
"R-ALL-74722",
"R-ALL-1132304",
"R-ALL-113529",
"R-ALL-1470067",
"R-ALL-156540",
"R-ALL-163953",
"R-ALL-193465",
"R-ALL-194688",
"R-ALL-2000349",
"R-ALL-2872447",
"R-ALL-351626",
"R-ALL-372511",
"R-ALL-374900",
"R-ALL-425969",
"R-ALL-425978",
"R-ALL-425999",
"R-ALL-427899",
"R-ALL-428040",
"R-ALL-428548",
"R-ALL-5668577",
"R-ALL-70106",
"R-ALL-74722",
"R-ALL-1132304",
"R-ALL-113529",
"R-ALL-1470067",
"R-ALL-156540",
"R-ALL-163953",
"R-ALL-193465",
"R-ALL-194688",
"R-ALL-2000349",
"R-ALL-2872447",
"R-ALL-351626",
"R-ALL-372511",
"R-ALL-374900",
"R-ALL-425969",
"R-ALL-425978",
"R-ALL-425999",
"R-ALL-427899",
"R-ALL-428040",
"R-ALL-428548",
"R-ALL-5668577",
"R-ALL-70106",
"R-ALL-74722"
],
"sbo":[
"SBO:0000247"
],
"seed.compound":[
"cpd00067",
"cpd00067",
"cpd00067",
"cpd00067",
"cpd00067",
"cpd00067",
"cpd00067",
"cpd00067",
"cpd00067",
"cpd00067",
"cpd00067",
"cpd00067",
"cpd00067",
"cpd00067",
"cpd00067",
"cpd00067",
"cpd00067"
]
}
},
{
"id":"ugmda_c",
"name":"UDP-N-acetylmuramoyl-L-alanyl-D-glutamyl-6-carboxy-L-lysyl-D-alanyl-D-alanine",
"compartment":"cytosol",
"charge":-4,
"formula":"C41H61N9O28P2",
"annotation":{
"bigg.metabolite":[
"ugmda_c"
],
"biocyc":[
"META:C1"
],
"chebi":[
"CHEBI:13462",
"CHEBI:18199",
"CHEBI:22126",
"CHEBI:61386",
"CHEBI:9833"
],
"inchi":"InChI=1S/C41H65N9O28P2/c1-15(32(58)45-17(3)37(62)63)44-35(61)21(8-6-7-20(42)38(64)65)47-25(53)10-9-22(39(66)67)48-33(59)16(2)43-34(60)18(4)74-31-27(46-19(5)52)40(76-23(13-51)29(31)56)77-80(71,72)78-79(69,70)73-14-24-28(55)30(57)36(75-24)50-12-11-26(54)49-41(50)68/h11-12,15-18,20-24,27-31,36,40,51,55-57H,6-10,13-14,42H2,1-5H3,(H,43,60)(H,44,61)(H,45,58)(H,46,52)(H,47,53)(H,48,59)(H,62,63)(H,64,65)(H,66,67)(H,69,70)(H,71,72)(H,49,54,68)/t15-,16+,17-,18-,20-,21+,22-,23-,24-,27-,28-,29-,30-,31-,36-,40-/m1/s1",
"inchikey":[
"IMWOXEZVYQDRDF-MCZXNMLPSA-J"
],
"kegg.compound":[
"C04882"
],
"metanetx.chemical":[
"MNXM1954"
],
"pubchem.compound":"16059194",
"sbo":[
"SBO:0000247"
],
"seed.compound":[
"cpd02932",
"cpd02968"
]
}
},
{
"id":"pq_um",
"name":"Plastoquinone-9",
"compartment":"thylakoid membrane",
"charge":0,
"formula":"C53H80O2",
"annotation":{
"bigg.metabolite":[
"pq_um"
],
"chebi":"CHEBI:28377",
"hmdb":[
"HMDB0030130",
"HMDB30130"
],
"inchi":"InChI=1S/C13H16O2/c1-8(2)5-6-11-7-12(14)9(3)10(4)13(11)15/h5,7H,6H2,1-4H3",
"inchikey":"VBFJJMPOYIKNHB-UHFFFAOYSA-N",
"kegg.compound":[
"C02061",
"C10385",
"C16694"
],
"metanetx.chemical":[
"MNXM145596",
"MNXM145596",
"MNXM145596",
"MNXM145596",
"MNXM145596",
"MNXM145596",
"MNXM145596"
],
"pubchem.compound":"5375177",
"sbo":[
"SBO:0000247"
],
"seed.compound":[
"cpd12011",
"cpd07274",
"cpd27797",
"cpd16487"
]
}
},
{
"id":"man6p_c",
"name":"D-Mannose 6-phosphate",
"compartment":"cytosol",
"charge":-2,
"formula":"C6H11O9P",
"annotation":{
"bigg.metabolite":[
"man6p_c"
],
"biocyc":[
"META:CPD-15979",
"META:CPD-15980",
"META:Mannose-6-phosphate",
"META:CPD-15979",
"META:CPD-15980",
"META:Mannose-6-phosphate",
"META:CPD-15979",
"META:CPD-15980",
"META:Mannose-6-phosphate",
"META:CPD-15979",
"META:CPD-15980",
"META:Mannose-6-phosphate"
],
"chebi":[
"CHEBI:13000",
"CHEBI:17369",
"CHEBI:4211",
"CHEBI:48042",
"CHEBI:48066",
"CHEBI:58735",
"CHEBI:13000",
"CHEBI:17369",
"CHEBI:4211",
"CHEBI:48042",
"CHEBI:48066",
"CHEBI:58735",
"CHEBI:13000",
"CHEBI:17369",
"CHEBI:4211",
"CHEBI:48042",
"CHEBI:48066",
"CHEBI:58735",
"CHEBI:13000",
"CHEBI:17369",
"CHEBI:4211",
"CHEBI:48042",
"CHEBI:48066",
"CHEBI:58735"
],
"hmdb":[
"HMDB0304312",
"HMDB0001078",
"HMDB01078"
],
"inchi":"InChI=1S/C6H13O9P/c7-3-2(1-14-16(11,12)13)15-6(10)5(9)4(3)8/h2-10H,1H2,(H2,11,12,13)/t2-,3-,4+,5+,6?/m1/s1",
"inchikey":[
"NBSCHQHZLSJFNQ-QTVWNMPRSA-L",
"NBSCHQHZLSJFNQ-QTVWNMPRSA-L",
"NBSCHQHZLSJFNQ-QTVWNMPRSA-L",
"NBSCHQHZLSJFNQ-QTVWNMPRSA-L"
],
"kegg.compound":[
"C00275",
"C00275",
"C00275",
"C00275"
],
"metanetx.chemical":[
"MNXM427",
"MNXM427",
"MNXM427",
"MNXM427"
],
"pubchem.compound":"65127",
"reactome":[
"R-ALL-532562",
"R-ALL-532562",
"R-ALL-532562",
"R-ALL-532562"
],
"sbo":[
"SBO:0000247"
],
"seed.compound":[
"cpd00235",
"cpd00235",
"cpd00235",
"cpd00235"
]
}
},
{
"id":"cobalt2_c",
"name":"Cobalt ion",
"compartment":"cytosol",
"charge":2,
"formula":"Co",
"annotation":{
"bigg.metabolite":[
"cobalt2_c"
],
"biocyc":[
"META:CO+2",
"META:CO+2",
"META:CO+2"
],
"chebi":[
"CHEBI:23337",
"CHEBI:48827",
"CHEBI:48828",
"CHEBI:23337",
"CHEBI:48827",
"CHEBI:48828",
"CHEBI:23337",
"CHEBI:48827",
"CHEBI:48828"
],
"hmdb":[
"HMDB00608",
"HMDB00608",
"HMDB00608"
],
"inchi":"InChI=InChI=1S/Co/q+2",
"inchikey":[
"XLJKHNWPARRRJB-UHFFFAOYSA-N",
"XLJKHNWPARRRJB-UHFFFAOYSA-N",
"XLJKHNWPARRRJB-UHFFFAOYSA-N"
],
"kegg.compound":[
"C00175",
"C00175",
"C00175"
],
"metanetx.chemical":[
"MNXM90960",
"MNXM90960",
"MNXM90960"
],
"pubchem.compound":"104729",
"reactome":[
"R-ALL-880069",
"R-ALL-2534066"
],
"sbo":[
"SBO:0000247"
],
"seed.compound":[
"cpd00149",
"cpd00149",
"cpd00149"
]
}
},
{
"id":"gam1p_c",
"name":"alpha-D-Glucosamine 1-phosphate",
"compartment":"cytosol",
"charge":-1,
"formula":"C6H13NO8P",
"annotation":{
"bigg.metabolite":[
"gam1p_c"
],
"biocyc":[
"META:GLUCOSAMINE-1P"
],
"chebi":[
"CHEBI:12316",
"CHEBI:20994",
"CHEBI:27625",
"CHEBI:4163",
"CHEBI:42868",
"CHEBI:58516"
],
"hmdb":[
"HMDB0001109",
"HMDB0001109"
],
"inchi":"InChI=1S/C6H14NO8P/c7-3-5(10)4(9)2(1-8)14-6(3)15-16(11,12)13/h2-6,8-10H,1,7H2,(H2,11,12,13)/t2-,3-,4-,5-,6-/m1/s1",
"inchikey":[
"YMJBYRVFGYXULK-QZABAPFNSA-M"
],
"kegg.compound":[
"C06156"
],
"metanetx.chemical":[
"MNXM969"
],
"pubchem.compound":"188960",
"sbo":[
"SBO:0000247"
],
"seed.compound":[
"cpd03671"
]
}
},
{
"id":"argsuc_c",
"name":"N-(L-Arginino)succinate",
"compartment":"cytosol",
"charge":-1,
"formula":"C10H17N4O6",
"annotation":{
"bigg.metabolite":[
"argsuc_c"
],
"biocyc":[
"META:L-ARGININO-SUCCINATE",
"META:L-ARGININO-SUCCINATE"
],
"chebi":[
"CHEBI:10960",
"CHEBI:15682",
"CHEBI:21475",
"CHEBI:57472",
"CHEBI:7098",
"CHEBI:10960",
"CHEBI:15682",
"CHEBI:21475",
"CHEBI:57472",
"CHEBI:7098"
],
"hmdb":[
"HMDB00052",
"HMDB01006",
"HMDB00052",
"HMDB01006"
],
"inchi":"InChI=1S/C10H18N4O6/c11-5(8(17)18)2-1-3-13-10(12)14-6(9(19)20)4-7(15)16/h5-6H,1-4,11H2,(H,15,16)(H,17,18)(H,19,20)(H3,12,13,14)/t5-,6-/m0/s1",
"inchikey":[
"KDZOASGQNOPSCU-ZBHICJROSA-M",
"KDZOASGQNOPSCU-ZBHICJROSA-M"
],
"kegg.compound":[
"C03406",
"C03406"
],
"metanetx.chemical":[
"MNXM722743",
"MNXM722743"
],
"pubchem.compound":"16950",
"reactome":[
"R-ALL-34575",
"R-ALL-34575"
],
"sbo":[
"SBO:0000247"
],
"seed.compound":[
"cpd02152",
"cpd29673",
"cpd02152",
"cpd29673"
]
}
},
{
"id":"dhap_c",
"name":"Glycerone phosphate",
"compartment":"cytosol",
"charge":-2,
"formula":"C3H5O6P",
"annotation":{
"bigg.metabolite":[
"dhap_c"
],
"biocyc":[
"META:DIHYDROXY-ACETONE-PHOSPHATE",
"META:DIHYDROXY-ACETONE-PHOSPHATE",
"META:DIHYDROXY-ACETONE-PHOSPHATE",
"META:DIHYDROXY-ACETONE-PHOSPHATE",
"META:DIHYDROXY-ACETONE-PHOSPHATE",
"META:DIHYDROXY-ACETONE-PHOSPHATE"
],
"chebi":[
"CHEBI:14341",
"CHEBI:14342",
"CHEBI:16108",
"CHEBI:24355",
"CHEBI:39571",
"CHEBI:5454",
"CHEBI:57642",
"CHEBI:14341",
"CHEBI:14342",
"CHEBI:16108",
"CHEBI:24355",
"CHEBI:39571",
"CHEBI:5454",
"CHEBI:57642",
"CHEBI:14341",
"CHEBI:14342",
"CHEBI:16108",
"CHEBI:24355",
"CHEBI:39571",
"CHEBI:5454",
"CHEBI:57642",
"CHEBI:14341",
"CHEBI:14342",
"CHEBI:16108",
"CHEBI:24355",
"CHEBI:39571",
"CHEBI:5454",
"CHEBI:57642",
"CHEBI:14341",
"CHEBI:14342",
"CHEBI:16108",
"CHEBI:24355",
"CHEBI:39571",
"CHEBI:5454",
"CHEBI:57642",
"CHEBI:14341",
"CHEBI:14342",
"CHEBI:16108",
"CHEBI:24355",
"CHEBI:39571",
"CHEBI:5454",
"CHEBI:57642"
],
"hmdb":[
"HMDB01473",
"HMDB11735",
"HMDB01473",
"HMDB11735",
"HMDB01473",
"HMDB11735",
"HMDB01473",
"HMDB11735",
"HMDB01473",
"HMDB11735",
"HMDB01473",
"HMDB11735"
],
"inchi":"InChI=1S/C3H7O6P/c4-1-3(5)2-9-10(6,7)8/h4H,1-2H2,(H2,6,7,8)",
"inchikey":[
"GNGACRATGGDKBX-UHFFFAOYSA-L",
"GNGACRATGGDKBX-UHFFFAOYSA-L",
"GNGACRATGGDKBX-UHFFFAOYSA-L",
"GNGACRATGGDKBX-UHFFFAOYSA-L",
"GNGACRATGGDKBX-UHFFFAOYSA-L",
"GNGACRATGGDKBX-UHFFFAOYSA-L"
],
"kegg.compound":[
"C00111",
"C00111",
"C00111",
"C00111",
"C00111",
"C00111"
],
"metanetx.chemical":[
"MNXM77",
"MNXM77",
"MNXM77",
"MNXM77",
"MNXM77",
"MNXM77"
],
"pubchem.compound":"668",
"reactome":[
"R-ALL-188451",
"R-ALL-390404",
"R-ALL-75970",
"R-ALL-188451",
"R-ALL-390404",
"R-ALL-75970",
"R-ALL-188451",
"R-ALL-390404",
"R-ALL-75970",
"R-ALL-188451",
"R-ALL-390404",
"R-ALL-75970",
"R-ALL-188451",
"R-ALL-390404",
"R-ALL-75970",
"R-ALL-188451",
"R-ALL-390404",
"R-ALL-75970"
],
"sbo":[
"SBO:0000247"
],
"seed.compound":[
"cpd00095",
"cpd00095",
"cpd00095",
"cpd00095",
"cpd00095",
"cpd00095"
]
}
},
{
"id":"mn2_c",
"name":"Manganese",
"compartment":"cytosol",
"charge":2,
"formula":"Mn",
"annotation":{
"bigg.metabolite":[
"mn2_c"
],
"biocyc":[
"META:MN+2",
"META:MN+2",
"META:MN+2"
],
"chebi":[
"CHEBI:21435",
"CHEBI:25156",
"CHEBI:29035",
"CHEBI:49749",
"CHEBI:21435",
"CHEBI:25156",
"CHEBI:29035",
"CHEBI:49749",
"CHEBI:21435",
"CHEBI:25156",
"CHEBI:29035",
"CHEBI:49749"
],
"hmdb":[
"HMDB01333",
"HMDB01333",
"HMDB01333"
],
"inchi":"InChI=1S/Mn/q+2",
"inchikey":[
"WAEMQWOKJMHJLA-UHFFFAOYSA-N",
"WAEMQWOKJMHJLA-UHFFFAOYSA-N",
"WAEMQWOKJMHJLA-UHFFFAOYSA-N"
],
"kegg.compound":[
"C19610",
"C19610",
"C19610"
],
"metanetx.chemical":[
"MNXM2255",
"MNXM2255",
"MNXM2255"
],
"pubchem.compound":"27854",
"reactome":[
"R-ALL-1981162",
"R-ALL-29418",
"R-ALL-1981162",
"R-ALL-29418",
"R-ALL-1981162",
"R-ALL-29418"
],
"sbo":[
"SBO:0000247"
],
"seed.compound":[
"cpd00030",
"cpd20863",
"cpd00030",
"cpd20863",
"cpd00030",
"cpd20863"
]
}
},
{
"id":"u3hga2_c",
"name":"UDP-3-O-(3-hydroxyhexadecanoyl)-D-glucosamine",
"compartment":"cytosol",
"charge":-1,
"formula":"C31H54N3O18P2",
"annotation":{
"bigg.metabolite":[
"u3hga2_c"
],
"sbo":[
"SBO:0000247"
]
}
},
{
"id":"sprm_c",
"name":"Spermine",
"compartment":"cytosol",
"charge":4,
"formula":"C10H30N4",
"annotation":{
"bigg.metabolite":[
"sprm_c"
],
"biocyc":[
"META:SPERMINE",
"META:SPERMINE",
"META:SPERMINE",
"META:SPERMINE"
],
"chebi":[
"CHEBI:15098",
"CHEBI:15746",
"CHEBI:26734",
"CHEBI:45583",
"CHEBI:45725",
"CHEBI:9219",
"CHEBI:15098",
"CHEBI:15746",
"CHEBI:26734",
"CHEBI:45583",
"CHEBI:45725",
"CHEBI:9219",
"CHEBI:15098",
"CHEBI:15746",
"CHEBI:26734",
"CHEBI:45583",
"CHEBI:45725",
"CHEBI:9219",
"CHEBI:15098",
"CHEBI:15746",
"CHEBI:26734",
"CHEBI:45583",
"CHEBI:45725",
"CHEBI:9219"
],
"hmdb":[
"HMDB01256",
"HMDB01256",
"HMDB01256",
"HMDB01256"
],
"inchi":"InChI=1S/C10H26N4/c11-5-3-9-13-7-1-2-8-14-10-4-6-12/h13-14H,1-12H2",
"inchikey":[
"PFNFFQXMRSDOHW-UHFFFAOYSA-R",
"PFNFFQXMRSDOHW-UHFFFAOYSA-R",
"PFNFFQXMRSDOHW-UHFFFAOYSA-R",
"PFNFFQXMRSDOHW-UHFFFAOYSA-R"
],
"kegg.compound":[
"C00750",
"C00750",
"C00750",
"C00750"
],
"metanetx.chemical":[
"MNXM408",
"MNXM408",
"MNXM408",
"MNXM408"
],
"pubchem.compound":"1103",
"reactome":[
"R-ALL-141342",
"R-ALL-353560",
"R-ALL-141342",
"R-ALL-353560",
"R-ALL-141342",
"R-ALL-353560",
"R-ALL-141342",
"R-ALL-353560"
],
"sbo":[
"SBO:0000247"
],
"seed.compound":[
"cpd00558",
"cpd00558",
"cpd00558",
"cpd00558"
]
}
},
{
"id":"2h3oppan_c",
"name":"2-Hydroxy-3-oxopropanoate",
"compartment":"cytosol",
"charge":-1,
"formula":"C3H3O4",
"annotation":{
"bigg.metabolite":[
"2h3oppan_c"
],
"biocyc":[
"META:TARTRONATE-S-ALD",
"META:TARTRONATE-S-ALD"
],
"chebi":[
"CHEBI:1123",
"CHEBI:11583",
"CHEBI:15194",
"CHEBI:16992",
"CHEBI:19605",
"CHEBI:57978",
"CHEBI:1123",
"CHEBI:11583",
"CHEBI:15194",
"CHEBI:16992",
"CHEBI:19605",
"CHEBI:57978"
],
"hmdb":[
"HMDB06781",
"HMDB06938",
"HMDB06781",
"HMDB06938"
],
"inchi":"InChI=1S/C3H4O4/c4-1-2(5)3(6)7/h1-2,5H,(H,6,7)/p-1",
"inchikey":[
"QWBAFPFNGRFSFB-UHFFFAOYSA-M",
"QWBAFPFNGRFSFB-UHFFFAOYSA-M"
],
"kegg.compound":[
"C01146",
"C01146"
],
"metanetx.chemical":[
"MNXM475",
"MNXM475"
],
"pubchem.compound":"22134427",
"sbo":[
"SBO:0000247"
],
"seed.compound":[
"cpd00843",
"cpd00843"
]
}
},
{
"id":"2obut_c",
"name":"2-Oxobutanoate",
"compartment":"cytosol",
"charge":-1,
"formula":"C4H5O3",
"annotation":{
"bigg.metabolite":[
"2obut_c"
],
"biocyc":[
"META:2-OXOBUTANOATE",
"META:2-OXOBUTANOATE",
"META:2-OXOBUTANOATE",
"META:2-OXOBUTANOATE",
"META:2-OXOBUTANOATE"
],
"chebi":[
"CHEBI:11636",
"CHEBI:1250",
"CHEBI:16763",
"CHEBI:19741",
"CHEBI:19743",
"CHEBI:30831",
"CHEBI:39748",
"CHEBI:11636",
"CHEBI:1250",
"CHEBI:16763",
"CHEBI:19741",
"CHEBI:19743",
"CHEBI:30831",
"CHEBI:39748",
"CHEBI:11636",
"CHEBI:1250",
"CHEBI:16763",
"CHEBI:19741",
"CHEBI:19743",
"CHEBI:30831",
"CHEBI:39748",
"CHEBI:11636",
"CHEBI:1250",
"CHEBI:16763",
"CHEBI:19741",
"CHEBI:19743",
"CHEBI:30831",
"CHEBI:39748",
"CHEBI:11636",
"CHEBI:1250",
"CHEBI:16763",
"CHEBI:19741",
"CHEBI:19743",
"CHEBI:30831",
"CHEBI:39748"
],
"hmdb":[
"HMDB00005",
"HMDB06544",
"HMDB00005",
"HMDB06544",
"HMDB00005",
"HMDB06544",
"HMDB00005",
"HMDB06544",
"HMDB00005",
"HMDB06544"
],
"inchi":"InChI=1S/C4H6O3/c1-2-3(5)4(6)7/h2H2,1H3,(H,6,7)/p-1",
"inchikey":[
"TYEYBOSBBBHJIV-UHFFFAOYSA-M",
"TYEYBOSBBBHJIV-UHFFFAOYSA-M",
"TYEYBOSBBBHJIV-UHFFFAOYSA-M",
"TYEYBOSBBBHJIV-UHFFFAOYSA-M",
"TYEYBOSBBBHJIV-UHFFFAOYSA-M"
],
"kegg.compound":[
"C00109",
"C00109",
"C00109",
"C00109",
"C00109"
],
"lipidmaps":[
"LMFA01060002",
"LMFA01060002",
"LMFA01060002",
"LMFA01060002",
"LMFA01060002"
],
"metanetx.chemical":[
"MNXM159",
"MNXM159",
"MNXM159",
"MNXM159",
"MNXM159"
],
"pubchem.compound":"3593277",
"reactome":[
"R-ALL-936714",
"R-ALL-936714",
"R-ALL-936714",
"R-ALL-936714",
"R-ALL-936714"
],
"sbo":[
"SBO:0000247"
],
"seed.compound":[
"cpd00094",
"cpd00094",
"cpd00094",
"cpd00094",
"cpd00094"
]
}
},
{
"id":"dtmp_c",
"name":"dTMP",
"compartment":"cytosol",
"charge":-2,
"formula":"C10H13N2O8P",
"annotation":{
"bigg.metabolite":[
"dtmp_c"
],
"biocyc":[
"META:TMP",
"META:TMP",
"META:TMP",
"META:TMP",
"META:TMP",
"META:TMP"
],
"chebi":[
"CHEBI:10529",
"CHEBI:14092",
"CHEBI:15246",
"CHEBI:17013",
"CHEBI:26999",
"CHEBI:45759",
"CHEBI:45762",
"CHEBI:45772",
"CHEBI:45926",
"CHEBI:46013",
"CHEBI:46036",
"CHEBI:46960",
"CHEBI:47711",
"CHEBI:63528",
"CHEBI:63549",
"CHEBI:10529",
"CHEBI:14092",
"CHEBI:15246",
"CHEBI:17013",
"CHEBI:26999",
"CHEBI:45759",
"CHEBI:45762",
"CHEBI:45772",
"CHEBI:45926",
"CHEBI:46013",
"CHEBI:46036",
"CHEBI:46960",
"CHEBI:47711",
"CHEBI:63528",
"CHEBI:63549",
"CHEBI:10529",
"CHEBI:14092",
"CHEBI:15246",
"CHEBI:17013",
"CHEBI:26999",
"CHEBI:45759",
"CHEBI:45762",
"CHEBI:45772",
"CHEBI:45926",
"CHEBI:46013",
"CHEBI:46036",
"CHEBI:46960",
"CHEBI:47711",
"CHEBI:63528",
"CHEBI:63549",
"CHEBI:10529",
"CHEBI:14092",
"CHEBI:15246",
"CHEBI:17013",
"CHEBI:26999",
"CHEBI:45759",
"CHEBI:45762",
"CHEBI:45772",
"CHEBI:45926",
"CHEBI:46013",
"CHEBI:46036",
"CHEBI:46960",
"CHEBI:47711",
"CHEBI:63528",
"CHEBI:63549",
"CHEBI:10529",
"CHEBI:14092",
"CHEBI:15246",
"CHEBI:17013",
"CHEBI:26999",
"CHEBI:45759",
"CHEBI:45762",
"CHEBI:45772",
"CHEBI:45926",
"CHEBI:46013",
"CHEBI:46036",
"CHEBI:46960",
"CHEBI:47711",
"CHEBI:63528",
"CHEBI:63549",
"CHEBI:10529",
"CHEBI:14092",
"CHEBI:15246",
"CHEBI:17013",
"CHEBI:26999",
"CHEBI:45759",
"CHEBI:45762",
"CHEBI:45772",
"CHEBI:45926",
"CHEBI:46013",
"CHEBI:46036",
"CHEBI:46960",
"CHEBI:47711",
"CHEBI:63528",
"CHEBI:63549"
],
"hmdb":[
"HMDB01227",
"HMDB01227",
"HMDB01227",
"HMDB01227",
"HMDB01227",
"HMDB01227"
],
"inchi":"InChI=1S/C10H15N2O8P/c1-5-3-12(10(15)11-9(5)14)8-2-6(13)7(20-8)4-19-21(16,17)18/h3,6-8,13H,2,4H2,1H3,(H,11,14,15)(H2,16,17,18)/t6-,7+,8+/m0/s1",
"inchikey":[
"GYOZYWVXFNDGLU-XLPZGREQSA-L",
"GYOZYWVXFNDGLU-XLPZGREQSA-L",
"GYOZYWVXFNDGLU-XLPZGREQSA-L",
"GYOZYWVXFNDGLU-XLPZGREQSA-L",
"GYOZYWVXFNDGLU-XLPZGREQSA-L",
"GYOZYWVXFNDGLU-XLPZGREQSA-L"
],
"kegg.compound":[
"C00364",
"C00364",
"C00364",
"C00364",
"C00364",
"C00364"
],
"metanetx.chemical":[
"MNXM257",
"MNXM257",
"MNXM257",
"MNXM257",
"MNXM257",
"MNXM257"
],
"pubchem.compound":"9700",
"reactome":[
"R-ALL-109366",
"R-ALL-109366",
"R-ALL-109366",
"R-ALL-109366",
"R-ALL-109366",
"R-ALL-109366"
],
"sbo":[
"SBO:0000247"
],
"seed.compound":[
"cpd00298",
"cpd00298",
"cpd00298",
"cpd00298",
"cpd00298",
"cpd00298"
]
}
},
{
"id":"fpram_c",
"name":"2-(Formamido)-N1-(5'-phosphoribosyl)acetamidine",
"compartment":"cytosol",
"charge":-1,
"formula":"C8H15N3O8P",
"annotation":{
"bigg.metabolite":[
"fpram_c"
],
"biocyc":"META:5-PHOSPHORIBOSYL-N-FORMYLGLYCINEAMIDINE",
"chebi":[
"CHEBI:11474",
"CHEBI:18413",
"CHEBI:58478",
"CHEBI:971",
"CHEBI:11474",
"CHEBI:18413",
"CHEBI:58478",
"CHEBI:971"
],
"hmdb":[
"HMDB06211",
"HMDB06211"
],
"inchi":"InChI=1S/C8H16N3O8P/c9-5(1-10-3-12)11-8-7(14)6(13)4(19-8)2-18-20(15,16)17/h3-4,6-8,13-14H,1-2H2,(H2,9,11)(H,10,12)(H2,15,16,17)/t4-,6-,7-,8-/m1/s1",
"inchikey":[
"PMCOGCVKOAOZQM-ZRTZXPPTSA-M",
"PMCOGCVKOAOZQM-ZRTZXPPTSA-M"
],
"kegg.compound":"C04640",
"metanetx.chemical":[
"MNXM479745",
"MNXM479745"
],
"pubchem.compound":"5462266",
"reactome":[
"R-ALL-111369",
"R-ALL-111369"
],
"sbo":[
"SBO:0000247"
],
"seed.compound":"cpd02826"
}
},
{
"id":"ump_c",
"name":"UMP",
"compartment":"cytosol",
"charge":-2,
"formula":"C9H11N2O9P",
"annotation":{
"bigg.metabolite":[
"ump_c"
],
"biocyc":[
"META:UMP",
"META:UMP",
"META:UMP",
"META:UMP",
"META:UMP",
"META:UMP",
"META:UMP",
"META:UMP",
"META:UMP"
],
"chebi":[
"CHEBI:13508",
"CHEBI:13509",
"CHEBI:16695",
"CHEBI:27231",
"CHEBI:46362",
"CHEBI:46382",
"CHEBI:46385",
"CHEBI:47721",
"CHEBI:57865",
"CHEBI:9849",
"CHEBI:13508",
"CHEBI:13509",
"CHEBI:16695",
"CHEBI:27231",
"CHEBI:46362",
"CHEBI:46382",
"CHEBI:46385",
"CHEBI:47721",
"CHEBI:57865",
"CHEBI:9849",
"CHEBI:13508",
"CHEBI:13509",
"CHEBI:16695",
"CHEBI:27231",
"CHEBI:46362",
"CHEBI:46382",
"CHEBI:46385",
"CHEBI:47721",
"CHEBI:57865",
"CHEBI:9849",
"CHEBI:13508",
"CHEBI:13509",
"CHEBI:16695",
"CHEBI:27231",
"CHEBI:46362",
"CHEBI:46382",
"CHEBI:46385",
"CHEBI:47721",
"CHEBI:57865",
"CHEBI:9849",
"CHEBI:13508",
"CHEBI:13509",
"CHEBI:16695",
"CHEBI:27231",
"CHEBI:46362",
"CHEBI:46382",
"CHEBI:46385",
"CHEBI:47721",
"CHEBI:57865",
"CHEBI:9849",
"CHEBI:13508",
"CHEBI:13509",
"CHEBI:16695",
"CHEBI:27231",
"CHEBI:46362",
"CHEBI:46382",
"CHEBI:46385",
"CHEBI:47721",
"CHEBI:57865",
"CHEBI:9849",
"CHEBI:13508",
"CHEBI:13509",
"CHEBI:16695",
"CHEBI:27231",
"CHEBI:46362",
"CHEBI:46382",
"CHEBI:46385",
"CHEBI:47721",
"CHEBI:57865",
"CHEBI:9849",
"CHEBI:13508",
"CHEBI:13509",
"CHEBI:16695",
"CHEBI:27231",
"CHEBI:46362",
"CHEBI:46382",
"CHEBI:46385",
"CHEBI:47721",
"CHEBI:57865",
"CHEBI:9849",
"CHEBI:13508",
"CHEBI:13509",
"CHEBI:16695",
"CHEBI:27231",
"CHEBI:46362",
"CHEBI:46382",
"CHEBI:46385",
"CHEBI:47721",
"CHEBI:57865",
"CHEBI:9849"
],
"hmdb":[
"HMDB00288",
"HMDB00288",
"HMDB00288",
"HMDB00288",
"HMDB00288",
"HMDB00288",
"HMDB00288",
"HMDB00288",
"HMDB00288"
],
"inchi":"InChI=1S/C9H13N2O9P/c12-5-1-2-11(9(15)10-5)8-7(14)6(13)4(20-8)3-19-21(16,17)18/h1-2,4,6-8,13-14H,3H2,(H,10,12,15)(H2,16,17,18)/t4-,6-,7-,8-/m1/s1",
"inchikey":[
"DJJCXFVJDGTHFX-XVFCMESISA-L",
"DJJCXFVJDGTHFX-XVFCMESISA-L",
"DJJCXFVJDGTHFX-XVFCMESISA-L",
"DJJCXFVJDGTHFX-XVFCMESISA-L",
"DJJCXFVJDGTHFX-XVFCMESISA-L",
"DJJCXFVJDGTHFX-XVFCMESISA-L",
"DJJCXFVJDGTHFX-XVFCMESISA-L",
"DJJCXFVJDGTHFX-XVFCMESISA-L",
"DJJCXFVJDGTHFX-XVFCMESISA-L"
],
"kegg.compound":[
"C00105",
"C00105",
"C00105",
"C00105",
"C00105",
"C00105",
"C00105",
"C00105",
"C00105"
],
"metanetx.chemical":[
"MNXM80",
"MNXM80",
"MNXM80",
"MNXM80",
"MNXM80",
"MNXM80",
"MNXM80",
"MNXM80",
"MNXM80"
],
"pubchem.compound":"6030",
"reactome":[
"R-ALL-109402",
"R-ALL-735698",
"R-ALL-109402",
"R-ALL-735698",
"R-ALL-109402",
"R-ALL-735698",
"R-ALL-109402",
"R-ALL-735698",
"R-ALL-109402",
"R-ALL-735698",
"R-ALL-109402",
"R-ALL-735698",
"R-ALL-109402",
"R-ALL-735698",
"R-ALL-109402",
"R-ALL-735698",
"R-ALL-109402",
"R-ALL-735698"
],
"sbo":[
"SBO:0000247"
],
"seed.compound":[
"cpd00091",
"cpd00091",
"cpd00091",
"cpd00091",
"cpd00091",
"cpd00091",
"cpd00091",
"cpd00091",
"cpd00091"
]
}
},
{
"id":"3pg_cx",
"name":"3-Phospho-D-glycerate",
"compartment":"carboxyzome",
"charge":-3,
"formula":"C3H4O7P",
"annotation":{
"bigg.metabolite":[
"3pg_cx"
],
"biocyc":[
"META:G3P",
"META:G3P",
"META:G3P",
"META:G3P",
"META:G3P",
"META:G3P",
"META:G3P",
"META:G3P"
],
"chebi":[
"CHEBI:11879",
"CHEBI:11880",
"CHEBI:12987",
"CHEBI:1657",
"CHEBI:17794",
"CHEBI:21029",
"CHEBI:58272",
"CHEBI:11879",
"CHEBI:11880",
"CHEBI:12987",
"CHEBI:1657",
"CHEBI:17794",
"CHEBI:21029",
"CHEBI:58272",
"CHEBI:11879",
"CHEBI:11880",
"CHEBI:12987",
"CHEBI:1657",
"CHEBI:17794",
"CHEBI:21029",
"CHEBI:58272",
"CHEBI:11879",
"CHEBI:11880",
"CHEBI:12987",
"CHEBI:1657",
"CHEBI:17794",
"CHEBI:21029",
"CHEBI:58272",
"CHEBI:11879",
"CHEBI:11880",
"CHEBI:12987",
"CHEBI:1657",
"CHEBI:17794",
"CHEBI:21029",
"CHEBI:58272",
"CHEBI:11879",
"CHEBI:11880",
"CHEBI:12987",
"CHEBI:1657",
"CHEBI:17794",
"CHEBI:21029",
"CHEBI:58272",
"CHEBI:11879",
"CHEBI:11880",
"CHEBI:12987",
"CHEBI:1657",
"CHEBI:17794",
"CHEBI:21029",
"CHEBI:58272",
"CHEBI:11879",
"CHEBI:11880",
"CHEBI:12987",
"CHEBI:1657",
"CHEBI:17794",
"CHEBI:21029",
"CHEBI:58272"
],
"hmdb":[
"HMDB60180",
"HMDB60180",
"HMDB60180",
"HMDB60180",
"HMDB60180",
"HMDB60180",
"HMDB60180",
"HMDB60180"
],
"inchi":"InChI=1S/C3H7O7P/c4-2(3(5)6)1-10-11(7,8)9/h2,4H,1H2,(H,5,6)(H2,7,8,9)/t2-/m1/s1",
"inchikey":[
"OSJPPGNTCRNQQC-UWTATZPHSA-K",
"OSJPPGNTCRNQQC-UWTATZPHSA-K",
"OSJPPGNTCRNQQC-UWTATZPHSA-K",
"OSJPPGNTCRNQQC-UWTATZPHSA-K",
"OSJPPGNTCRNQQC-UWTATZPHSA-K",
"OSJPPGNTCRNQQC-UWTATZPHSA-K",
"OSJPPGNTCRNQQC-UWTATZPHSA-K",
"OSJPPGNTCRNQQC-UWTATZPHSA-K"
],
"kegg.compound":[
"C00197",
"C00197",
"C00197",
"C00197",
"C00197",
"C00197",
"C00197",
"C00197"
],
"metanetx.chemical":[
"MNXM126",
"MNXM126",
"MNXM126",
"MNXM126",
"MNXM126",
"MNXM126",
"MNXM126",
"MNXM126"
],
"pubchem.compound":"439183",
"reactome":[
"R-ALL-29728",
"R-ALL-6799493",
"R-ALL-29728",
"R-ALL-6799493",
"R-ALL-29728",
"R-ALL-6799493",
"R-ALL-29728",
"R-ALL-6799493",
"R-ALL-29728",
"R-ALL-6799493",
"R-ALL-29728",
"R-ALL-6799493",
"R-ALL-29728",
"R-ALL-6799493",
"R-ALL-29728",
"R-ALL-6799493"
],
"sbo":[
"SBO:0000247"
],
"seed.compound":[
"cpd00169",
"cpd00169",
"cpd00169",
"cpd00169",
"cpd00169",
"cpd00169",
"cpd00169",
"cpd00169"
]
}
},
{
"id":"pq_cm",
"name":"Plastoquinone-9",
"compartment":"cytoplasmic",
"charge":0,
"formula":"C53H80O2",
"annotation":{
"bigg.metabolite":[
"pq_cm"
],
"biocyc":"META:PLASTOQUINONE",
"chebi":"CHEBI:28377",
"hmdb":[
"HMDB0030130",
"HMDB30130"
],
"inchi":"InChI=1S/C13H16O2/c1-8(2)5-6-11-7-12(14)9(3)10(4)13(11)15/h5,7H,6H2,1-4H3",
"inchikey":"VBFJJMPOYIKNHB-UHFFFAOYSA-N",
"kegg.compound":[
"C02061",
"C10385",
"C16694"
],
"metanetx.chemical":[
"MNXM145596",
"MNXM145596",
"MNXM145596",
"MNXM145596",
"MNXM145596",
"MNXM145596",
"MNXM145596"
],
"pubchem.compound":"5375177",
"sbo":[
"SBO:0000247"
],
"seed.compound":[
"cpd12011",
"cpd07274",
"cpd27797",
"cpd16487"
]
}
},
{
"id":"ahdt_c",
"name":"2-Amino-4-hydroxy-6-(erythro-1,2,3-trihydroxypropyl)dihydropteridinetriphosphate",
"compartment":"cytosol",
"charge":-4,
"formula":"C9H12N5O13P3",
"annotation":{
"bigg.metabolite":[
"ahdt_c"
],
"biocyc":[
"META:DIHYDRONEOPTERIN-P3",
"META:DIHYDRONEOPTERIN-P3",
"META:DIHYDRONEOPTERIN-P3"
],
"chebi":[
"CHEBI:1002",
"CHEBI:11509",
"CHEBI:12201",
"CHEBI:18372",
"CHEBI:19455",
"CHEBI:20684",
"CHEBI:28069",
"CHEBI:58462",
"CHEBI:1002",
"CHEBI:11509",
"CHEBI:12201",
"CHEBI:18372",
"CHEBI:19455",
"CHEBI:20684",
"CHEBI:28069",
"CHEBI:58462",
"CHEBI:1002",
"CHEBI:11509",
"CHEBI:12201",
"CHEBI:18372",
"CHEBI:19455",
"CHEBI:20684",
"CHEBI:28069",
"CHEBI:58462"
],
"hmdb":[
"HMDB00980",
"HMDB01144",
"HMDB12181",
"HMDB00980",
"HMDB01144",
"HMDB12181",
"HMDB00980",
"HMDB01144",
"HMDB12181"
],
"inchi":"InChI=1S/C9H4N5O16P3/c15-4-1-3-11-5-2(10-1)6(16)7(17)8(18,25-32(20,23-6)24-7)26-33(21)29-14(30-33)9(12-4)13(3)28-31(19,22-5)27-9/h16-18H,(H,12,15)",
"inchikey":[
"DGGUVLXVLHAAGT-XINAWCOVSA-J",
"DGGUVLXVLHAAGT-XINAWCOVSA-J",
"DGGUVLXVLHAAGT-XINAWCOVSA-J"
],
"kegg.compound":[
"C04895",
"C04895",
"C04895"
],
"metanetx.chemical":[
"MNXM397",
"MNXM397",
"MNXM397"
],
"pubchem.compound":"135398609",
"reactome":[
"R-ALL-1474124",
"R-ALL-1474124",
"R-ALL-1474124"
],
"sbo":[
"SBO:0000247"
],
"seed.compound":[
"cpd02978",
"cpd02978",
"cpd02978"
]
}
},
{
"id":"4mop_c",
"name":"4-Methyl-2-oxopentanoate",
"compartment":"cytosol",
"charge":-1,
"formula":"C6H9O3",
"annotation":{
"bigg.metabolite":[
"4mop_c"
],
"biocyc":[
"META:2K-4CH3-PENTANOATE",
"META:2K-4CH3-PENTANOATE",
"META:2K-4CH3-PENTANOATE",
"META:2K-4CH3-PENTANOATE"
],
"chebi":[
"CHEBI:12020",
"CHEBI:17865",
"CHEBI:1891",
"CHEBI:20438",
"CHEBI:41619",
"CHEBI:48430",
"CHEBI:12020",
"CHEBI:17865",
"CHEBI:1891",
"CHEBI:20438",
"CHEBI:41619",
"CHEBI:48430",
"CHEBI:12020",
"CHEBI:17865",
"CHEBI:1891",
"CHEBI:20438",
"CHEBI:41619",
"CHEBI:48430",
"CHEBI:12020",
"CHEBI:17865",
"CHEBI:1891",
"CHEBI:20438",
"CHEBI:41619",
"CHEBI:48430"
],
"hmdb":[
"HMDB00695",
"HMDB00762",
"HMDB00695",
"HMDB00762",
"HMDB00695",
"HMDB00762",
"HMDB00695",
"HMDB00762"
],
"inchi":"InChI=1S/C6H10O3/c1-4(2)3-5(7)6(8)9/h4H,3H2,1-2H3,(H,8,9)",
"inchikey":[
"BKAJNAXTPSGJCU-UHFFFAOYSA-M",
"BKAJNAXTPSGJCU-UHFFFAOYSA-M",
"BKAJNAXTPSGJCU-UHFFFAOYSA-M",
"BKAJNAXTPSGJCU-UHFFFAOYSA-M"
],
"kegg.compound":[
"C00233",
"C00233",
"C00233",
"C00233"
],
"metanetx.chemical":[
"MNXM404",
"MNXM404",
"MNXM404",
"MNXM404"
],
"pubchem.compound":"70",
"sbo":[
"SBO:0000247"
],
"seed.compound":[
"cpd00200",
"cpd00200",
"cpd00200",
"cpd00200"
]
}
},
{
"id":"npdp_c",
"name":"all-trans-Nonaprenyl diphosphate",
"compartment":"cytosol",
"charge":-3,
"formula":"C45H73O7P2",
"annotation":{
"bigg.metabolite":[
"npdp_c"
],
"biocyc":"META:CPD-21340",
"chebi":"CHEBI:58391",
"hmdb":[
"HMDB0304263",
"HMDB0002367",
"HMDB02367"
],
"inchi":"InChI=1S/C45H76O7P2/c1-37(2)19-11-20-38(3)21-12-22-39(4)23-13-24-40(5)25-14-26-41(6)27-15-28-42(7)29-16-30-43(8)31-17-32-44(9)33-18-34-45(10)35-36-51-54(49,50)52-53(46,47)48/h19,21,23,25,27,29,31,33,35H,11-18,20,22,24,26,28,30,32,34,36H2,1-10H3,(H,49,50)(H2,46,47,48)/b38-21+,39-23+,40-25+,41-27+,42-29+,43-31+,44-33+,45-35+",
"inchikey":"IVLBHBFTRNVIAP-MEGGAXOGSA-N",
"kegg.compound":"C04145",
"metanetx.chemical":[
"MNXM1093442",
"MNXM741170",
"MNXM7287"
],
"pubchem.compound":"5280650",
"sbo":[
"SBO:0000247"
],
"seed.compound":"cpd02172"
}
},
{
"id":"dhor__S_c",
"name":"(S)-Dihydroorotate",
"compartment":"cytosol",
"charge":-1,
"formula":"C5H5N2O4",
"annotation":{
"bigg.metabolite":[
"dhor__S_c"
],
"biocyc":[
"META:DI-H-OROTATE",
"META:DI-H-OROTATE",
"META:DI-H-OROTATE"
],
"chebi":[
"CHEBI:11063",
"CHEBI:17025",
"CHEBI:18777",
"CHEBI:18778",
"CHEBI:30864",
"CHEBI:417",
"CHEBI:42132",
"CHEBI:11063",
"CHEBI:17025",
"CHEBI:18777",
"CHEBI:18778",
"CHEBI:30864",
"CHEBI:417",
"CHEBI:42132",
"CHEBI:11063",
"CHEBI:17025",
"CHEBI:18777",
"CHEBI:18778",
"CHEBI:30864",
"CHEBI:417",
"CHEBI:42132"
],
"hmdb":[
"HMDB03349",
"HMDB03349",
"HMDB03349"
],
"inchi":"InChI=1S/C5H6N2O4/c8-3-1-2(4(9)10)6-5(11)7-3/h2H,1H2,(H,9,10)(H2,6,7,8,11)/t2-/m0/s1",
"inchikey":[
"UFIVEPVSAGBUSI-REOHCLBHSA-M",
"UFIVEPVSAGBUSI-REOHCLBHSA-M",
"UFIVEPVSAGBUSI-REOHCLBHSA-M"
],
"kegg.compound":[
"C00337",
"C00337",
"C00337"
],
"metanetx.chemical":[
"MNXM252",
"MNXM252",
"MNXM252"
],
"pubchem.compound":"439216",
"reactome":[
"R-ALL-76630",
"R-ALL-76630",
"R-ALL-76630"
],
"sbo":[
"SBO:0000247"
],
"seed.compound":[
"cpd00282",
"cpd00282",
"cpd00282"
]
}
},
{
"id":"3opalmACP_c",
"name":"3-Oxohexadecanoyl-[acp]",
"compartment":"cytosol",
"charge":-1,
"formula":"C16H29O2RS",
"annotation":{
"bigg.metabolite":[
"3opalmACP_c"
],
"biocyc":[
"META:3-oxo-palmitoyl-ACPs",
"META:3-oxo-palmitoyl-ACPs",
"META:3-oxo-palmitoyl-ACPs"
],
"chebi":[
"CHEBI:1639",
"CHEBI:1639",
"CHEBI:1639"
],
"kegg.compound":[
"C05762",
"C05762",
"C05762"
],
"lipidmaps":[
"LMFA07060019",
"LMFA07060019",
"LMFA07060019"
],
"metanetx.chemical":[
"MNXM4345",
"MNXM4345",
"MNXM4345"
],
"pubchem.compound":[
"125258676",
"8057"
],
"sbo":[
"SBO:0000247"
],
"seed.compound":[
"cpd11485",
"cpd11485",
"cpd11485"
]
}
},
{
"id":"glx_c",
"name":"Glyoxylate",
"compartment":"cytosol",
"charge":-1,
"formula":"C2HO3",
"annotation":{
"bigg.metabolite":[
"glx_c"
],
"biocyc":[
"META:GLYOX",
"META:GLYOX",
"META:GLYOX",
"META:GLYOX",
"META:GLYOX"
],
"chebi":[
"CHEBI:14368",
"CHEBI:16891",
"CHEBI:24420",
"CHEBI:24421",
"CHEBI:35977",
"CHEBI:36655",
"CHEBI:42767",
"CHEBI:5509",
"CHEBI:14368",
"CHEBI:16891",
"CHEBI:24420",
"CHEBI:24421",
"CHEBI:35977",
"CHEBI:36655",
"CHEBI:42767",
"CHEBI:5509",
"CHEBI:14368",
"CHEBI:16891",
"CHEBI:24420",
"CHEBI:24421",
"CHEBI:35977",
"CHEBI:36655",
"CHEBI:42767",
"CHEBI:5509",
"CHEBI:14368",
"CHEBI:16891",
"CHEBI:24420",
"CHEBI:24421",
"CHEBI:35977",
"CHEBI:36655",
"CHEBI:42767",
"CHEBI:5509",
"CHEBI:14368",
"CHEBI:16891",
"CHEBI:24420",
"CHEBI:24421",
"CHEBI:35977",
"CHEBI:36655",
"CHEBI:42767",
"CHEBI:5509"
],
"hmdb":[
"HMDB00119",
"HMDB00119",
"HMDB00119",
"HMDB00119",
"HMDB00119"
],
"inchi":"InChI=1S/C2H2O3/c3-1-2(4)5/h1H,(H,4,5)/p-1",
"inchikey":[
"HHLFWLYXYJOTON-UHFFFAOYSA-M",
"HHLFWLYXYJOTON-UHFFFAOYSA-M",
"HHLFWLYXYJOTON-UHFFFAOYSA-M",
"HHLFWLYXYJOTON-UHFFFAOYSA-M",
"HHLFWLYXYJOTON-UHFFFAOYSA-M"
],
"kegg.compound":[
"C00048",
"C00048",
"C00048",
"C00048",
"C00048"
],
"metanetx.chemical":[
"MNXM69",
"MNXM69",
"MNXM69",
"MNXM69",
"MNXM69"
],
"pubchem.compound":"Glyoxylate",
"reactome":[
"R-ALL-389678",
"R-ALL-904849",
"R-ALL-389678",
"R-ALL-904849",
"R-ALL-389678",
"R-ALL-904849",
"R-ALL-389678",
"R-ALL-904849",
"R-ALL-389678",
"R-ALL-904849"
],
"sbo":[
"SBO:0000247"
],
"seed.compound":[
"cpd00040",
"cpd00040",
"cpd00040",
"cpd00040",
"cpd00040"
]
}
},
{
"id":"thdp_c",
"name":"2,3,4,5-Tetrahydrodipicolinate",
"compartment":"cytosol",
"charge":-2,
"formula":"C7H7NO4",
"annotation":{
"bigg.metabolite":[
"thdp_c"
],
"biocyc":[
"META:DELTA1-PIPERIDEINE-2-6-DICARBOXYLATE",
"META:DELTA1-PIPERIDEINE-2-6-DICARBOXYLATE"
],
"chebi":[
"CHEBI:11408",
"CHEBI:13042",
"CHEBI:16845",
"CHEBI:18055",
"CHEBI:21189",
"CHEBI:32976",
"CHEBI:6152",
"CHEBI:864",
"CHEBI:11408",
"CHEBI:13042",
"CHEBI:16845",
"CHEBI:18055",
"CHEBI:21189",
"CHEBI:32976",
"CHEBI:6152",
"CHEBI:864"
],
"hmdb":[
"HMDB12289",
"HMDB12289"
],
"inchi":"InChI=1S/C7H9NO4/c9-6(10)4-2-1-3-5(8-4)7(11)12/h4H,1-3H2,(H,9,10)(H,11,12)/t4-/m0/s1",
"inchikey":[
"CXMBCXQHOXUCEO-BYPYZUCNSA-L",
"CXMBCXQHOXUCEO-BYPYZUCNSA-L"
],
"kegg.compound":[
"C03972",
"C03972"
],
"metanetx.chemical":[
"MNXM480",
"MNXM480"
],
"pubchem.compound":"440179",
"sbo":[
"SBO:0000247"
],
"seed.compound":[
"cpd02465",
"cpd29199",
"cpd02465",
"cpd29199"
]
}
},
{
"id":"fprica_c",
"name":"1-(5'-Phosphoribosyl)-5-formamido-4-imidazolecarboxamide",
"compartment":"cytosol",
"charge":-2,
"formula":"C10H13N4O9P",
"annotation":{
"bigg.metabolite":[
"fprica_c"
],
"biocyc":[
"META:PHOSPHORIBOSYL-FORMAMIDO-CARBOXAMIDE"
],
"chebi":[
"CHEBI:12125",
"CHEBI:18381",
"CHEBI:18967",
"CHEBI:574",
"CHEBI:58467"
],
"hmdb":[
"HMDB01439",
"HMDB62708"
],
"inchi":"InChI=1S/C10H15N4O9P/c11-8(18)5-9(13-3-15)14(2-12-5)10-7(17)6(16)4(23-10)1-22-24(19,20)21/h2-4,6-7,10,16-17H,1H2,(H2,11,18)(H,13,15)(H2,19,20,21)/t4-,6-,7-,10-/m1/s1",
"inchikey":[
"ABCOOORLYAOBOZ-KQYNXXCUSA-L"
],
"kegg.compound":[
"C04734"
],
"metanetx.chemical":[
"MNXM456"
],
"pubchem.compound":"166760",
"reactome":[
"R-ALL-111427"
],
"sbo":[
"SBO:0000247"
],
"seed.compound":[
"cpd02884"
]
}
},
{
"id":"adocbl_c",
"name":"Cobamide coenzyme",
"compartment":"cytosol",
"charge":0,
"formula":"C72CoH100N18O17P",
"annotation":{
"bigg.metabolite":[
"adocbl_c"
],
"biocyc":[
"META:ADENOSYLCOBALAMIN",
"META:ADENOSYLCOBALAMIN",
"META:ADENOSYLCOBALAMIN",
"META:ADENOSYLCOBALAMIN"
],
"hmdb":[
"HMDB02086",
"HMDB02086",
"HMDB02086",
"HMDB02086"
],
"inchi":"InChI=1S/C62H90N13O14P.C10H12N5O3.Co/c1-29-20-39-40(21-30(29)2)75(28-70-39)57-52(84)53(41(27-76)87-57)89-90(85,86)88-31(3)26-69-49(83)18-19-59(8)37(22-46(66)80)56-62(11)61(10,25-48(68)82)36(14-17-45(65)79)51(74-62)33(5)55-60(9,24-47(67)81)34(12-15-43(63)77)38(71-55)23-42-58(6,7)35(13-16-44(64)78)50(72-42)32(4)54(59)73-56;1-4-6(16)7(17)10(18-4)15-3-14-5-8(11)12-2-13-9(5)15;/h20-21,23,28,31,34-37,41,52-53,56-57,76,84H,12-19,22,24-27H2,1-11H3,(H15,63,64,65,66,67,68,69,71,72,73,74,77,78,79,80,81,82,83,85,86);2-4,6-7,10,16-17H,1H2,(H2,11,12,13);/q;-1;/p-2/t31-,34-,35-,36-,37+,41-,52-,53-,56-,57+,59-,60+,61+,62+;4-,6-,7-,10-;/m11./s1",
"inchikey":[
"ZIHHMGTYZOSFRC-QRVZQHAISA-N",
"ZIHHMGTYZOSFRC-QRVZQHAISA-N",
"ZIHHMGTYZOSFRC-QRVZQHAISA-N",
"ZIHHMGTYZOSFRC-QRVZQHAISA-N"
],
"kegg.compound":[
"C00194",
"C00194",
"C00194",
"C00194"
],
"kegg.drug":[
"D00042",
"D00042",
"D00042",
"D00042"
],
"metanetx.chemical":[
"MNXM90703",
"MNXM90703",
"MNXM90703",
"MNXM90703"
],
"pubchem.compound":"70678541",
"reactome":[
"R-ALL-3159297",
"R-ALL-3159297",
"R-ALL-3159297",
"R-ALL-3159297"
],
"sbo":[
"SBO:0000247"
],
"seed.compound":[
"cpd00166",
"cpd00166",
"cpd00166",
"cpd00166"
]
}
},
{
"id":"thr__L_c",
"name":"L-Threonine",
"compartment":"cytosol",
"charge":0,
"formula":"C4H9NO3",
"annotation":{
"bigg.metabolite":[
"thr__L_c"
],
"biocyc":[
"META:THR",
"META:THR",
"META:THR",
"META:THR",
"META:THR"
],
"chebi":[
"CHEBI:13175",
"CHEBI:16857",
"CHEBI:21403",
"CHEBI:26986",
"CHEBI:32820",
"CHEBI:32822",
"CHEBI:32832",
"CHEBI:32833",
"CHEBI:42083",
"CHEBI:45843",
"CHEBI:45983",
"CHEBI:57926",
"CHEBI:6308",
"CHEBI:13175",
"CHEBI:16857",
"CHEBI:21403",
"CHEBI:26986",
"CHEBI:32820",
"CHEBI:32822",
"CHEBI:32832",
"CHEBI:32833",
"CHEBI:42083",
"CHEBI:45843",
"CHEBI:45983",
"CHEBI:57926",
"CHEBI:6308",
"CHEBI:13175",
"CHEBI:16857",
"CHEBI:21403",
"CHEBI:26986",
"CHEBI:32820",
"CHEBI:32822",
"CHEBI:32832",
"CHEBI:32833",
"CHEBI:42083",
"CHEBI:45843",
"CHEBI:45983",
"CHEBI:57926",
"CHEBI:6308",
"CHEBI:13175",
"CHEBI:16857",
"CHEBI:21403",
"CHEBI:26986",
"CHEBI:32820",
"CHEBI:32822",
"CHEBI:32832",
"CHEBI:32833",
"CHEBI:42083",
"CHEBI:45843",
"CHEBI:45983",
"CHEBI:57926",
"CHEBI:6308",
"CHEBI:13175",
"CHEBI:16857",
"CHEBI:21403",
"CHEBI:26986",
"CHEBI:32820",
"CHEBI:32822",
"CHEBI:32832",
"CHEBI:32833",
"CHEBI:42083",
"CHEBI:45843",
"CHEBI:45983",
"CHEBI:57926",
"CHEBI:6308"
],
"hmdb":[
"HMDB00167",
"HMDB00167",
"HMDB00167",
"HMDB00167",
"HMDB00167"
],
"inchi":"InChI=1S/C4H9NO3/c1-2(6)3(5)4(7)8/h2-3,6H,5H2,1H3,(H,7,8)/t2-,3+/m1/s1",
"inchikey":[
"AYFVYJQAPQTCCC-GBXIJSLDSA-N",
"AYFVYJQAPQTCCC-GBXIJSLDSA-N",
"AYFVYJQAPQTCCC-GBXIJSLDSA-N",
"AYFVYJQAPQTCCC-GBXIJSLDSA-N",
"AYFVYJQAPQTCCC-GBXIJSLDSA-N"
],
"kegg.compound":[
"C00188",
"C00188",
"C00188",
"C00188",
"C00188"
],
"kegg.drug":[
"D00041",
"D00041",
"D00041",
"D00041",
"D00041"
],
"metanetx.chemical":[
"MNXM142",
"MNXM142",
"MNXM142",
"MNXM142",
"MNXM142"
],
"pubchem.compound":"6288",
"reactome":[
"R-ALL-351990",
"R-ALL-352000",
"R-ALL-379706",
"R-ALL-351990",
"R-ALL-352000",
"R-ALL-379706",
"R-ALL-351990",
"R-ALL-352000",
"R-ALL-379706",
"R-ALL-351990",
"R-ALL-352000",
"R-ALL-379706",
"R-ALL-351990",
"R-ALL-352000",
"R-ALL-379706"
],
"sbo":[
"SBO:0000247"
],
"seed.compound":[
"cpd00161",
"cpd00161",
"cpd00161",
"cpd00161",
"cpd00161"
]
}
},
{
"id":"so3_c",
"name":"Sulfite",
"compartment":"cytosol",
"charge":-2,
"formula":"SO3",
"annotation":{
"bigg.metabolite":[
"so3_c"
],
"biocyc":[
"META:H2SO3",
"META:HSO3",
"META:SO3",
"META:H2SO3",
"META:HSO3",
"META:SO3",
"META:H2SO3",
"META:HSO3",
"META:SO3",
"META:H2SO3",
"META:HSO3",
"META:SO3",
"META:H2SO3",
"META:HSO3",
"META:SO3"
],
"chebi":[
"CHEBI:13367",
"CHEBI:15139",
"CHEBI:17137",
"CHEBI:17359",
"CHEBI:26837",
"CHEBI:29214",
"CHEBI:33543",
"CHEBI:45548",
"CHEBI:48854",
"CHEBI:5598",
"CHEBI:9344",
"CHEBI:13367",
"CHEBI:15139",
"CHEBI:17137",
"CHEBI:17359",
"CHEBI:26837",
"CHEBI:29214",
"CHEBI:33543",
"CHEBI:45548",
"CHEBI:48854",
"CHEBI:5598",
"CHEBI:9344",
"CHEBI:13367",
"CHEBI:15139",
"CHEBI:17137",
"CHEBI:17359",
"CHEBI:26837",
"CHEBI:29214",
"CHEBI:33543",
"CHEBI:45548",
"CHEBI:48854",
"CHEBI:5598",
"CHEBI:9344",
"CHEBI:13367",
"CHEBI:15139",
"CHEBI:17137",
"CHEBI:17359",
"CHEBI:26837",
"CHEBI:29214",
"CHEBI:33543",
"CHEBI:45548",
"CHEBI:48854",
"CHEBI:5598",
"CHEBI:9344",
"CHEBI:13367",
"CHEBI:15139",
"CHEBI:17137",
"CHEBI:17359",
"CHEBI:26837",
"CHEBI:29214",
"CHEBI:33543",
"CHEBI:45548",
"CHEBI:48854",
"CHEBI:5598",
"CHEBI:9344"
],
"hmdb":[
"HMDB00240",
"HMDB01033",
"HMDB03008",
"HMDB34829",
"HMDB00240",
"HMDB01033",
"HMDB03008",
"HMDB34829",
"HMDB00240",
"HMDB01033",
"HMDB03008",
"HMDB34829",
"HMDB00240",
"HMDB01033",
"HMDB03008",
"HMDB34829",
"HMDB00240",
"HMDB01033",
"HMDB03008",
"HMDB34829"
],
"inchi":"InChI=1S/H2O3S/c1-4(2)3/h(H2,1,2,3)",
"inchikey":[
"LSNNMFCWUKXFEE-UHFFFAOYSA-L",
"LSNNMFCWUKXFEE-UHFFFAOYSA-L",
"LSNNMFCWUKXFEE-UHFFFAOYSA-L",
"LSNNMFCWUKXFEE-UHFFFAOYSA-L",
"LSNNMFCWUKXFEE-UHFFFAOYSA-L"
],
"kegg.compound":[
"C00094",
"C11481",
"C00094",
"C11481",
"C00094",
"C11481",
"C00094",
"C11481",
"C00094",
"C11481"
],
"metanetx.chemical":[
"MNXM105630",
"MNXM105630",
"MNXM105630",
"MNXM105630",
"MNXM105630"
],
"pubchem.compound":"1099",
"reactome":[
"R-ALL-1614538",
"R-ALL-9013207",
"R-ALL-936689"
],
"sbo":[
"SBO:0000247"
],
"seed.compound":[
"cpd00081",
"cpd00081",
"cpd00081",
"cpd00081",
"cpd00081"
]
}
},
{
"id":"2m6sbenzq_c",
"name":"2-Methyl-6-solanyl-1,4-benzoquinol",
"compartment":"cytosol",
"charge":0,
"formula":"C52H80O2",
"annotation":{
"bigg.metabolite":[
"2m6sbenzq_c"
],
"chebi":"CHEBI:81191",
"hmdb":"HMDB0304078",
"inchi":"InChI=1S/C52H80O2/c1-40(2)20-12-21-41(3)22-13-23-42(4)24-14-25-43(5)26-15-27-44(6)28-16-29-45(7)30-17-31-46(8)32-18-33-47(9)34-19-35-48(10)36-37-50-39-51(53)38-49(11)52(50)54/h20,22,24,26,28,30,32,34,36,38-39,53-54H,12-19,21,23,25,27,29,31,33,35,37H2,1-11H3/b41-22+,42-24+,43-26+,44-28+,45-30+,46-32+,47-34+,48-36+",
"inchikey":"SWKACZQJGXABCN-JSGWLJPKSA-N",
"kegg.compound":"C17570",
"metanetx.chemical":[
"MNXM1091711",
"MNXM1091712",
"MNXM5474"
],
"pubchem.compound":"44237185",
"sbo":[
"SBO:0000247"
],
"seed.compound":"cpd17691"
}
},
{
"id":"hco3_cx",
"name":"HCO3-",
"compartment":"carboxyzome",
"charge":-1,
"formula":"CHO3",
"annotation":{
"bigg.metabolite":[
"hco3_cx"
],
"biocyc":[
"META:CO3",
"META:H2CO3",
"META:HCO3",
"META:CO3",
"META:H2CO3",
"META:HCO3",
"META:CO3",
"META:H2CO3",
"META:HCO3",
"META:CO3",
"META:H2CO3",
"META:HCO3",
"META:CO3",
"META:H2CO3",
"META:HCO3",
"META:CO3",
"META:H2CO3",
"META:HCO3",
"META:CO3",
"META:H2CO3",
"META:HCO3",
"META:CO3",
"META:H2CO3",
"META:HCO3"
],
"chebi":[
"CHEBI:13351",
"CHEBI:13363",
"CHEBI:17544",
"CHEBI:22863",
"CHEBI:23017",
"CHEBI:23744",
"CHEBI:28976",
"CHEBI:29201",
"CHEBI:3401",
"CHEBI:40961",
"CHEBI:41605",
"CHEBI:41609",
"CHEBI:5589",
"CHEBI:13351",
"CHEBI:13363",
"CHEBI:17544",
"CHEBI:22863",
"CHEBI:23017",
"CHEBI:23744",
"CHEBI:28976",
"CHEBI:29201",
"CHEBI:3401",
"CHEBI:40961",
"CHEBI:41605",
"CHEBI:41609",
"CHEBI:5589",
"CHEBI:13351",
"CHEBI:13363",
"CHEBI:17544",
"CHEBI:22863",
"CHEBI:23017",
"CHEBI:23744",
"CHEBI:28976",
"CHEBI:29201",
"CHEBI:3401",
"CHEBI:40961",
"CHEBI:41605",
"CHEBI:41609",
"CHEBI:5589",
"CHEBI:13351",
"CHEBI:13363",
"CHEBI:17544",
"CHEBI:22863",
"CHEBI:23017",
"CHEBI:23744",
"CHEBI:28976",
"CHEBI:29201",
"CHEBI:3401",
"CHEBI:40961",
"CHEBI:41605",
"CHEBI:41609",
"CHEBI:5589",
"CHEBI:13351",
"CHEBI:13363",
"CHEBI:17544",
"CHEBI:22863",
"CHEBI:23017",
"CHEBI:23744",
"CHEBI:28976",
"CHEBI:29201",
"CHEBI:3401",
"CHEBI:40961",
"CHEBI:41605",
"CHEBI:41609",
"CHEBI:5589",
"CHEBI:13351",
"CHEBI:13363",
"CHEBI:17544",
"CHEBI:22863",
"CHEBI:23017",
"CHEBI:23744",
"CHEBI:28976",
"CHEBI:29201",
"CHEBI:3401",
"CHEBI:40961",
"CHEBI:41605",
"CHEBI:41609",
"CHEBI:5589",
"CHEBI:13351",
"CHEBI:13363",
"CHEBI:17544",
"CHEBI:22863",
"CHEBI:23017",
"CHEBI:23744",
"CHEBI:28976",
"CHEBI:29201",
"CHEBI:3401",
"CHEBI:40961",
"CHEBI:41605",
"CHEBI:41609",
"CHEBI:5589",
"CHEBI:13351",
"CHEBI:13363",
"CHEBI:17544",
"CHEBI:22863",
"CHEBI:23017",
"CHEBI:23744",
"CHEBI:28976",
"CHEBI:29201",
"CHEBI:3401",
"CHEBI:40961",
"CHEBI:41605",
"CHEBI:41609",
"CHEBI:5589"
],
"hmdb":[
"HMDB00595",
"HMDB03538",
"HMDB31453",
"HMDB00595",
"HMDB03538",
"HMDB31453",
"HMDB00595",
"HMDB03538",
"HMDB31453",
"HMDB00595",
"HMDB03538",
"HMDB31453",
"HMDB00595",
"HMDB03538",
"HMDB31453",
"HMDB00595",
"HMDB03538",
"HMDB31453",
"HMDB00595",
"HMDB03538",
"HMDB31453",
"HMDB00595",
"HMDB03538",
"HMDB31453"
],
"inchi":[
"InChI=1S/CH2O3/c2-1(3)4/h(H2,2,3,4)/p-1",
"InChI=1S/CH2O3/c2-1(3)4/h(H2,2,3,4)"
],
"inchikey":[
"BVKZGUZCCUSVTD-UHFFFAOYSA-M",
"BVKZGUZCCUSVTD-UHFFFAOYSA-M",
"BVKZGUZCCUSVTD-UHFFFAOYSA-M",
"BVKZGUZCCUSVTD-UHFFFAOYSA-M",
"BVKZGUZCCUSVTD-UHFFFAOYSA-M",
"BVKZGUZCCUSVTD-UHFFFAOYSA-M",
"BVKZGUZCCUSVTD-UHFFFAOYSA-M",
"BVKZGUZCCUSVTD-UHFFFAOYSA-M"
],
"kegg.compound":[
"C00288",
"C01353",
"C00288",
"C01353",
"C00288",
"C01353",
"C00288",
"C01353",
"C00288",
"C01353",
"C00288",
"C01353",
"C00288",
"C01353",
"C00288",
"C01353"
],
"metanetx.chemical":[
"MNXM60",
"MNXM60",
"MNXM60",
"MNXM60",
"MNXM60",
"MNXM60",
"MNXM60",
"MNXM60"
],
"pubchem.compound":"769",
"reactome":[
"R-ALL-111627",
"R-ALL-29896",
"R-ALL-425425",
"R-ALL-111627",
"R-ALL-29896",
"R-ALL-425425",
"R-ALL-111627",
"R-ALL-29896",
"R-ALL-425425",
"R-ALL-111627",
"R-ALL-29896",
"R-ALL-425425",
"R-ALL-111627",
"R-ALL-29896",
"R-ALL-425425",
"R-ALL-111627",
"R-ALL-29896",
"R-ALL-425425",
"R-ALL-111627",
"R-ALL-29896",
"R-ALL-425425",
"R-ALL-111627",
"R-ALL-29896",
"R-ALL-425425"
],
"sbo":[
"SBO:0000247"
],
"seed.compound":[
"cpd00242",
"cpd00242",
"cpd00242",
"cpd00242",
"cpd00242",
"cpd00242",
"cpd00242",
"cpd00242"
]
}
},
{
"id":"glu5p_c",
"name":"L-Glutamyl 5-phosphate",
"compartment":"cytosol",
"charge":-2,
"formula":"C5H8NO7P",
"annotation":{
"bigg.metabolite":[
"glu5p_c"
],
"biocyc":[
"META:L-GLUTAMATE-5-P",
"META:L-GLUTAMATE-5-P",
"META:L-GLUTAMATE-5-P"
],
"chebi":[
"CHEBI:13108",
"CHEBI:13113",
"CHEBI:17798",
"CHEBI:21312",
"CHEBI:58274",
"CHEBI:6230",
"CHEBI:13108",
"CHEBI:13113",
"CHEBI:17798",
"CHEBI:21312",
"CHEBI:58274",
"CHEBI:6230",
"CHEBI:13108",
"CHEBI:13113",
"CHEBI:17798",
"CHEBI:21312",
"CHEBI:58274",
"CHEBI:6230"
],
"hmdb":[
"HMDB01228",
"HMDB01228",
"HMDB01228"
],
"inchi":"InChI=1S/C5H10NO7P/c6-3(5(8)9)1-2-4(7)13-14(10,11)12/h3H,1-2,6H2,(H,8,9)(H2,10,11,12)/t3-/m0/s1",
"inchikey":[
"PJRXVIJAERNUIP-VKHMYHEASA-L",
"PJRXVIJAERNUIP-VKHMYHEASA-L",
"PJRXVIJAERNUIP-VKHMYHEASA-L"
],
"kegg.compound":[
"C03287",
"C03287",
"C03287"
],
"metanetx.chemical":[
"MNXM1280",
"MNXM1280",
"MNXM1280"
],
"pubchem.compound":"193475",
"sbo":[
"SBO:0000247"
],
"seed.compound":[
"cpd02097",
"cpd02097",
"cpd02097"
]
}
},
{
"id":"3hmrsACP_c",
"name":"(3R)-3-Hydroxytetradecanoyl-[acyl-carrier protein]",
"compartment":"cytosol",
"charge":-1,
"formula":"C14H27O2SR",
"annotation":{
"bigg.metabolite":[
"3hmrsACP_c"
],
"biocyc":[
"META:R-3-hydroxymyristoyl-ACPs",
"META:R-3-hydroxymyristoyl-ACPs",
"META:R-3-hydroxymyristoyl-ACPs"
],
"kegg.compound":[
"C04688",
"C04688",
"C04688"
],
"metanetx.chemical":[
"MNXM7733",
"MNXM7733",
"MNXM7733"
],
"pubchem.compound":"7269",
"sbo":[
"SBO:0000247"
],
"seed.compound":[
"cpd11484",
"cpd11484",
"cpd11484"
]
}
},
{
"id":"4c2me_c",
"name":"4-(Cytidine 5'-diphospho)-2-C-methyl-D-erythritol",
"compartment":"cytosol",
"charge":-2,
"formula":"C14H23N3O14P2",
"annotation":{
"bigg.metabolite":[
"4c2me_c"
],
"biocyc":[
"META:4-CYTIDINE-5-DIPHOSPHO-2-C",
"META:4-CYTIDINE-5-DIPHOSPHO-2-C"
],
"chebi":[
"CHEBI:11938",
"CHEBI:16578",
"CHEBI:1770",
"CHEBI:57823",
"CHEBI:11938",
"CHEBI:16578",
"CHEBI:1770",
"CHEBI:57823"
],
"hmdb":"HMDB0304166",
"inchi":"InChI=1S/C14H26N3O17P3/c1-14(6-18,33-35(23,24)25)8(19)5-31-37(28,29)34-36(26,27)30-4-7-10(20)11(21)12(32-7)17-3-2-9(15)16-13(17)22/h2-3,7-8,10-12,18-21H,4-6H2,1H3,(H,26,27)(H,28,29)(H2,15,16,22)(H2,23,24,25)/t7-,8-,10-,11-,12-,14+/m1/s1",
"inchikey":[
"YFAUKWZNPVBCFF-XHIBXCGHSA-L",
"YFAUKWZNPVBCFF-XHIBXCGHSA-L"
],
"kegg.compound":[
"C11435",
"C11435"
],
"metanetx.chemical":[
"MNXM1642",
"MNXM1642"
],
"pubchem.compound":"443199",
"sbo":[
"SBO:0000247"
],
"seed.compound":[
"cpd08287",
"cpd08287"
]
}
},
{
"id":"damp_c",
"name":"dAMP",
"compartment":"cytosol",
"charge":-2,
"formula":"C10H12N5O6P",
"annotation":{
"bigg.metabolite":[
"damp_c"
],
"biocyc":[
"META:DAMP",
"META:DAMP",
"META:DAMP",
"META:DAMP",
"META:DAMP",
"META:DAMP",
"META:DAMP"
],
"chebi":[
"CHEBI:10490",
"CHEBI:14068",
"CHEBI:17713",
"CHEBI:19236",
"CHEBI:40419",
"CHEBI:40499",
"CHEBI:40505",
"CHEBI:40544",
"CHEBI:40607",
"CHEBI:40614",
"CHEBI:41815",
"CHEBI:41864",
"CHEBI:41870",
"CHEBI:58245",
"CHEBI:10490",
"CHEBI:14068",
"CHEBI:17713",
"CHEBI:19236",
"CHEBI:40419",
"CHEBI:40499",
"CHEBI:40505",
"CHEBI:40544",
"CHEBI:40607",
"CHEBI:40614",
"CHEBI:41815",
"CHEBI:41864",
"CHEBI:41870",
"CHEBI:58245",
"CHEBI:10490",
"CHEBI:14068",
"CHEBI:17713",
"CHEBI:19236",
"CHEBI:40419",
"CHEBI:40499",
"CHEBI:40505",
"CHEBI:40544",
"CHEBI:40607",
"CHEBI:40614",
"CHEBI:41815",
"CHEBI:41864",
"CHEBI:41870",
"CHEBI:58245",
"CHEBI:10490",
"CHEBI:14068",
"CHEBI:17713",
"CHEBI:19236",
"CHEBI:40419",
"CHEBI:40499",
"CHEBI:40505",
"CHEBI:40544",
"CHEBI:40607",
"CHEBI:40614",
"CHEBI:41815",
"CHEBI:41864",
"CHEBI:41870",
"CHEBI:58245",
"CHEBI:10490",
"CHEBI:14068",
"CHEBI:17713",
"CHEBI:19236",
"CHEBI:40419",
"CHEBI:40499",
"CHEBI:40505",
"CHEBI:40544",
"CHEBI:40607",
"CHEBI:40614",
"CHEBI:41815",
"CHEBI:41864",
"CHEBI:41870",
"CHEBI:58245",
"CHEBI:10490",
"CHEBI:14068",
"CHEBI:17713",
"CHEBI:19236",
"CHEBI:40419",
"CHEBI:40499",
"CHEBI:40505",
"CHEBI:40544",
"CHEBI:40607",
"CHEBI:40614",
"CHEBI:41815",
"CHEBI:41864",
"CHEBI:41870",
"CHEBI:58245",
"CHEBI:10490",
"CHEBI:14068",
"CHEBI:17713",
"CHEBI:19236",
"CHEBI:40419",
"CHEBI:40499",
"CHEBI:40505",
"CHEBI:40544",
"CHEBI:40607",
"CHEBI:40614",
"CHEBI:41815",
"CHEBI:41864",
"CHEBI:41870",
"CHEBI:58245"
],
"hmdb":[
"HMDB00905",
"HMDB00905",
"HMDB00905",
"HMDB00905",
"HMDB00905",
"HMDB00905",
"HMDB00905"
],
"inchi":"InChI=1S/C10H14N5O6P/c11-9-8-10(13-3-12-9)15(4-14-8)7-1-5(16)6(21-7)2-20-22(17,18)19/h3-7,16H,1-2H2,(H2,11,12,13)(H2,17,18,19)/t5-,6+,7+/m0/s1",
"inchikey":[
"KHWCHTKSEGGWEX-RRKCRQDMSA-L",
"KHWCHTKSEGGWEX-RRKCRQDMSA-L",
"KHWCHTKSEGGWEX-RRKCRQDMSA-L",
"KHWCHTKSEGGWEX-RRKCRQDMSA-L",
"KHWCHTKSEGGWEX-RRKCRQDMSA-L",
"KHWCHTKSEGGWEX-RRKCRQDMSA-L",
"KHWCHTKSEGGWEX-RRKCRQDMSA-L"
],
"kegg.compound":[
"C00360",
"C00360",
"C00360",
"C00360",
"C00360",
"C00360",
"C00360"
],
"metanetx.chemical":[
"MNXM432",
"MNXM432",
"MNXM432",
"MNXM432",
"MNXM432",
"MNXM432",
"MNXM432"
],
"pubchem.compound":"12599",
"reactome":[
"R-ALL-109386",
"R-ALL-500088",
"R-ALL-109386",
"R-ALL-500088",
"R-ALL-109386",
"R-ALL-500088",
"R-ALL-109386",
"R-ALL-500088",
"R-ALL-109386",
"R-ALL-500088",
"R-ALL-109386",
"R-ALL-500088",
"R-ALL-109386",
"R-ALL-500088"
],
"sbo":[
"SBO:0000247"
],
"seed.compound":[
"cpd00294",
"cpd00294",
"cpd00294",
"cpd00294",
"cpd00294",
"cpd00294",
"cpd00294"
]
}
},
{
"id":"histda_c",
"name":"L-histidinal",
"compartment":"cytosol",
"charge":1,
"formula":"C6H10N3O",
"annotation":{
"bigg.metabolite":[
"histda_c"
],
"biocyc":"META:HISTIDINAL",
"chebi":"CHEBI:64802",
"hmdb":[
"HMDB0012234",
"HMDB12234"
],
"inchi":"InChI=1S/C6H9N3O/c7-5(3-10)1-6-2-8-4-9-6/h2-5H,1,7H2,(H,8,9)/t5-/m0/s1",
"inchikey":"VYOIELONWKIZJS-YFKPBYRVSA-N",
"kegg.compound":"C01929",
"metanetx.chemical":[
"MNXM1093182",
"MNXM1093183",
"MNXM1093207",
"MNXM735455"
],
"pubchem.compound":"152657",
"sbo":[
"SBO:0000247"
],
"seed.compound":"cpd01324"
}
},
{
"id":"gthox_c",
"name":"Glutathione disulfide",
"compartment":"cytosol",
"charge":-2,
"formula":"C20H30N6O12S2",
"annotation":{
"bigg.metabolite":[
"gthox_c"
],
"biocyc":[
"META:OXIDIZED-GLUTATHIONE",
"META:OXIDIZED-GLUTATHIONE",
"META:OXIDIZED-GLUTATHIONE",
"META:OXIDIZED-GLUTATHIONE",
"META:OXIDIZED-GLUTATHIONE",
"META:OXIDIZED-GLUTATHIONE",
"META:OXIDIZED-GLUTATHIONE",
"META:OXIDIZED-GLUTATHIONE"
],
"chebi":[
"CHEBI:14328",
"CHEBI:14720",
"CHEBI:17858",
"CHEBI:24336",
"CHEBI:42832",
"CHEBI:58297",
"CHEBI:7840",
"CHEBI:14328",
"CHEBI:14720",
"CHEBI:17858",
"CHEBI:24336",
"CHEBI:42832",
"CHEBI:58297",
"CHEBI:7840",
"CHEBI:14328",
"CHEBI:14720",
"CHEBI:17858",
"CHEBI:24336",
"CHEBI:42832",
"CHEBI:58297",
"CHEBI:7840",
"CHEBI:14328",
"CHEBI:14720",
"CHEBI:17858",
"CHEBI:24336",
"CHEBI:42832",
"CHEBI:58297",
"CHEBI:7840",
"CHEBI:14328",
"CHEBI:14720",
"CHEBI:17858",
"CHEBI:24336",
"CHEBI:42832",
"CHEBI:58297",
"CHEBI:7840",
"CHEBI:14328",
"CHEBI:14720",
"CHEBI:17858",
"CHEBI:24336",
"CHEBI:42832",
"CHEBI:58297",
"CHEBI:7840",
"CHEBI:14328",
"CHEBI:14720",
"CHEBI:17858",
"CHEBI:24336",
"CHEBI:42832",
"CHEBI:58297",
"CHEBI:7840",
"CHEBI:14328",
"CHEBI:14720",
"CHEBI:17858",
"CHEBI:24336",
"CHEBI:42832",
"CHEBI:58297",
"CHEBI:7840"
],
"hmdb":[
"HMDB03337",
"HMDB03337",
"HMDB03337",
"HMDB03337",
"HMDB03337",
"HMDB03337",
"HMDB03337",
"HMDB03337"
],
"inchi":"InChI=1S/C20H32N6O12S2/c21-9(19(35)36)1-3-13(27)25-11(17(33)23-5-15(29)30)7-39-40-8-12(18(34)24-6-16(31)32)26-14(28)4-2-10(22)20(37)38/h9-12H,1-8,21-22H2,(H,23,33)(H,24,34)(H,25,27)(H,26,28)(H,29,30)(H,31,32)(H,35,36)(H,37,38)/t9-,10-,11-,12-/m0/s1",
"inchikey":[
"YPZRWBKMTBYPTK-BJDJZHNGSA-L",
"YPZRWBKMTBYPTK-BJDJZHNGSA-L",
"YPZRWBKMTBYPTK-BJDJZHNGSA-L",
"YPZRWBKMTBYPTK-BJDJZHNGSA-L",
"YPZRWBKMTBYPTK-BJDJZHNGSA-L",
"YPZRWBKMTBYPTK-BJDJZHNGSA-L",
"YPZRWBKMTBYPTK-BJDJZHNGSA-L",
"YPZRWBKMTBYPTK-BJDJZHNGSA-L"
],
"kegg.compound":[
"C00127",
"C00127",
"C00127",
"C00127",
"C00127",
"C00127",
"C00127",
"C00127"
],
"kegg.drug":[
"D00031",
"D00031",
"D00031",
"D00031",
"D00031",
"D00031",
"D00031",
"D00031"
],
"metanetx.chemical":[
"MNXM151",
"MNXM151",
"MNXM151",
"MNXM151",
"MNXM151",
"MNXM151",
"MNXM151",
"MNXM151"
],
"pubchem.compound":"65359",
"reactome":[
"R-ALL-111745",
"R-ALL-1655882",
"R-ALL-3341331",
"R-ALL-111745",
"R-ALL-1655882",
"R-ALL-3341331",
"R-ALL-111745",
"R-ALL-1655882",
"R-ALL-3341331",
"R-ALL-111745",
"R-ALL-1655882",
"R-ALL-3341331",
"R-ALL-111745",
"R-ALL-1655882",
"R-ALL-3341331",
"R-ALL-111745",
"R-ALL-1655882",
"R-ALL-3341331",
"R-ALL-111745",
"R-ALL-1655882",
"R-ALL-3341331",
"R-ALL-111745",
"R-ALL-1655882",
"R-ALL-3341331"
],
"sbo":[
"SBO:0000247"
],
"seed.compound":[
"cpd00111",
"cpd00111",
"cpd00111",
"cpd00111",
"cpd00111",
"cpd00111",
"cpd00111",
"cpd00111"
]
}
},
{
"id":"amp_c",
"name":"AMP",
"compartment":"cytosol",
"charge":-2,
"formula":"C10H12N5O7P",
"annotation":{
"bigg.metabolite":[
"amp_c"
],
"biocyc":[
"META:AMP",
"META:AMP-GROUP",
"META:AMP",
"META:AMP-GROUP",
"META:AMP",
"META:AMP-GROUP",
"META:AMP",
"META:AMP-GROUP",
"META:AMP",
"META:AMP-GROUP",
"META:AMP",
"META:AMP-GROUP",
"META:AMP",
"META:AMP-GROUP",
"META:AMP",
"META:AMP-GROUP",
"META:AMP",
"META:AMP-GROUP",
"META:AMP",
"META:AMP-GROUP"
],
"chebi":[
"CHEBI:12056",
"CHEBI:13234",
"CHEBI:13235",
"CHEBI:13736",
"CHEBI:13740",
"CHEBI:16027",
"CHEBI:22242",
"CHEBI:22245",
"CHEBI:2356",
"CHEBI:40510",
"CHEBI:40721",
"CHEBI:40726",
"CHEBI:40786",
"CHEBI:40826",
"CHEBI:456215",
"CHEBI:47222",
"CHEBI:12056",
"CHEBI:13234",
"CHEBI:13235",
"CHEBI:13736",
"CHEBI:13740",
"CHEBI:16027",
"CHEBI:22242",
"CHEBI:22245",
"CHEBI:2356",
"CHEBI:40510",
"CHEBI:40721",
"CHEBI:40726",
"CHEBI:40786",
"CHEBI:40826",
"CHEBI:456215",
"CHEBI:47222",
"CHEBI:12056",
"CHEBI:13234",
"CHEBI:13235",
"CHEBI:13736",
"CHEBI:13740",
"CHEBI:16027",
"CHEBI:22242",
"CHEBI:22245",
"CHEBI:2356",
"CHEBI:40510",
"CHEBI:40721",
"CHEBI:40726",
"CHEBI:40786",
"CHEBI:40826",
"CHEBI:456215",
"CHEBI:47222",
"CHEBI:12056",
"CHEBI:13234",
"CHEBI:13235",
"CHEBI:13736",
"CHEBI:13740",
"CHEBI:16027",
"CHEBI:22242",
"CHEBI:22245",
"CHEBI:2356",
"CHEBI:40510",
"CHEBI:40721",
"CHEBI:40726",
"CHEBI:40786",
"CHEBI:40826",
"CHEBI:456215",
"CHEBI:47222",
"CHEBI:12056",
"CHEBI:13234",
"CHEBI:13235",
"CHEBI:13736",
"CHEBI:13740",
"CHEBI:16027",
"CHEBI:22242",
"CHEBI:22245",
"CHEBI:2356",
"CHEBI:40510",
"CHEBI:40721",
"CHEBI:40726",
"CHEBI:40786",
"CHEBI:40826",
"CHEBI:456215",
"CHEBI:47222",
"CHEBI:12056",
"CHEBI:13234",
"CHEBI:13235",
"CHEBI:13736",
"CHEBI:13740",
"CHEBI:16027",
"CHEBI:22242",
"CHEBI:22245",
"CHEBI:2356",
"CHEBI:40510",
"CHEBI:40721",
"CHEBI:40726",
"CHEBI:40786",
"CHEBI:40826",
"CHEBI:456215",
"CHEBI:47222",
"CHEBI:12056",
"CHEBI:13234",
"CHEBI:13235",
"CHEBI:13736",
"CHEBI:13740",
"CHEBI:16027",
"CHEBI:22242",
"CHEBI:22245",
"CHEBI:2356",
"CHEBI:40510",
"CHEBI:40721",
"CHEBI:40726",
"CHEBI:40786",
"CHEBI:40826",
"CHEBI:456215",
"CHEBI:47222",
"CHEBI:12056",
"CHEBI:13234",
"CHEBI:13235",
"CHEBI:13736",
"CHEBI:13740",
"CHEBI:16027",
"CHEBI:22242",
"CHEBI:22245",
"CHEBI:2356",
"CHEBI:40510",
"CHEBI:40721",
"CHEBI:40726",
"CHEBI:40786",
"CHEBI:40826",
"CHEBI:456215",
"CHEBI:47222",
"CHEBI:12056",
"CHEBI:13234",
"CHEBI:13235",
"CHEBI:13736",
"CHEBI:13740",
"CHEBI:16027",
"CHEBI:22242",
"CHEBI:22245",
"CHEBI:2356",
"CHEBI:40510",
"CHEBI:40721",
"CHEBI:40726",
"CHEBI:40786",
"CHEBI:40826",
"CHEBI:456215",
"CHEBI:47222",
"CHEBI:12056",
"CHEBI:13234",
"CHEBI:13235",
"CHEBI:13736",
"CHEBI:13740",
"CHEBI:16027",
"CHEBI:22242",
"CHEBI:22245",
"CHEBI:2356",
"CHEBI:40510",
"CHEBI:40721",
"CHEBI:40726",
"CHEBI:40786",
"CHEBI:40826",
"CHEBI:456215",
"CHEBI:47222"
],
"hmdb":[
"HMDB00045",
"HMDB00045",
"HMDB00045",
"HMDB00045",
"HMDB00045",
"HMDB00045",
"HMDB00045",
"HMDB00045",
"HMDB00045",
"HMDB00045"
],
"inchi":"InChI=1S/C10H14N5O7P/c11-8-5-9(13-2-12-8)15(3-14-5)10-7(17)6(16)4(22-10)1-21-23(18,19)20/h2-4,6-7,10,16-17H,1H2,(H2,11,12,13)(H2,18,19,20)/t4-,6-,7-,10-/m1/s1",
"inchikey":[
"UDMBCSSLTHHNCD-KQYNXXCUSA-L",
"UDMBCSSLTHHNCD-KQYNXXCUSA-L",
"UDMBCSSLTHHNCD-KQYNXXCUSA-L",
"UDMBCSSLTHHNCD-KQYNXXCUSA-L",
"UDMBCSSLTHHNCD-KQYNXXCUSA-L",
"UDMBCSSLTHHNCD-KQYNXXCUSA-L",
"UDMBCSSLTHHNCD-KQYNXXCUSA-L",
"UDMBCSSLTHHNCD-KQYNXXCUSA-L",
"UDMBCSSLTHHNCD-KQYNXXCUSA-L",
"UDMBCSSLTHHNCD-KQYNXXCUSA-L"
],
"kegg.compound":[
"C00020",
"C00020",
"C00020",
"C00020",
"C00020",
"C00020",
"C00020",
"C00020",
"C00020",
"C00020"
],
"kegg.drug":[
"D02769",
"D02769",
"D02769",
"D02769",
"D02769",
"D02769",
"D02769",
"D02769",
"D02769",
"D02769"
],
"metanetx.chemical":[
"MNXM14",
"MNXM14",
"MNXM14",
"MNXM14",
"MNXM14",
"MNXM14",
"MNXM14",
"MNXM14",
"MNXM14",
"MNXM14"
],
"pubchem.compound":"6083",
"reactome":[
"R-ALL-109275",
"R-ALL-159448",
"R-ALL-164121",
"R-ALL-389620",
"R-ALL-76577",
"R-ALL-109275",
"R-ALL-159448",
"R-ALL-164121",
"R-ALL-389620",
"R-ALL-76577",
"R-ALL-109275",
"R-ALL-159448",
"R-ALL-164121",
"R-ALL-389620",
"R-ALL-76577",
"R-ALL-109275",
"R-ALL-159448",
"R-ALL-164121",
"R-ALL-389620",
"R-ALL-76577",
"R-ALL-109275",
"R-ALL-159448",
"R-ALL-164121",
"R-ALL-389620",
"R-ALL-76577",
"R-ALL-109275",
"R-ALL-159448",
"R-ALL-164121",
"R-ALL-389620",
"R-ALL-76577",
"R-ALL-109275",
"R-ALL-159448",
"R-ALL-164121",
"R-ALL-389620",
"R-ALL-76577",
"R-ALL-109275",
"R-ALL-159448",
"R-ALL-164121",
"R-ALL-389620",
"R-ALL-76577",
"R-ALL-109275",
"R-ALL-159448",
"R-ALL-164121",
"R-ALL-389620",
"R-ALL-76577",
"R-ALL-109275",
"R-ALL-159448",
"R-ALL-164121",
"R-ALL-389620",
"R-ALL-76577"
],
"sbo":[
"SBO:0000247"
],
"seed.compound":[
"cpd00018",
"cpd22272",
"cpd00018",
"cpd22272",
"cpd00018",
"cpd22272",
"cpd00018",
"cpd22272",
"cpd00018",
"cpd22272",
"cpd00018",
"cpd22272",
"cpd00018",
"cpd22272",
"cpd00018",
"cpd22272",
"cpd00018",
"cpd22272",
"cpd00018",
"cpd22272"
]
}
},
{
"id":"23dhmb_c",
"name":"2,3-Dihydroxy-3-methylbutanoate",
"compartment":"cytosol",
"charge":-1,
"formula":"C5H9O4",
"annotation":{
"bigg.metabolite":[
"23dhmb_c"
],
"biocyc":[
"META:CPD-13357",
"META:CPD-13357",
"META:CPD-13357"
],
"chebi":[
"CHEBI:10966",
"CHEBI:15684",
"CHEBI:18645",
"CHEBI:305",
"CHEBI:49072",
"CHEBI:10966",
"CHEBI:15684",
"CHEBI:18645",
"CHEBI:305",
"CHEBI:49072",
"CHEBI:10966",
"CHEBI:15684",
"CHEBI:18645",
"CHEBI:305",
"CHEBI:49072"
],
"hmdb":[
"HMDB12141",
"HMDB12141",
"HMDB12141"
],
"inchi":"InChI=1S/C5H10O4/c1-5(2,9)3(6)4(7)8/h3,6,9H,1-2H3,(H,7,8)/p-1",
"inchikey":[
"JTEYKUFKXGDTEU-VKHMYHEASA-M",
"JTEYKUFKXGDTEU-VKHMYHEASA-M",
"JTEYKUFKXGDTEU-VKHMYHEASA-M"
],
"kegg.compound":[
"C04272",
"C04272",
"C04272"
],
"lipidmaps":[
"LMFA01050453",
"LMFA01050453",
"LMFA01050453"
],
"metanetx.chemical":[
"MNXM114097",
"MNXM114097",
"MNXM114097"
],
"pubchem.compound":"23615351",
"sbo":[
"SBO:0000247"
],
"seed.compound":[
"cpd19030",
"cpd19030",
"cpd19030"
]
}
},
{
"id":"5mdru1p_c",
"name":"S-Methyl-5-thio-D-ribulose 1-phosphate",
"compartment":"cytosol",
"charge":-2,
"formula":"C6H11O7PS",
"annotation":{
"bigg.metabolite":[
"5mdru1p_c"
],
"biocyc":[
"META:CPD-1063",
"META:CPD-1063"
],
"chebi":[
"CHEBI:12768",
"CHEBI:20615",
"CHEBI:2100",
"CHEBI:28096",
"CHEBI:44141",
"CHEBI:58548",
"CHEBI:12768",
"CHEBI:20615",
"CHEBI:2100",
"CHEBI:28096",
"CHEBI:44141",
"CHEBI:58548"
],
"hmdb":[
"HMDB01299",
"HMDB62647",
"HMDB01299",
"HMDB62647"
],
"inchi":"InChI=1S/C6H13O7PS/c1-15-3-5(8)6(9)4(7)2-13-14(10,11)12/h5-6,8-9H,2-3H2,1H3,(H2,10,11,12)/t5-,6+/m1/s1",
"inchikey":[
"CNSJRYUMVMWNMC-RITPCOANSA-L",
"CNSJRYUMVMWNMC-RITPCOANSA-L"
],
"kegg.compound":[
"C04582",
"C04582"
],
"metanetx.chemical":[
"MNXM522",
"MNXM522"
],
"pubchem.compound":"174549",
"reactome":[
"R-ALL-1237107",
"R-ALL-1237107"
],
"sbo":[
"SBO:0000247"
],
"seed.compound":[
"cpd02791",
"cpd02791"
]
}
},
{
"id":"mppp9_c",
"name":"Magnesium protoporphyrin",
"compartment":"cytosol",
"charge":-2,
"formula":"C34H30MgN4O4",
"annotation":{
"bigg.metabolite":[
"mppp9_c"
],
"biocyc":[
"META:MG-PROTOPORPHYRIN",
"META:MG-PROTOPORPHYRIN"
],
"chebi":[
"CHEBI:13378",
"CHEBI:14552",
"CHEBI:14553",
"CHEBI:15431",
"CHEBI:25109",
"CHEBI:60492",
"CHEBI:6638",
"CHEBI:13378",
"CHEBI:14552",
"CHEBI:14553",
"CHEBI:15431",
"CHEBI:25109",
"CHEBI:60492",
"CHEBI:6638"
],
"hmdb":"HMDB0304418",
"inchi":"InChI=1S/C34H34N4O4.Mg/c1-7-21-17(3)25-13-26-19(5)23(9-11-33(39)40)31(37-26)16-32-24(10-12-34(41)42)20(6)28(38-32)15-30-22(8-2)18(4)27(36-30)14-29(21)35-25;/h7-8,13-16H,1-2,9-12H2,3-6H3,(H4,35,36,37,38,39,40,41,42);/q;+2/p-2",
"inchikey":[
"REJJDEGSUOCEEW-RGGAHWMASA-J",
"REJJDEGSUOCEEW-RGGAHWMASA-J"
],
"kegg.compound":[
"C03516",
"C03516"
],
"metanetx.chemical":[
"MNXM2254",
"MNXM2254"
],
"pubchem.compound":"167213",
"sbo":[
"SBO:0000247"
],
"seed.compound":[
"cpd02216",
"cpd02216"
]
}
},
{
"id":"cdp_c",
"name":"CDP",
"compartment":"cytosol",
"charge":-3,
"formula":"C9H12N3O11P2",
"annotation":{
"bigg.metabolite":[
"cdp_c"
],
"biocyc":[
"META:CDP",
"META:CDP",
"META:CDP",
"META:CDP"
],
"chebi":[
"CHEBI:13254",
"CHEBI:17239",
"CHEBI:23519",
"CHEBI:3260",
"CHEBI:41451",
"CHEBI:58069",
"CHEBI:13254",
"CHEBI:17239",
"CHEBI:23519",
"CHEBI:3260",
"CHEBI:41451",
"CHEBI:58069",
"CHEBI:13254",
"CHEBI:17239",
"CHEBI:23519",
"CHEBI:3260",
"CHEBI:41451",
"CHEBI:58069",
"CHEBI:13254",
"CHEBI:17239",
"CHEBI:23519",
"CHEBI:3260",
"CHEBI:41451",
"CHEBI:58069"
],
"hmdb":[
"HMDB01546",
"HMDB01546",
"HMDB01546",
"HMDB01546"
],
"inchi":"InChI=1S/C9H15N3O11P2/c10-5-1-2-12(9(15)11-5)8-7(14)6(13)4(22-8)3-21-25(19,20)23-24(16,17)18/h1-2,4,6-8,13-14H,3H2,(H,19,20)(H2,10,11,15)(H2,16,17,18)/t4-,6-,7-,8-/m1/s1",
"inchikey":[
"ZWIADYZPOWUWEW-XVFCMESISA-K",
"ZWIADYZPOWUWEW-XVFCMESISA-K",
"ZWIADYZPOWUWEW-XVFCMESISA-K",
"ZWIADYZPOWUWEW-XVFCMESISA-K"
],
"kegg.compound":[
"C00112",
"C00112",
"C00112",
"C00112"
],
"metanetx.chemical":[
"MNXM220",
"MNXM220",
"MNXM220",
"MNXM220"
],
"pubchem.compound":"6132",
"reactome":[
"R-ALL-110638",
"R-ALL-111809",
"R-ALL-111809",
"R-ALL-8851220",
"R-ALL-8851506",
"R-ALL-8851368"
],
"sbo":[
"SBO:0000247"
],
"seed.compound":[
"cpd00096",
"cpd00096",
"cpd00096",
"cpd00096"
]
}
},
{
"id":"dcaACP_c",
"name":"Decanoyl-[acp]",
"compartment":"cytosol",
"charge":-1,
"formula":"C10H19ORS",
"annotation":{
"bigg.metabolite":[
"dcaACP_c"
],
"chebi":"CHEBI:4349",
"kegg.compound":"C05755",
"metanetx.chemical":[
"MNXM90236",
"MNXM90236",
"MNXM90236",
"MNXM90236"
],
"pubchem.compound":[
"53801149",
"8050",
"24701406"
],
"sbo":[
"SBO:0000247"
],
"seed.compound":"cpd11474"
}
},
{
"id":"2me4p_c",
"name":"2-C-Methyl-D-erythritol 4-phosphate",
"compartment":"cytosol",
"charge":-2,
"formula":"C5H11O7P",
"annotation":{
"bigg.metabolite":[
"2me4p_c"
],
"biocyc":[
"META:2-C-METHYL-D-ERYTHRITOL-4-PHOSPHATE",
"META:2-C-METHYL-D-ERYTHRITOL-4-PHOSPHATE"
],
"chebi":[
"CHEBI:1030",
"CHEBI:11483",
"CHEBI:17764",
"CHEBI:58262",
"CHEBI:1030",
"CHEBI:11483",
"CHEBI:17764",
"CHEBI:58262"
],
"hmdb":"HMDB0304061",
"inchi":"InChI=1S/C5H13O7P/c1-5(8,3-6)4(7)2-12-13(9,10)11/h4,6-8H,2-3H2,1H3,(H2,9,10,11)/t4-,5+/m1/s1",
"inchikey":[
"XMWHRVNVKDKBRG-UHNVWZDZSA-L",
"XMWHRVNVKDKBRG-UHNVWZDZSA-L"
],
"kegg.compound":[
"C11434",
"C11434"
],
"metanetx.chemical":[
"MNXM1626",
"MNXM1626"
],
"pubchem.compound":"443198",
"sbo":[
"SBO:0000247"
],
"seed.compound":[
"cpd08286",
"cpd08286"
]
}
},
{
"id":"3hpalmACP_c",
"name":"(3R)-3-Hydroxypalmitoyl-[acyl-carrier protein]",
"compartment":"cytosol",
"charge":-1,
"formula":"C16H31O2SR",
"annotation":{
"bigg.metabolite":[
"3hpalmACP_c"
],
"kegg.compound":[
"C04633",
"C04633",
"C04633"
],
"metanetx.chemical":[
"MNXM2576",
"MNXM2576",
"MNXM2576"
],
"pubchem.compound":"7222",
"sbo":[
"SBO:0000247"
],
"seed.compound":[
"cpd11481",
"cpd11481",
"cpd11481"
]
}
},
{
"id":"2ahbut_c",
"name":"(S)-2-Aceto-2-hydroxybutanoate",
"compartment":"cytosol",
"charge":-1,
"formula":"C6H9O4",
"annotation":{
"bigg.metabolite":[
"2ahbut_c"
],
"biocyc":[
"META:2-ACETO-2-HYDROXY-BUTYRATE",
"META:2-ACETO-2-HYDROXY-BUTYRATE",
"META:2-ACETO-2-HYDROXY-BUTYRATE"
],
"chebi":[
"CHEBI:18730",
"CHEBI:27681",
"CHEBI:373",
"CHEBI:49256",
"CHEBI:18730",
"CHEBI:27681",
"CHEBI:373",
"CHEBI:49256",
"CHEBI:18730",
"CHEBI:27681",
"CHEBI:373",
"CHEBI:49256"
],
"hmdb":[
"HMDB06854",
"HMDB06900",
"HMDB06854",
"HMDB06900",
"HMDB06854",
"HMDB06900"
],
"inchi":"InChI=1S/C6H10O4/c1-3-6(10,4(2)7)5(8)9/h10H,3H2,1-2H3,(H,8,9)/t6-/m0/s1",
"inchikey":[
"VUQLHQFKACOHNZ-LURJTMIESA-M",
"VUQLHQFKACOHNZ-LURJTMIESA-M",
"VUQLHQFKACOHNZ-LURJTMIESA-M"
],
"kegg.compound":[
"C06006",
"C06006",
"C06006"
],
"lipidmaps":[
"LMFA01050383",
"LMFA01050383",
"LMFA01050383"
],
"metanetx.chemical":[
"MNXM114220",
"MNXM114220",
"MNXM114220"
],
"pubchem.compound":"440875",
"sbo":[
"SBO:0000247"
],
"seed.compound":[
"cpd19045",
"cpd19045",
"cpd19045"
]
}
},
{
"id":"caro_c",
"name":"beta-Carotene",
"compartment":"cytosol",
"charge":0,
"formula":"C40H56",
"annotation":{
"bigg.metabolite":[
"caro_c"
],
"biocyc":[
"META:CPD1F-129",
"META:CPD1F-129",
"META:CPD1F-129",
"META:CPD1F-129"
],
"chebi":[
"CHEBI:10355",
"CHEBI:12392",
"CHEBI:17579",
"CHEBI:22834",
"CHEBI:40987",
"CHEBI:10355",
"CHEBI:12392",
"CHEBI:17579",
"CHEBI:22834",
"CHEBI:40987",
"CHEBI:10355",
"CHEBI:12392",
"CHEBI:17579",
"CHEBI:22834",
"CHEBI:40987",
"CHEBI:10355",
"CHEBI:12392",
"CHEBI:17579",
"CHEBI:22834",
"CHEBI:40987"
],
"hmdb":[
"HMDB00561",
"HMDB00561",
"HMDB00561",
"HMDB00561"
],
"inchi":"InChI=1S/C40H56/c1-31(19-13-21-33(3)25-27-37-35(5)23-15-29-39(37,7)8)17-11-12-18-32(2)20-14-22-34(4)26-28-38-36(6)24-16-30-40(38,9)10/h11-14,17-22,25-28H,15-16,23-24,29-30H2,1-10H3/b12-11+,19-13+,20-14+,27-25+,28-26+,31-17+,32-18+,33-21+,34-22+",
"inchikey":[
"OENHQHLEOONYIE-JLTXGRSLSA-N",
"OENHQHLEOONYIE-JLTXGRSLSA-N",
"OENHQHLEOONYIE-JLTXGRSLSA-N",
"OENHQHLEOONYIE-JLTXGRSLSA-N"
],
"kegg.compound":[
"C02094",
"C02094",
"C02094",
"C02094"
],
"kegg.drug":[
"D03101",
"D03101",
"D03101",
"D03101"
],
"lipidmaps":[
"LMPR01070000",
"LMPR01070001",
"LMPR01070000",
"LMPR01070001",
"LMPR01070000",
"LMPR01070001",
"LMPR01070000",
"LMPR01070001"
],
"metanetx.chemical":[
"MNXM614",
"MNXM614",
"MNXM614",
"MNXM614"
],
"pubchem.compound":"5280489",
"reactome":[
"R-ALL-5164389",
"R-ALL-975643",
"R-ALL-5164389",
"R-ALL-975643",
"R-ALL-5164389",
"R-ALL-975643",
"R-ALL-5164389",
"R-ALL-975643"
],
"sbo":[
"SBO:0000247"
],
"seed.compound":[
"cpd01420",
"cpd01420",
"cpd01420",
"cpd01420"
]
}
},
{
"id":"3dhq_c",
"name":"3-Dehydroquinate",
"compartment":"cytosol",
"charge":-1,
"formula":"C7H9O6",
"annotation":{
"bigg.metabolite":[
"3dhq_c"
],
"biocyc":[
"META:DEHYDROQUINATE",
"META:DEHYDROQUINATE"
],
"chebi":[
"CHEBI:11781",
"CHEBI:12122",
"CHEBI:1487",
"CHEBI:17947",
"CHEBI:19997",
"CHEBI:32364",
"CHEBI:42078",
"CHEBI:11781",
"CHEBI:12122",
"CHEBI:1487",
"CHEBI:17947",
"CHEBI:19997",
"CHEBI:32364",
"CHEBI:42078"
],
"hmdb":[
"HMDB12710",
"HMDB12710"
],
"inchi":"InChI=1S/C7H10O6/c8-3-1-7(13,6(11)12)2-4(9)5(3)10/h3,5,8,10,13H,1-2H2,(H,11,12)/p-1/t3-,5+,7-/m1/s1",
"inchikey":[
"WVMWZWGZRAXUBK-SYTVJDICSA-M",
"WVMWZWGZRAXUBK-SYTVJDICSA-M"
],
"kegg.compound":[
"C00944",
"C00944"
],
"metanetx.chemical":[
"MNXM478",
"MNXM478"
],
"pubchem.compound":"5460271",
"reactome":[
"R-ALL-964921",
"R-ALL-964921"
],
"sbo":[
"SBO:0000247"
],
"seed.compound":[
"cpd00699",
"cpd00699"
]
}
},
{
"id":"4adcho_c",
"name":"4-Amino-4-deoxychorismate",
"compartment":"cytosol",
"charge":-1,
"formula":"C10H10NO5",
"annotation":{
"bigg.metabolite":[
"4adcho_c"
],
"biocyc":[
"META:4-AMINO-4-DEOXYCHORISMATE"
],
"chebi":[
"CHEBI:11956",
"CHEBI:18198",
"CHEBI:1943",
"CHEBI:35180",
"CHEBI:35181",
"CHEBI:58406"
],
"hmdb":"HMDB0304170",
"inchi":"InChI=1S/C10H11NO5/c1-5(9(12)13)16-8-4-6(10(14)15)2-3-7(8)11/h2-4,7-8H,1,11H2,(H,12,13)(H,14,15)/t7-,8-/m1/s1",
"inchikey":[
"OIUJHGOLFKDBSU-HTQZYQBOSA-M"
],
"kegg.compound":[
"C11355"
],
"metanetx.chemical":[
"MNXM1458"
],
"pubchem.compound":"443142",
"sbo":[
"SBO:0000247"
],
"seed.compound":[
"cpd08210"
]
}
},
{
"id":"glu__L_c",
"name":"L-Glutamate",
"compartment":"cytosol",
"charge":-1,
"formula":"C5H8NO4",
"annotation":{
"bigg.metabolite":[
"glu__L_c"
],
"biocyc":[
"META:GLT",
"META:Glutamates",
"META:GLT",
"META:Glutamates",
"META:GLT",
"META:Glutamates",
"META:GLT",
"META:Glutamates",
"META:GLT",
"META:Glutamates",
"META:GLT",
"META:Glutamates",
"META:GLT",
"META:Glutamates",
"META:GLT",
"META:Glutamates",
"META:GLT",
"META:Glutamates",
"META:GLT",
"META:Glutamates"
],
"chebi":[
"CHEBI:13107",
"CHEBI:14321",
"CHEBI:16015",
"CHEBI:18237",
"CHEBI:21301",
"CHEBI:21304",
"CHEBI:24314",
"CHEBI:29985",
"CHEBI:29987",
"CHEBI:29988",
"CHEBI:42825",
"CHEBI:5431",
"CHEBI:6224",
"CHEBI:76051",
"CHEBI:13107",
"CHEBI:14321",
"CHEBI:16015",
"CHEBI:18237",
"CHEBI:21301",
"CHEBI:21304",
"CHEBI:24314",
"CHEBI:29985",
"CHEBI:29987",
"CHEBI:29988",
"CHEBI:42825",
"CHEBI:5431",
"CHEBI:6224",
"CHEBI:76051",
"CHEBI:13107",
"CHEBI:14321",
"CHEBI:16015",
"CHEBI:18237",
"CHEBI:21301",
"CHEBI:21304",
"CHEBI:24314",
"CHEBI:29985",
"CHEBI:29987",
"CHEBI:29988",
"CHEBI:42825",
"CHEBI:5431",
"CHEBI:6224",
"CHEBI:76051",
"CHEBI:13107",
"CHEBI:14321",
"CHEBI:16015",
"CHEBI:18237",
"CHEBI:21301",
"CHEBI:21304",
"CHEBI:24314",
"CHEBI:29985",
"CHEBI:29987",
"CHEBI:29988",
"CHEBI:42825",
"CHEBI:5431",
"CHEBI:6224",
"CHEBI:76051",
"CHEBI:13107",
"CHEBI:14321",
"CHEBI:16015",
"CHEBI:18237",
"CHEBI:21301",
"CHEBI:21304",
"CHEBI:24314",
"CHEBI:29985",
"CHEBI:29987",
"CHEBI:29988",
"CHEBI:42825",
"CHEBI:5431",
"CHEBI:6224",
"CHEBI:76051",
"CHEBI:13107",
"CHEBI:14321",
"CHEBI:16015",
"CHEBI:18237",
"CHEBI:21301",
"CHEBI:21304",
"CHEBI:24314",
"CHEBI:29985",
"CHEBI:29987",
"CHEBI:29988",
"CHEBI:42825",
"CHEBI:5431",
"CHEBI:6224",
"CHEBI:76051",
"CHEBI:13107",
"CHEBI:14321",
"CHEBI:16015",
"CHEBI:18237",
"CHEBI:21301",
"CHEBI:21304",
"CHEBI:24314",
"CHEBI:29985",
"CHEBI:29987",
"CHEBI:29988",
"CHEBI:42825",
"CHEBI:5431",
"CHEBI:6224",
"CHEBI:76051",
"CHEBI:13107",
"CHEBI:14321",
"CHEBI:16015",
"CHEBI:18237",
"CHEBI:21301",
"CHEBI:21304",
"CHEBI:24314",
"CHEBI:29985",
"CHEBI:29987",
"CHEBI:29988",
"CHEBI:42825",
"CHEBI:5431",
"CHEBI:6224",
"CHEBI:76051",
"CHEBI:13107",
"CHEBI:14321",
"CHEBI:16015",
"CHEBI:18237",
"CHEBI:21301",
"CHEBI:21304",
"CHEBI:24314",
"CHEBI:29985",
"CHEBI:29987",
"CHEBI:29988",
"CHEBI:42825",
"CHEBI:5431",
"CHEBI:6224",
"CHEBI:76051",
"CHEBI:13107",
"CHEBI:14321",
"CHEBI:16015",
"CHEBI:18237",
"CHEBI:21301",
"CHEBI:21304",
"CHEBI:24314",
"CHEBI:29985",
"CHEBI:29987",
"CHEBI:29988",
"CHEBI:42825",
"CHEBI:5431",
"CHEBI:6224",
"CHEBI:76051"
],
"hmdb":[
"HMDB00148",
"HMDB60475",
"HMDB00148",
"HMDB60475",
"HMDB00148",
"HMDB60475",
"HMDB00148",
"HMDB60475",
"HMDB00148",
"HMDB60475",
"HMDB00148",
"HMDB60475",
"HMDB00148",
"HMDB60475",
"HMDB00148",
"HMDB60475",
"HMDB00148",
"HMDB60475",
"HMDB00148",
"HMDB60475"
],
"inchi":"InChI=1S/C5H9NO4/c6-3(5(9)10)1-2-4(7)8/h3H,1-2,6H2,(H,7,8)(H,9,10)/t3-/m0/s1",
"inchikey":[
"WHUUTDBJXJRKMK-VKHMYHEASA-M",
"WHUUTDBJXJRKMK-VKHMYHEASA-M",
"WHUUTDBJXJRKMK-VKHMYHEASA-M",
"WHUUTDBJXJRKMK-VKHMYHEASA-M",
"WHUUTDBJXJRKMK-VKHMYHEASA-M",
"WHUUTDBJXJRKMK-VKHMYHEASA-M",
"WHUUTDBJXJRKMK-VKHMYHEASA-M",
"WHUUTDBJXJRKMK-VKHMYHEASA-M",
"WHUUTDBJXJRKMK-VKHMYHEASA-M",
"WHUUTDBJXJRKMK-VKHMYHEASA-M"
],
"kegg.compound":[
"C00025",
"C00302",
"C00025",
"C00302",
"C00025",
"C00302",
"C00025",
"C00302",
"C00025",
"C00302",
"C00025",
"C00302",
"C00025",
"C00302",
"C00025",
"C00302",
"C00025",
"C00302",
"C00025",
"C00302"
],
"kegg.drug":[
"D00007",
"D04341",
"D00007",
"D04341",
"D00007",
"D04341",
"D00007",
"D04341",
"D00007",
"D04341",
"D00007",
"D04341",
"D00007",
"D04341",
"D00007",
"D04341",
"D00007",
"D04341",
"D00007",
"D04341"
],
"metanetx.chemical":[
"MNXM89557",
"MNXM89557",
"MNXM89557",
"MNXM89557",
"MNXM89557",
"MNXM89557",
"MNXM89557",
"MNXM89557",
"MNXM89557",
"MNXM89557"
],
"pubchem.compound":"33032",
"reactome":[
"R-ALL-113552",
"R-ALL-210382",
"R-ALL-29404",
"R-ALL-428614",
"R-ALL-113552",
"R-ALL-210382",
"R-ALL-29404",
"R-ALL-428614",
"R-ALL-113552",
"R-ALL-210382",
"R-ALL-29404",
"R-ALL-428614",
"R-ALL-113552",
"R-ALL-210382",
"R-ALL-29404",
"R-ALL-428614",
"R-ALL-113552",
"R-ALL-210382",
"R-ALL-29404",
"R-ALL-428614",
"R-ALL-113552",
"R-ALL-210382",
"R-ALL-29404",
"R-ALL-428614",
"R-ALL-113552",
"R-ALL-210382",
"R-ALL-29404",
"R-ALL-428614",
"R-ALL-113552",
"R-ALL-210382",
"R-ALL-29404",
"R-ALL-428614",
"R-ALL-113552",
"R-ALL-210382",
"R-ALL-29404",
"R-ALL-428614",
"R-ALL-113552",
"R-ALL-210382",
"R-ALL-29404",
"R-ALL-428614"
],
"sbo":[
"SBO:0000247"
],
"seed.compound":[
"cpd00023",
"cpd19002",
"cpd27177",
"cpd00023",
"cpd19002",
"cpd27177",
"cpd00023",
"cpd19002",
"cpd27177",
"cpd00023",
"cpd19002",
"cpd27177",
"cpd00023",
"cpd19002",
"cpd27177",
"cpd00023",
"cpd19002",
"cpd27177",
"cpd00023",
"cpd19002",
"cpd27177",
"cpd00023",
"cpd19002",
"cpd27177",
"cpd00023",
"cpd19002",
"cpd27177",
"cpd00023",
"cpd19002",
"cpd27177"
]
}
},
{
"id":"bm_cofactors_c",
"name":"Biomass metabolite: cofactors and ions",
"compartment":"cytosol",
"charge":0,
"formula":"H96.4365P0.8756C37.9375K0.0017O6.9303S0.1371Na0.0001Fe1.7854N14.7005R-1.0Co0.0057",
"annotation":{
"bigg.metabolite":[
"bm_cofactors_c"
],
"sbo":[
"SBO:0000247"
]
}
},
{
"id":"34hpp_c",
"name":"3-(4-Hydroxyphenyl)pyruvate",
"compartment":"cytosol",
"charge":-1,
"formula":"C9H7O4",
"annotation":{
"bigg.metabolite":[
"34hpp_c"
],
"biocyc":[
"META:P-HYDROXY-PHENYLPYRUVATE",
"META:P-HYDROXY-PHENYLPYRUVATE",
"META:P-HYDROXY-PHENYLPYRUVATE",
"META:P-HYDROXY-PHENYLPYRUVATE",
"META:P-HYDROXY-PHENYLPYRUVATE"
],
"chebi":[
"CHEBI:11725",
"CHEBI:11727",
"CHEBI:12016",
"CHEBI:1431",
"CHEBI:15999",
"CHEBI:20425",
"CHEBI:20426",
"CHEBI:36242",
"CHEBI:42422",
"CHEBI:594665",
"CHEBI:11725",
"CHEBI:11727",
"CHEBI:12016",
"CHEBI:1431",
"CHEBI:15999",
"CHEBI:20425",
"CHEBI:20426",
"CHEBI:36242",
"CHEBI:42422",
"CHEBI:594665",
"CHEBI:11725",
"CHEBI:11727",
"CHEBI:12016",
"CHEBI:1431",
"CHEBI:15999",
"CHEBI:20425",
"CHEBI:20426",
"CHEBI:36242",
"CHEBI:42422",
"CHEBI:594665",
"CHEBI:11725",
"CHEBI:11727",
"CHEBI:12016",
"CHEBI:1431",
"CHEBI:15999",
"CHEBI:20425",
"CHEBI:20426",
"CHEBI:36242",
"CHEBI:42422",
"CHEBI:594665",
"CHEBI:11725",
"CHEBI:11727",
"CHEBI:12016",
"CHEBI:1431",
"CHEBI:15999",
"CHEBI:20425",
"CHEBI:20426",
"CHEBI:36242",
"CHEBI:42422",
"CHEBI:594665"
],
"hmdb":[
"HMDB00707",
"HMDB00707",
"HMDB00707",
"HMDB00707",
"HMDB00707"
],
"inchi":"InChI=1S/C9H8O4/c10-7-3-1-6(2-4-7)5-8(11)9(12)13/h1-4,10H,5H2,(H,12,13)/p-1",
"inchikey":[
"KKADPXVIOXHVKN-UHFFFAOYSA-M",
"KKADPXVIOXHVKN-UHFFFAOYSA-M",
"KKADPXVIOXHVKN-UHFFFAOYSA-M",
"KKADPXVIOXHVKN-UHFFFAOYSA-M",
"KKADPXVIOXHVKN-UHFFFAOYSA-M"
],
"kegg.compound":[
"C01179",
"C01179",
"C01179",
"C01179",
"C01179"
],
"metanetx.chemical":[
"MNXM153",
"MNXM153",
"MNXM153",
"MNXM153",
"MNXM153"
],
"pubchem.compound":"6971070",
"reactome":[
"R-ALL-31365",
"R-ALL-31365",
"R-ALL-31365",
"R-ALL-31365",
"R-ALL-31365"
],
"sbo":[
"SBO:0000247"
],
"seed.compound":[
"cpd00868",
"cpd00868",
"cpd00868",
"cpd00868",
"cpd00868"
]
}
},
{
"id":"ctp_c",
"name":"CTP",
"compartment":"cytosol",
"charge":-4,
"formula":"C9H12N3O14P3",
"annotation":{
"bigg.metabolite":[
"ctp_c"
],
"biocyc":[
"META:CTP",
"META:CTP",
"META:CTP",
"META:CTP",
"META:CTP"
],
"chebi":[
"CHEBI:13286",
"CHEBI:17677",
"CHEBI:23522",
"CHEBI:3285",
"CHEBI:37563",
"CHEBI:41675",
"CHEBI:58231",
"CHEBI:13286",
"CHEBI:17677",
"CHEBI:23522",
"CHEBI:3285",
"CHEBI:37563",
"CHEBI:41675",
"CHEBI:58231",
"CHEBI:13286",
"CHEBI:17677",
"CHEBI:23522",
"CHEBI:3285",
"CHEBI:37563",
"CHEBI:41675",
"CHEBI:58231",
"CHEBI:13286",
"CHEBI:17677",
"CHEBI:23522",
"CHEBI:3285",
"CHEBI:37563",
"CHEBI:41675",
"CHEBI:58231",
"CHEBI:13286",
"CHEBI:17677",
"CHEBI:23522",
"CHEBI:3285",
"CHEBI:37563",
"CHEBI:41675",
"CHEBI:58231"
],
"hmdb":[
"HMDB00082",
"HMDB00082",
"HMDB00082",
"HMDB00082",
"HMDB00082"
],
"inchi":"InChI=1S/C9H16N3O14P3/c10-5-1-2-12(9(15)11-5)8-7(14)6(13)4(24-8)3-23-28(19,20)26-29(21,22)25-27(16,17)18/h1-2,4,6-8,13-14H,3H2,(H,19,20)(H,21,22)(H2,10,11,15)(H2,16,17,18)/t4-,6-,7-,8-/m1/s1",
"inchikey":[
"PCDQPRRSZKQHHS-XVFCMESISA-J",
"PCDQPRRSZKQHHS-XVFCMESISA-J",
"PCDQPRRSZKQHHS-XVFCMESISA-J",
"PCDQPRRSZKQHHS-XVFCMESISA-J",
"PCDQPRRSZKQHHS-XVFCMESISA-J"
],
"kegg.compound":[
"C00063",
"C00063",
"C00063",
"C00063",
"C00063"
],
"metanetx.chemical":[
"MNXM63",
"MNXM63",
"MNXM63",
"MNXM63",
"MNXM63"
],
"pubchem.compound":"6176",
"reactome":[
"R-ALL-110577",
"R-ALL-110614",
"R-ALL-29470",
"R-ALL-110577",
"R-ALL-110614",
"R-ALL-29470",
"R-ALL-110577",
"R-ALL-110614",
"R-ALL-29470",
"R-ALL-110577",
"R-ALL-110614",
"R-ALL-29470",
"R-ALL-110577",
"R-ALL-110614",
"R-ALL-29470"
],
"sbo":[
"SBO:0000247"
],
"seed.compound":[
"cpd00052",
"cpd00052",
"cpd00052",
"cpd00052",
"cpd00052"
]
}
},
{
"id":"pqh2_cm",
"name":"Plastoquinol-9",
"compartment":"cytoplasmic",
"charge":0,
"formula":"C53H82O2",
"annotation":{
"bigg.metabolite":[
"pqh2_cm"
],
"chebi":"CHEBI:28026",
"hmdb":"HMDB0256633",
"inchi":"InChI=1S/C13H18O2/c1-8(2)5-6-11-7-12(14)9(3)10(4)13(11)15/h5,7,14-15H,6H2,1-4H3",
"inchikey":"WKFUDLTXRQQGHB-UHFFFAOYSA-N",
"kegg.compound":[
"C16693",
"C16695",
"C02185"
],
"metanetx.chemical":[
"MNXM145595",
"MNXM145595",
"MNXM145595",
"MNXM145595",
"MNXM145595",
"MNXM145595",
"MNXM145595"
],
"pubchem.compound":"6440941",
"sbo":[
"SBO:0000247"
],
"seed.compound":"cpd16503"
}
},
{
"id":"fad_c",
"name":"FAD",
"compartment":"cytosol",
"charge":-2,
"formula":"C27H31N9O15P2",
"annotation":{
"bigg.metabolite":[
"fad_c"
],
"biocyc":[
"META:FAD",
"META:FAD",
"META:FAD",
"META:FAD",
"META:FAD",
"META:FAD",
"META:FAD"
],
"chebi":[
"CHEBI:13315",
"CHEBI:16238",
"CHEBI:21125",
"CHEBI:42388",
"CHEBI:4956",
"CHEBI:57692",
"CHEBI:13315",
"CHEBI:16238",
"CHEBI:21125",
"CHEBI:42388",
"CHEBI:4956",
"CHEBI:57692",
"CHEBI:13315",
"CHEBI:16238",
"CHEBI:21125",
"CHEBI:42388",
"CHEBI:4956",
"CHEBI:57692",
"CHEBI:13315",
"CHEBI:16238",
"CHEBI:21125",
"CHEBI:42388",
"CHEBI:4956",
"CHEBI:57692",
"CHEBI:13315",
"CHEBI:16238",
"CHEBI:21125",
"CHEBI:42388",
"CHEBI:4956",
"CHEBI:57692",
"CHEBI:13315",
"CHEBI:16238",
"CHEBI:21125",
"CHEBI:42388",
"CHEBI:4956",
"CHEBI:57692",
"CHEBI:13315",
"CHEBI:16238",
"CHEBI:21125",
"CHEBI:42388",
"CHEBI:4956",
"CHEBI:57692"
],
"hmdb":[
"HMDB01248",
"HMDB01248",
"HMDB01248",
"HMDB01248",
"HMDB01248",
"HMDB01248",
"HMDB01248"
],
"inchi":"InChI=1S/C27H33N9O15P2/c1-10-3-12-13(4-11(10)2)35(24-18(32-12)25(42)34-27(43)33-24)5-14(37)19(39)15(38)6-48-52(44,45)51-53(46,47)49-7-16-20(40)21(41)26(50-16)36-9-31-17-22(28)29-8-30-23(17)36/h3-4,8-9,14-16,19-21,26,37-41H,5-7H2,1-2H3,(H,44,45)(H,46,47)(H2,28,29,30)(H,34,42,43)/t14-,15+,16+,19-,20+,21+,26+/m0/s1",
"inchikey":[
"IMGVNJNCCGXBHD-UYBVJOGSSA-K",
"IMGVNJNCCGXBHD-UYBVJOGSSA-K",
"IMGVNJNCCGXBHD-UYBVJOGSSA-K",
"IMGVNJNCCGXBHD-UYBVJOGSSA-K",
"IMGVNJNCCGXBHD-UYBVJOGSSA-K",
"IMGVNJNCCGXBHD-UYBVJOGSSA-K",
"IMGVNJNCCGXBHD-UYBVJOGSSA-K"
],
"kegg.compound":[
"C00016",
"C00016",
"C00016",
"C00016",
"C00016",
"C00016",
"C00016"
],
"kegg.drug":[
"D00005",
"D00005",
"D00005",
"D00005",
"D00005",
"D00005",
"D00005"
],
"metanetx.chemical":[
"MNXM33",
"MNXM33",
"MNXM33",
"MNXM33",
"MNXM33",
"MNXM33",
"MNXM33"
],
"pubchem.compound":"643975",
"reactome":[
"R-ALL-113596",
"R-ALL-113597",
"R-ALL-29386",
"R-ALL-113596",
"R-ALL-113597",
"R-ALL-29386",
"R-ALL-113596",
"R-ALL-113597",
"R-ALL-29386",
"R-ALL-113596",
"R-ALL-113597",
"R-ALL-29386",
"R-ALL-113596",
"R-ALL-113597",
"R-ALL-29386",
"R-ALL-113596",
"R-ALL-113597",
"R-ALL-29386",
"R-ALL-113596",
"R-ALL-113597",
"R-ALL-29386"
],
"sbo":[
"SBO:0000247"
],
"seed.compound":[
"cpd00015",
"cpd00015",
"cpd00015",
"cpd00015",
"cpd00015",
"cpd00015",
"cpd00015"
]
}
},
{
"id":"2shchc_c",
"name":"(1R,6R)-6-Hydroxy-2-succinylcyclohexa-2,4-diene-1-carboxylate",
"compartment":"cytosol",
"charge":-2,
"formula":"C11H10O6",
"annotation":{
"bigg.metabolite":[
"2shchc_c"
],
"biocyc":[
"META:CPD-9923",
"META:CPD-9923"
],
"chebi":[
"CHEBI:39564",
"CHEBI:58689",
"CHEBI:39564",
"CHEBI:58689"
],
"hmdb":"HMDB0303951",
"inchi":"InChI=1S/C11H12O6/c12-7(4-5-9(14)15)6-2-1-3-8(13)10(6)11(16)17/h1-3,8,10,13H,4-5H2,(H,14,15)(H,16,17)/t8-,10-/m1/s1",
"inchikey":[
"QJYRAJSESKVEAE-PSASIEDQSA-L",
"QJYRAJSESKVEAE-PSASIEDQSA-L"
],
"kegg.compound":[
"C05817",
"C05817"
],
"metanetx.chemical":[
"MNXM1249",
"MNXM1249"
],
"pubchem.compound":"5287432",
"sbo":[
"SBO:0000247"
],
"seed.compound":[
"cpd03451",
"cpd03451"
]
}
},
{
"id":"dhna_c",
"name":"1,4-Dihydroxy-2-naphthoate",
"compartment":"cytosol",
"charge":-1,
"formula":"C11H7O4",
"annotation":{
"bigg.metabolite":[
"dhna_c"
],
"biocyc":[
"META:DIHYDROXYNAPHTHOATE",
"META:DIHYDROXYNAPHTHOATE",
"META:DIHYDROXYNAPHTHOATE"
],
"chebi":[
"CHEBI:11173",
"CHEBI:18094",
"CHEBI:18933",
"CHEBI:539",
"CHEBI:11173",
"CHEBI:18094",
"CHEBI:18933",
"CHEBI:539",
"CHEBI:11173",
"CHEBI:18094",
"CHEBI:18933",
"CHEBI:539"
],
"inchi":"InChI=1S/C11H8O4/c12-9-5-8(11(14)15)10(13)7-4-2-1-3-6(7)9/h1-5,12-13H,(H,14,15)",
"inchikey":[
"VOJUXHHACRXLTD-UHFFFAOYSA-M",
"VOJUXHHACRXLTD-UHFFFAOYSA-M",
"VOJUXHHACRXLTD-UHFFFAOYSA-M"
],
"kegg.compound":[
"C03657",
"C03657",
"C03657"
],
"metanetx.chemical":[
"MNXM552",
"MNXM552",
"MNXM552"
],
"pubchem.compound":"671",
"sbo":[
"SBO:0000247"
],
"seed.compound":[
"cpd02295",
"cpd02295",
"cpd02295"
]
}
},
{
"id":"co2_cx",
"name":"CO2",
"compartment":"carboxyzome",
"charge":0,
"formula":"CO2",
"annotation":{
"bigg.metabolite":[
"co2_cx"
],
"biocyc":[
"META:CARBON-DIOXIDE",
"META:CARBON-DIOXIDE",
"META:CARBON-DIOXIDE",
"META:CARBON-DIOXIDE",
"META:CARBON-DIOXIDE",
"META:CARBON-DIOXIDE",
"META:CARBON-DIOXIDE",
"META:CARBON-DIOXIDE",
"META:CARBON-DIOXIDE",
"META:CARBON-DIOXIDE",
"META:CARBON-DIOXIDE",
"META:CARBON-DIOXIDE"
],
"chebi":[
"CHEBI:13282",
"CHEBI:13283",
"CHEBI:13284",
"CHEBI:13285",
"CHEBI:16526",
"CHEBI:23011",
"CHEBI:3283",
"CHEBI:48829",
"CHEBI:13282",
"CHEBI:13283",
"CHEBI:13284",
"CHEBI:13285",
"CHEBI:16526",
"CHEBI:23011",
"CHEBI:3283",
"CHEBI:48829",
"CHEBI:13282",
"CHEBI:13283",
"CHEBI:13284",
"CHEBI:13285",
"CHEBI:16526",
"CHEBI:23011",
"CHEBI:3283",
"CHEBI:48829",
"CHEBI:13282",
"CHEBI:13283",
"CHEBI:13284",
"CHEBI:13285",
"CHEBI:16526",
"CHEBI:23011",
"CHEBI:3283",
"CHEBI:48829",
"CHEBI:13282",
"CHEBI:13283",
"CHEBI:13284",
"CHEBI:13285",
"CHEBI:16526",
"CHEBI:23011",
"CHEBI:3283",
"CHEBI:48829",
"CHEBI:13282",
"CHEBI:13283",
"CHEBI:13284",
"CHEBI:13285",
"CHEBI:16526",
"CHEBI:23011",
"CHEBI:3283",
"CHEBI:48829",
"CHEBI:13282",
"CHEBI:13283",
"CHEBI:13284",
"CHEBI:13285",
"CHEBI:16526",
"CHEBI:23011",
"CHEBI:3283",
"CHEBI:48829",
"CHEBI:13282",
"CHEBI:13283",
"CHEBI:13284",
"CHEBI:13285",
"CHEBI:16526",
"CHEBI:23011",
"CHEBI:3283",
"CHEBI:48829",
"CHEBI:13282",
"CHEBI:13283",
"CHEBI:13284",
"CHEBI:13285",
"CHEBI:16526",
"CHEBI:23011",
"CHEBI:3283",
"CHEBI:48829",
"CHEBI:13282",
"CHEBI:13283",
"CHEBI:13284",
"CHEBI:13285",
"CHEBI:16526",
"CHEBI:23011",
"CHEBI:3283",
"CHEBI:48829",
"CHEBI:13282",
"CHEBI:13283",
"CHEBI:13284",
"CHEBI:13285",
"CHEBI:16526",
"CHEBI:23011",
"CHEBI:3283",
"CHEBI:48829",
"CHEBI:13282",
"CHEBI:13283",
"CHEBI:13284",
"CHEBI:13285",
"CHEBI:16526",
"CHEBI:23011",
"CHEBI:3283",
"CHEBI:48829"
],
"hmdb":[
"HMDB01967",
"HMDB01967",
"HMDB01967",
"HMDB01967",
"HMDB01967",
"HMDB01967",
"HMDB01967",
"HMDB01967",
"HMDB01967",
"HMDB01967",
"HMDB01967",
"HMDB01967"
],
"inchi":"InChI=1S/CO2/c2-1-3",
"inchikey":[
"CURLTUGMZLYLDI-UHFFFAOYSA-N",
"CURLTUGMZLYLDI-UHFFFAOYSA-N",
"CURLTUGMZLYLDI-UHFFFAOYSA-N",
"CURLTUGMZLYLDI-UHFFFAOYSA-N",
"CURLTUGMZLYLDI-UHFFFAOYSA-N",
"CURLTUGMZLYLDI-UHFFFAOYSA-N",
"CURLTUGMZLYLDI-UHFFFAOYSA-N",
"CURLTUGMZLYLDI-UHFFFAOYSA-N",
"CURLTUGMZLYLDI-UHFFFAOYSA-N",
"CURLTUGMZLYLDI-UHFFFAOYSA-N",
"CURLTUGMZLYLDI-UHFFFAOYSA-N",
"CURLTUGMZLYLDI-UHFFFAOYSA-N"
],
"kegg.compound":[
"C00011",
"C00011",
"C00011",
"C00011",
"C00011",
"C00011",
"C00011",
"C00011",
"C00011",
"C00011",
"C00011",
"C00011"
],
"kegg.drug":[
"D00004",
"D00004",
"D00004",
"D00004",
"D00004",
"D00004",
"D00004",
"D00004",
"D00004",
"D00004",
"D00004",
"D00004"
],
"metanetx.chemical":[
"MNXM13",
"MNXM13",
"MNXM13",
"MNXM13",
"MNXM13",
"MNXM13",
"MNXM13",
"MNXM13",
"MNXM13",
"MNXM13",
"MNXM13",
"MNXM13"
],
"pubchem.compound":"280",
"reactome":[
"R-ALL-1132345",
"R-ALL-113528",
"R-ALL-1237009",
"R-ALL-159751",
"R-ALL-159942",
"R-ALL-189480",
"R-ALL-29376",
"R-ALL-389536",
"R-ALL-5668565",
"R-ALL-1132345",
"R-ALL-113528",
"R-ALL-1237009",
"R-ALL-159751",
"R-ALL-159942",
"R-ALL-189480",
"R-ALL-29376",
"R-ALL-389536",
"R-ALL-5668565",
"R-ALL-1132345",
"R-ALL-113528",
"R-ALL-1237009",
"R-ALL-159751",
"R-ALL-159942",
"R-ALL-189480",
"R-ALL-29376",
"R-ALL-389536",
"R-ALL-5668565",
"R-ALL-1132345",
"R-ALL-113528",
"R-ALL-1237009",
"R-ALL-159751",
"R-ALL-159942",
"R-ALL-189480",
"R-ALL-29376",
"R-ALL-389536",
"R-ALL-5668565",
"R-ALL-1132345",
"R-ALL-113528",
"R-ALL-1237009",
"R-ALL-159751",
"R-ALL-159942",
"R-ALL-189480",
"R-ALL-29376",
"R-ALL-389536",
"R-ALL-5668565",
"R-ALL-1132345",
"R-ALL-113528",
"R-ALL-1237009",
"R-ALL-159751",
"R-ALL-159942",
"R-ALL-189480",
"R-ALL-29376",
"R-ALL-389536",
"R-ALL-5668565",
"R-ALL-1132345",
"R-ALL-113528",
"R-ALL-1237009",
"R-ALL-159751",
"R-ALL-159942",
"R-ALL-189480",
"R-ALL-29376",
"R-ALL-389536",
"R-ALL-5668565",
"R-ALL-1132345",
"R-ALL-113528",
"R-ALL-1237009",
"R-ALL-159751",
"R-ALL-159942",
"R-ALL-189480",
"R-ALL-29376",
"R-ALL-389536",
"R-ALL-5668565",
"R-ALL-1132345",
"R-ALL-113528",
"R-ALL-1237009",
"R-ALL-159751",
"R-ALL-159942",
"R-ALL-189480",
"R-ALL-29376",
"R-ALL-389536",
"R-ALL-5668565",
"R-ALL-1132345",
"R-ALL-113528",
"R-ALL-1237009",
"R-ALL-159751",
"R-ALL-159942",
"R-ALL-189480",
"R-ALL-29376",
"R-ALL-389536",
"R-ALL-5668565",
"R-ALL-1132345",
"R-ALL-113528",
"R-ALL-1237009",
"R-ALL-159751",
"R-ALL-159942",
"R-ALL-189480",
"R-ALL-29376",
"R-ALL-389536",
"R-ALL-5668565",
"R-ALL-1132345",
"R-ALL-113528",
"R-ALL-1237009",
"R-ALL-159751",
"R-ALL-159942",
"R-ALL-189480",
"R-ALL-29376",
"R-ALL-389536",
"R-ALL-5668565"
],
"sbo":[
"SBO:0000247"
],
"seed.compound":[
"cpd00011",
"cpd00011",
"cpd00011",
"cpd00011",
"cpd00011",
"cpd00011",
"cpd00011",
"cpd00011",
"cpd00011",
"cpd00011",
"cpd00011",
"cpd00011"
]
}
},
{
"id":"acg5sa_c",
"name":"N-Acetyl-L-glutamate 5-semialdehyde",
"compartment":"cytosol",
"charge":-1,
"formula":"C7H10NO4",
"annotation":{
"bigg.metabolite":[
"acg5sa_c"
],
"biocyc":[
"META:CPD-469",
"META:CPD-469",
"META:CPD-469"
],
"chebi":[
"CHEBI:11493",
"CHEBI:12461",
"CHEBI:12577",
"CHEBI:16319",
"CHEBI:21551",
"CHEBI:29123",
"CHEBI:7152",
"CHEBI:11493",
"CHEBI:12461",
"CHEBI:12577",
"CHEBI:16319",
"CHEBI:21551",
"CHEBI:29123",
"CHEBI:7152",
"CHEBI:11493",
"CHEBI:12461",
"CHEBI:12577",
"CHEBI:16319",
"CHEBI:21551",
"CHEBI:29123",
"CHEBI:7152"
],
"hmdb":[
"HMDB06488",
"HMDB06488",
"HMDB06488"
],
[truncated: 1,447,466 more chars]
