# Supplementary material for: Highlighting the potential of Synechococcus elongatus PCC 7942 as platform to produce α-linolenic acid through an updated genome-scale metabolic modeling
Source: Front Microbiol. 2023 Mar 14;14:1126030. doi: 10.3389/fmicb.2023.1126030 (PMC10043229; doi:10.3389/fmicb.2023.1126030)
Supplement: Supplementary file 4 [file Data_Sheet_3.ZIP › Supplementary Dataset 3/iMS837_ALA.json]

{
"metabolites":[
{
"id":"gam6p_c",
"name":"D-Glucosamine 6-phosphate",
"compartment":"c",
"charge":-1,
"formula":"C6H13NO8P"
},
{
"id":"cgly_c",
"name":"Cys-Gly",
"compartment":"c",
"charge":0,
"formula":"C5H10N2O3S"
},
{
"id":"achms_c",
"name":"O-Acetyl-L-homoserine",
"compartment":"c",
"charge":0,
"formula":"C6H11NO4"
},
{
"id":"pccu2p_u",
"name":"Oxidized plastocyanin",
"compartment":"u",
"charge":1,
"formula":"R"
},
{
"id":"octe9ACP_c",
"name":"Oleoyl-[acyl-carrier protein]",
"compartment":"c",
"charge":-1,
"formula":"C18H33OSR"
},
{
"id":"fdp_c",
"name":"D-Fructose 1,6-bisphosphate",
"compartment":"c",
"charge":-4,
"formula":"C6H10O12P2"
},
{
"id":"agm_c",
"name":"Agmatine",
"compartment":"c",
"charge":2,
"formula":"C5H16N4"
},
{
"id":"5caiz_c",
"name":"5-Carboxyamino-1-(5-phospho-D-ribosyl)imidazole",
"compartment":"c",
"charge":-3,
"formula":"C9H11N3O9P"
},
{
"id":"pep_c",
"name":"Phosphoenolpyruvate",
"compartment":"c",
"charge":-3,
"formula":"C3H2O6P"
},
{
"id":"coa_c",
"name":"CoA",
"compartment":"c",
"charge":-4,
"formula":"C21H32N7O16P3S"
},
{
"id":"hgbam_c",
"name":"Hydrogenobyrinate a,c diamide",
"compartment":"c",
"charge":-4,
"formula":"C45H58N6O12"
},
{
"id":"nac_c",
"name":"Nicotinate",
"compartment":"c",
"charge":-1,
"formula":"C6H4NO2"
},
{
"id":"r3mmal_c",
"name":"D-erythro-3-Methylmalate",
"compartment":"c",
"charge":-2,
"formula":"C5H6O5"
},
{
"id":"leu__L_c",
"name":"L-Leucine",
"compartment":"c",
"charge":0,
"formula":"C6H13NO2"
},
{
"id":"ahcys_c",
"name":"S-Adenosyl-L-homocysteine",
"compartment":"c",
"charge":0,
"formula":"C14H20N6O5S"
},
{
"id":"ru5p__D_c",
"name":"D-Ribulose 5-phosphate",
"compartment":"c",
"charge":-2,
"formula":"C5H9O8P"
},
{
"id":"14dhncoa_c",
"name":"1,4-Dihydroxy-2-naphthoyl-CoA",
"compartment":"c",
"charge":-4,
"formula":"C32H38N7O19P3S"
},
{
"id":"h2o_cx",
"name":"H2O",
"compartment":"x",
"charge":0,
"formula":"H2O"
},
{
"id":"h2s_c",
"name":"Hydrogen sulfide",
"compartment":"c",
"charge":-1,
"formula":"HS"
},
{
"id":"orot_c",
"name":"Orotate",
"compartment":"c",
"charge":-1,
"formula":"C5H3N2O4"
},
{
"id":"g1p_c",
"name":"D-Glucose 1-phosphate",
"compartment":"c",
"charge":-2,
"formula":"C6H11O9P"
},
{
"id":"3hdecACP_c",
"name":"(3R)-3-Hydroxydecanoyl-[acyl-carrier protein]",
"compartment":"c",
"charge":-1,
"formula":"C10H19O2SR"
},
{
"id":"na1_c",
"name":"Sodium",
"compartment":"c",
"charge":1,
"formula":"Na"
},
{
"id":"2pglyc_c",
"name":"2-Phosphoglycolate",
"compartment":"c",
"charge":-3,
"formula":"C2H2O6P"
},
{
"id":"ala_B_c",
"name":"beta-Alanine",
"compartment":"c",
"charge":0,
"formula":"C3H7NO2"
},
{
"id":"glyc3p_c",
"name":"sn-Glycerol 3-phosphate",
"compartment":"c",
"charge":-2,
"formula":"C3H7O6P"
},
{
"id":"pqh2_um",
"name":"Plastoquinol-9",
"compartment":"m",
"charge":0,
"formula":"C53H82O2"
},
{
"id":"26dap_LL_c",
"name":"LL-2,6-Diaminoheptanedioate",
"compartment":"c",
"charge":0,
"formula":"C7H14N2O4"
},
{
"id":"ddcaACP_c",
"name":"Dodecanoyl-[acyl-carrier protein]",
"compartment":"c",
"charge":-1,
"formula":"C12H23ORS"
},
{
"id":"2pglyc_cx",
"name":"2-Phosphoglycolate",
"compartment":"x",
"charge":-3,
"formula":"C2H2O6P"
},
{
"id":"trdox_c",
"name":"Thioredoxin disulfide",
"compartment":"c",
"charge":0,
"formula":"X"
},
{
"id":"3oddecACP_c",
"name":"3-Oxododecanoyl-[acp]",
"compartment":"c",
"charge":-1,
"formula":"C12H21O2SR"
},
{
"id":"glu__D_c",
"name":"D-Glutamate",
"compartment":"c",
"charge":-1,
"formula":"C5H8NO4"
},
{
"id":"h_cx",
"name":"H+",
"compartment":"x",
"charge":1,
"formula":"H"
},
{
"id":"dutp_c",
"name":"dUTP",
"compartment":"c",
"charge":-4,
"formula":"C9H11N2O14P3"
},
{
"id":"paps_c",
"name":"3'-Phosphoadenylyl sulfate",
"compartment":"c",
"charge":-4,
"formula":"C10H11N5O13P2S"
},
{
"id":"mg2_c",
"name":"Magnesium",
"compartment":"c",
"charge":2,
"formula":"Mg"
},
{
"id":"hdeACP_c",
"name":"Hexadecenoyl-[acyl-carrier protein]",
"compartment":"c",
"charge":-1,
"formula":"C16H29OSR"
},
{
"id":"o2_c",
"name":"Oxygen",
"compartment":"c",
"charge":0,
"formula":"O2"
},
{
"id":"anth_c",
"name":"Anthranilate",
"compartment":"c",
"charge":-1,
"formula":"C7H6NO2"
},
{
"id":"dhpt_c",
"name":"Dihydropteroate",
"compartment":"c",
"charge":-1,
"formula":"C14H13N6O3"
},
{
"id":"thex2eACP_c",
"name":"trans-Hex-2-enoyl-[acp]",
"compartment":"c",
"charge":-1,
"formula":"C6H9OSR"
},
{
"id":"fmn_c",
"name":"FMN",
"compartment":"c",
"charge":-3,
"formula":"C17H18N4O9P"
},
{
"id":"pppi_c",
"name":"Triphosphate",
"compartment":"c",
"charge":-4,
"formula":"HO10P3"
},
{
"id":"udp_c",
"name":"UDP",
"compartment":"c",
"charge":-3,
"formula":"C9H11N2O12P2"
},
{
"id":"cit_c",
"name":"Citrate",
"compartment":"c",
"charge":-3,
"formula":"C6H5O7"
},
{
"id":"acACP_c",
"name":"Acetyl-[acyl-carrier protein]",
"compartment":"c",
"charge":-1,
"formula":"C2H3ORS"
},
{
"id":"uama_c",
"name":"UDP-N-acetylmuramoyl-L-alanine",
"compartment":"c",
"charge":-3,
"formula":"C23H33N4O20P2"
},
{
"id":"eig3p_c",
"name":"D-erythro-1-(Imidazol-4-yl)glycerol 3-phosphate",
"compartment":"c",
"charge":-2,
"formula":"C6H9N2O6P"
},
{
"id":"3c4mop_c",
"name":"(2S)-2-Isopropyl-3-oxosuccinate",
"compartment":"c",
"charge":-2,
"formula":"C7H8O5"
},
{
"id":"lys__L_c",
"name":"L-Lysine",
"compartment":"c",
"charge":1,
"formula":"C6H15N2O2"
},
{
"id":"13dpg_c",
"name":"3-Phospho-D-glyceroyl phosphate",
"compartment":"c",
"charge":-4,
"formula":"C3H4O10P2"
},
{
"id":"gmp_c",
"name":"GMP",
"compartment":"c",
"charge":-2,
"formula":"C10H12N5O8P"
},
{
"id":"utp_c",
"name":"UTP",
"compartment":"c",
"charge":-4,
"formula":"C9H11N2O15P3"
},
{
"id":"trdrd_c",
"name":"Thioredoxin",
"compartment":"c",
"charge":0,
"formula":"XH2"
},
{
"id":"so4_c",
"name":"Sulfate",
"compartment":"c",
"charge":-2,
"formula":"O4S"
},
{
"id":"5apru_c",
"name":"5-Amino-6-(5'-phosphoribosylamino)uracil",
"compartment":"c",
"charge":-2,
"formula":"C9H13N4O9P"
},
{
"id":"hmppp9_c",
"name":"13(1)-Hydroxy-magnesium-protoporphyrin IX 13-monomethyl ester",
"compartment":"c",
"charge":-1,
"formula":"C35H33MgN4O5"
},
{
"id":"pydx5p_c",
"name":"Pyridoxal phosphate",
"compartment":"c",
"charge":-2,
"formula":"C8H8NO6P"
},
{
"id":"2dhp_c",
"name":"2-Dehydropantoate",
"compartment":"c",
"charge":-1,
"formula":"C6H9O4"
},
{
"id":"ade_c",
"name":"Adenine",
"compartment":"c",
"charge":0,
"formula":"C5H5N5"
},
{
"id":"asp__L_c",
"name":"L-Aspartate",
"compartment":"c",
"charge":-1,
"formula":"C4H6NO4"
},
{
"id":"2sephchc_c",
"name":"2-Succinyl-5-enolpyruvyl-6-hydroxy-3-cyclohexene-1-carboxylate",
"compartment":"c",
"charge":-3,
"formula":"C14H13O9"
},
{
"id":"acg5p_c",
"name":"N-Acetyl-L-glutamate 5-phosphate",
"compartment":"c",
"charge":-3,
"formula":"C7H9NO8P"
},
{
"id":"gdp_c",
"name":"GDP",
"compartment":"c",
"charge":-3,
"formula":"C10H12N5O11P2"
},
{
"id":"hgbyr_c",
"name":"Hydrogenobyrinate",
"compartment":"c",
"charge":-6,
"formula":"C45H54N4O14"
},
{
"id":"palmACP_c",
"name":"(9Z)-Hexadecanoyl-[acp]",
"compartment":"c",
"charge":-1,
"formula":"C16H31ORS"
},
{
"id":"pser__L_c",
"name":"O-Phospho-L-serine",
"compartment":"c",
"charge":-2,
"formula":"C3H6NO6P"
},
{
"id":"ocACP_c",
"name":"Octanoyl-[acp]",
"compartment":"c",
"charge":-1,
"formula":"C8H15ORS"
},
{
"id":"dttp_c",
"name":"dTTP",
"compartment":"c",
"charge":-4,
"formula":"C10H13N2O14P3"
},
{
"id":"suc6p_c",
"name":"Sucrose 6-phosphate",
"compartment":"c",
"charge":-2,
"formula":"C12H21O14P"
},
{
"id":"6pgc_c",
"name":"6-Phospho-D-gluconate",
"compartment":"c",
"charge":-3,
"formula":"C6H10O10P"
},
{
"id":"gcald_c",
"name":"Glycolaldehyde",
"compartment":"c",
"charge":0,
"formula":"C2H4O2"
},
{
"id":"2p4c2me_c",
"name":"2-Phospho-4-(cytidine 5'-diphospho)-2-C-methyl-D-erythritol",
"compartment":"c",
"charge":-4,
"formula":"C14H22N3O17P3"
},
{
"id":"cmp_c",
"name":"CMP",
"compartment":"c",
"charge":-2,
"formula":"C9H12N3O8P"
},
{
"id":"bm_pro_c",
"name":"Protein component of biomass",
"compartment":"c",
"charge":0,
"formula":"H70.5616C44.9625O13.1713S0.2669N12.1054R-1.0"
},
{
"id":"pi_c",
"name":"Orthophosphate",
"compartment":"c",
"charge":-2,
"formula":"HO4P"
},
{
"id":"pnto__R_c",
"name":"Pantothenate",
"compartment":"c",
"charge":-1,
"formula":"C9H16NO5"
},
{
"id":"dump_c",
"name":"dUMP",
"compartment":"c",
"charge":-2,
"formula":"C9H11N2O8P"
},
{
"id":"omppp9_c",
"name":"13(1)-Oxo-magnesium-protoporphyrin IX 13-monomethyl ester",
"compartment":"c",
"charge":-1,
"formula":"C35H31MgN4O5"
},
{
"id":"23dhmp_c",
"name":"(R)-2,3-Dihydroxy-3-methylpentanoate",
"compartment":"c",
"charge":-1,
"formula":"C6H11O4"
},
{
"id":"gtp_c",
"name":"GTP",
"compartment":"c",
"charge":-4,
"formula":"C10H12N5O14P3"
},
{
"id":"4h2oglt_c",
"name":"D-4-Hydroxy-2-oxoglutarate",
"compartment":"c",
"charge":-2,
"formula":"C5H4O6"
},
{
"id":"prfp_c",
"name":"5-(5-Phospho-D-ribosylaminoformimino)-1-(5-phosphoribosyl)-imidazole-4-carboxamide",
"compartment":"c",
"charge":-4,
"formula":"C15H21N5O15P2"
},
{
"id":"man1p_c",
"name":"D-Mannose 1-phosphate",
"compartment":"c",
"charge":-2,
"formula":"C6H11O9P"
},
{
"id":"dxyl5p_c",
"name":"1-Deoxy-D-xylulose 5-phosphate",
"compartment":"c",
"charge":-2,
"formula":"C5H9O7P"
},
{
"id":"3hddecACP_c",
"name":"(R)-3-Hydroxydodecanoyl-[acp]",
"compartment":"c",
"charge":-1,
"formula":"C12H23O2SR"
},
{
"id":"cu2_c",
"name":"Copper",
"compartment":"c",
"charge":2,
"formula":"Cu"
},
{
"id":"malACP_c",
"name":"Malonyl-[acyl-carrier protein]",
"compartment":"c",
"charge":-2,
"formula":"C3H2O3RS"
},
{
"id":"2mahmp_c",
"name":"2-Methyl-4-amino-5-hydroxymethylpyrimidine diphosphate",
"compartment":"c",
"charge":-3,
"formula":"C6H8N3O7P2"
},
{
"id":"5g2oxpt_c",
"name":"5-Guanidino-2-oxopentanoate",
"compartment":"c",
"charge":0,
"formula":"C6H11N3O3"
},
{
"id":"phpyr_c",
"name":"Phenylpyruvate",
"compartment":"c",
"charge":-1,
"formula":"C9H7O3"
},
{
"id":"fe2_c",
"name":"Fe2+",
"compartment":"c",
"charge":2,
"formula":"Fe"
},
{
"id":"phyQ_c",
"name":"Phylloquinone",
"compartment":"c",
"charge":0,
"formula":"C31H46O2"
},
{
"id":"toct2eACP_c",
"name":"trans-Oct-2-enoyl-[acp]",
"compartment":"c",
"charge":-1,
"formula":"C8H13OSR"
},
{
"id":"dgdp_c",
"name":"dGDP",
"compartment":"c",
"charge":-3,
"formula":"C10H12N5O10P2"
},
{
"id":"uaccg_c",
"name":"UDP-N-acetyl-3-(1-carboxyvinyl)-D-glucosamine",
"compartment":"c",
"charge":-3,
"formula":"C20H26N3O19P2"
},
{
"id":"acald_c",
"name":"Acetaldehyde",
"compartment":"c",
"charge":0,
"formula":"C2H4O"
},
{
"id":"o2s_c",
"name":"O2-",
"compartment":"c",
"charge":-1,
"formula":"O2"
},
{
"id":"phytfl_c",
"name":"Phytofluene",
"compartment":"c",
"charge":0,
"formula":"C40H62"
},
{
"id":"alac__S_c",
"name":"2-Acetolactate",
"compartment":"c",
"charge":-1,
"formula":"C5H7O4"
},
{
"id":"3hmop_c",
"name":"(R)-3-Hydroxy-3-methyl-2-oxopentanoate",
"compartment":"c",
"charge":-1,
"formula":"C6H9O4"
},
{
"id":"4abz_c",
"name":"4-Aminobenzoate",
"compartment":"c",
"charge":-1,
"formula":"C7H6NO2"
},
{
"id":"prbamp_c",
"name":"Phosphoribosyl-AMP",
"compartment":"c",
"charge":-4,
"formula":"C15H19N5O14P2"
},
{
"id":"ca2_c",
"name":"Calcium",
"compartment":"c",
"charge":2,
"formula":"Ca"
},
{
"id":"glyclt_c",
"name":"Glycolate",
"compartment":"c",
"charge":-1,
"formula":"C2H3O3"
},
{
"id":"butACP_c",
"name":"Butyryl-[acp]",
"compartment":"c",
"charge":-1,
"formula":"C4H7OSR"
},
{
"id":"4ppcys_c",
"name":"(R)-4'-Phosphopantothenoyl-L-cysteine",
"compartment":"c",
"charge":-3,
"formula":"C12H20N2O9PS"
},
{
"id":"udpgal_c",
"name":"UDP-D-galactose",
"compartment":"c",
"charge":-2,
"formula":"C15H22N2O17P2"
},
{
"id":"f6p_c",
"name":"D-Fructose 6-phosphate",
"compartment":"c",
"charge":-2,
"formula":"C6H11O9P"
},
{
"id":"lac__D_c",
"name":"(R)-Lactate",
"compartment":"c",
"charge":-1,
"formula":"C3H5O3"
},
{
"id":"his__L_c",
"name":"L-Histidine",
"compartment":"c",
"charge":0,
"formula":"C6H9N3O2"
},
{
"id":"agdpcbi_c",
"name":"Adenosine-GDP-cobinamide",
"compartment":"c",
"charge":-1,
"formula":"C68CoH95N21O21P2"
},
{
"id":"s17bp_c",
"name":"Sedoheptulose 1,7-bisphosphate",
"compartment":"c",
"charge":-4,
"formula":"C7H12O13P2"
},
{
"id":"dctp_c",
"name":"dCTP",
"compartment":"c",
"charge":-4,
"formula":"C9H12N3O13P3"
},
{
"id":"thf_c",
"name":"Tetrahydrofolate",
"compartment":"c",
"charge":-2,
"formula":"C19H21N7O6"
},
{
"id":"25aics_c",
"name":"1-(5'-Phosphoribosyl)-5-amino-4-(N-succinocarboxamide)-imidazole",
"compartment":"c",
"charge":-4,
"formula":"C13H15N4O12P"
},
{
"id":"ni2_c",
"name":"Nickel",
"compartment":"c",
"charge":2,
"formula":"Ni"
},
{
"id":"dtdp4d6dg_c",
"name":"4,6-Dideoxy-4-oxo-dTDP-D-glucose",
"compartment":"c",
"charge":-2,
"formula":"C16H22N2O15P2"
},
{
"id":"malcoa_c",
"name":"Malonyl-CoA",
"compartment":"c",
"charge":-5,
"formula":"C24H33N7O19P3S"
},
{
"id":"fum_c",
"name":"Fumarate",
"compartment":"c",
"charge":-2,
"formula":"C4H2O4"
},
{
"id":"bm_cw_c",
"name":"Cell wall component of biomass",
"compartment":"c",
"charge":0,
"formula":"H64.91952478P0.054836981C40.939065111O23.373969692N4.797082835R-1.0"
},
{
"id":"ACP_c",
"name":"Acyl-carrier protein",
"compartment":"c",
"charge":-1,
"formula":"HSR"
},
{
"id":"mlthf_c",
"name":"5,10-Methylenetetrahydrofolate",
"compartment":"c",
"charge":-2,
"formula":"C20H21N7O6"
},
{
"id":"h_p",
"name":"H+",
"compartment":"p",
"charge":1,
"formula":"H"
},
{
"id":"dhf_c",
"name":"Dihydrofolate",
"compartment":"c",
"charge":-2,
"formula":"C19H19N7O6"
},
{
"id":"dudp_c",
"name":"dUDP",
"compartment":"c",
"charge":-3,
"formula":"C9H11N2O11P2"
},
{
"id":"3omrsACP_c",
"name":"3-Oxotetradecanoyl-[acp]",
"compartment":"c",
"charge":-1,
"formula":"C14H25O2SR"
},
{
"id":"trnaglu_c",
"name":"tRNA(Glu)",
"compartment":"c",
"charge":0,
"formula":"C15H21N5O10PR"
},
{
"id":"pre6a_c",
"name":"Precorrin 6X",
"compartment":"c",
"charge":-7,
"formula":"C44H47N4O16"
},
{
"id":"ametam_c",
"name":"S-Adenosylmethioninamine",
"compartment":"c",
"charge":2,
"formula":"C14H24N6O3S"
},
{
"id":"3hhexACP_c",
"name":"(R)-3-Hydroxyhexanoyl-[acp]",
"compartment":"c",
"charge":-1,
"formula":"C6H11O2SR"
},
{
"id":"4ppan_c",
"name":"D-4'-Phosphopantothenate",
"compartment":"c",
"charge":-3,
"formula":"C9H15NO8P"
},
{
"id":"quln_c",
"name":"Pyridine-2,3-dicarboxylate",
"compartment":"c",
"charge":-2,
"formula":"C7H3NO4"
},
{
"id":"frdp_c",
"name":"trans,trans-Farnesyl diphosphate",
"compartment":"c",
"charge":-3,
"formula":"C15H25O7P2"
},
{
"id":"glyald_c",
"name":"D-Glyceraldehyde",
"compartment":"c",
"charge":0,
"formula":"C3H6O3"
},
{
"id":"uacgam_c",
"name":"UDP-N-acetyl-D-glucosamine",
"compartment":"c",
"charge":-2,
"formula":"C17H25N3O17P2"
},
{
"id":"pram_c",
"name":"5-Phosphoribosylamine",
"compartment":"c",
"charge":-1,
"formula":"C5H11NO7P"
},
{
"id":"26dap__M_c",
"name":"meso-2,6-Diaminoheptanedioate",
"compartment":"c",
"charge":0,
"formula":"C7H14N2O4"
},
{
"id":"gdpmann_c",
"name":"GDP-mannose",
"compartment":"c",
"charge":-2,
"formula":"C16H23N5O16P2"
},
{
"id":"db4p_c",
"name":"3,4-Dihydroxy-2-butanone 4-phosphate",
"compartment":"c",
"charge":-2,
"formula":"C4H7O6P"
},
{
"id":"norsp_c",
"name":"Neurosporene",
"compartment":"c",
"charge":0,
"formula":"C40H58"
},
{
"id":"actACP_c",
"name":"Acetoacetyl-[acp]",
"compartment":"c",
"charge":-1,
"formula":"C4H5O2RS"
},
{
"id":"actp_c",
"name":"Acetyl phosphate",
"compartment":"c",
"charge":-2,
"formula":"C2H3O5P"
},
{
"id":"ugmd_c",
"name":"UDP-N-acetylmuramoyl-L-alanyl-D-gamma-glutamyl-meso-2,6-diaminopimelate",
"compartment":"c",
"charge":-4,
"formula":"C35H51N7O26P2"
},
{
"id":"s7p_c",
"name":"Sedoheptulose 7-phosphate",
"compartment":"c",
"charge":-2,
"formula":"C7H13O10P"
},
{
"id":"cbm_c",
"name":"Carbamate",
"compartment":"c",
"charge":-1,
"formula":"CH2NO2"
},
{
"id":"co2_c",
"name":"CO2",
"compartment":"c",
"charge":0,
"formula":"CO2"
},
{
"id":"zeax_c",
"name":"Zeaxanthin",
"compartment":"c",
"charge":0,
"formula":"C40H56O2"
},
{
"id":"ptrc_c",
"name":"Putrescine",
"compartment":"c",
"charge":2,
"formula":"C4H14N2"
},
{
"id":"adp_c",
"name":"ADP",
"compartment":"c",
"charge":-3,
"formula":"C10H12N5O10P2"
},
{
"id":"ncam_c",
"name":"Nicotinamide",
"compartment":"c",
"charge":0,
"formula":"C6H6N2O"
},
{
"id":"3a2oxpp_c",
"name":"3-Amino-2-oxopropyl phosphate",
"compartment":"c",
"charge":-1,
"formula":"C3H7NO5P"
},
{
"id":"aspsa_c",
"name":"L-Aspartate 4-semialdehyde",
"compartment":"c",
"charge":0,
"formula":"C4H7NO3"
},
{
"id":"tdec2eACP_c",
"name":"trans-Dec-2-enoyl-[acp]",
"compartment":"c",
"charge":-1,
"formula":"C10H17OSR"
},
{
"id":"phom_c",
"name":"O-Phospho-L-homoserine",
"compartment":"c",
"charge":-2,
"formula":"C4H8NO6P"
},
{
"id":"5mdr1p_c",
"name":"S-Methyl-5-thio-D-ribose 1-phosphate",
"compartment":"c",
"charge":-2,
"formula":"C6H11O7PS"
},
{
"id":"rb15bp_cx",
"name":"D-Ribulose 1,5-bisphosphate",
"compartment":"x",
"charge":-4,
"formula":"C5H8O11P2"
},
{
"id":"bcryptox_c",
"name":"beta-Cryptoxanthin",
"compartment":"c",
"charge":0,
"formula":"C40H56O"
},
{
"id":"spmd_c",
"name":"Spermidine",
"compartment":"c",
"charge":3,
"formula":"C7H22N3"
},
{
"id":"udpsq_c",
"name":"UDP-6-sulfoquinovose",
"compartment":"c",
"charge":-3,
"formula":"C15H21N2O19P2S"
},
{
"id":"h2_c",
"name":"Hydrogen",
"compartment":"c",
"charge":0,
"formula":"H2"
},
{
"id":"adocbip_c",
"name":"Adenosyl cobinamide phosphate",
"compartment":"c",
"charge":-1,
"formula":"C58CoH83N16O14P"
},
{
"id":"phycy_c",
"name":"(3Z)-Phycocyanobilin",
"compartment":"c",
"charge":-2,
"formula":"C33H36N4O6"
},
{
"id":"cbmp_c",
"name":"N-Carbamoylputrescine",
"compartment":"c",
"charge":1,
"formula":"C5H14N3O"
},
{
"id":"nadh_c",
"name":"NADH",
"compartment":"c",
"charge":-2,
"formula":"C21H27N7O14P2"
},
{
"id":"aps_c",
"name":"Adenylyl sulfate",
"compartment":"c",
"charge":-2,
"formula":"C10H12N5O10PS"
},
{
"id":"dpcoa_c",
"name":"Dephospho-CoA",
"compartment":"c",
"charge":-2,
"formula":"C21H33N7O13P2S"
},
{
"id":"xu5p__D_c",
"name":"D-Xylulose 5-phosphate",
"compartment":"c",
"charge":-2,
"formula":"C5H9O8P"
},
{
"id":"no2_c",
"name":"Nitrite",
"compartment":"c",
"charge":-1,
"formula":"NO2"
},
{
"id":"4hbz_c",
"name":"4-Hydroxybenzoate",
"compartment":"c",
"charge":-1,
"formula":"C7H5O3"
},
{
"id":"3odecACP_c",
"name":"3-Oxodecanoyl-[acp]",
"compartment":"c",
"charge":-1,
"formula":"C10H17O2SR"
},
{
"id":"dhnpt_c",
"name":"2-Amino-4-hydroxy-6-(D-erythro-1,2,3-trihydroxypropyl)-7,8-",
"compartment":"c",
"charge":0,
"formula":"C9H13N5O4"
},
{
"id":"5aprbu_c",
"name":"5-Amino-6-(5'-phosphoribitylamino)uracil",
"compartment":"c",
"charge":-2,
"formula":"C9H15N4O9P"
},
{
"id":"iasp_c",
"name":"Iminoaspartate",
"compartment":"c",
"charge":-2,
"formula":"C4H3NO4"
},
{
"id":"nmn_c",
"name":"Nicotinamide D-ribonucleotide",
"compartment":"c",
"charge":-1,
"formula":"C11H14N2O8P"
},
{
"id":"bm_pigm_c",
"name":"Pigment component of biomass",
"compartment":"c",
"charge":0,
"formula":"H85.915933451C64.636061545Mg0.659309453O5.045035935N2.879863692R-1.0"
},
{
"id":"2cpr5p_c",
"name":"1-(2-Carboxyphenylamino)-1-deoxy-D-ribulose 5-phosphate",
"compartment":"c",
"charge":-3,
"formula":"C12H13NO9P"
},
{
"id":"pchlld_c",
"name":"Protochlorophyllide",
"compartment":"c",
"charge":-1,
"formula":"C35H31MgN4O5"
},
{
"id":"o2_u",
"name":"Oxygen",
"compartment":"u",
"charge":0,
"formula":"O2"
},
{
"id":"ala__L_c",
"name":"L-Alanine",
"compartment":"c",
"charge":0,
"formula":"C3H7NO2"
},
{
"id":"3c2hmp_c",
"name":"(2R,3S)-3-Isopropylmalate",
"compartment":"c",
"charge":-2,
"formula":"C7H10O5"
},
{
"id":"pyr_c",
"name":"Pyruvate",
"compartment":"c",
"charge":-1,
"formula":"C3H3O3"
},
{
"id":"hco3_c",
"name":"HCO3-",
"compartment":"c",
"charge":-1,
"formula":"CHO3"
},
{
"id":"pan4p_c",
"name":"Pantetheine 4'-phosphate",
"compartment":"c",
"charge":-2,
"formula":"C11H21N2O7PS"
},
{
"id":"succ_c",
"name":"Succinate",
"compartment":"c",
"charge":-2,
"formula":"C4H4O4"
},
{
"id":"citac_c",
"name":"2-Methylmaleate",
"compartment":"c",
"charge":-2,
"formula":"C5H4O4"
},
{
"id":"h2o_c",
"name":"H2O",
"compartment":"c",
"charge":0,
"formula":"H2O"
},
{
"id":"h_c",
"name":"H+",
"compartment":"c",
"charge":1,
"formula":"H"
},
{
"id":"ugmda_c",
"name":"UDP-N-acetylmuramoyl-L-alanyl-D-glutamyl-6-carboxy-L-lysyl-D-alanyl-D-alanine",
"compartment":"c",
"charge":-4,
"formula":"C41H61N9O28P2"
},
{
"id":"pq_um",
"name":"Plastoquinone-9",
"compartment":"m",
"charge":0,
"formula":"C53H80O2"
},
{
"id":"man6p_c",
"name":"D-Mannose 6-phosphate",
"compartment":"c",
"charge":-2,
"formula":"C6H11O9P"
},
{
"id":"cobalt2_c",
"name":"Cobalt ion",
"compartment":"c",
"charge":2,
"formula":"Co"
},
{
"id":"gam1p_c",
"name":"alpha-D-Glucosamine 1-phosphate",
"compartment":"c",
"charge":-1,
"formula":"C6H13NO8P"
},
{
"id":"argsuc_c",
"name":"N-(L-Arginino)succinate",
"compartment":"c",
"charge":-1,
"formula":"C10H17N4O6"
},
{
"id":"dhap_c",
"name":"Glycerone phosphate",
"compartment":"c",
"charge":-2,
"formula":"C3H5O6P"
},
{
"id":"mn2_c",
"name":"Manganese",
"compartment":"c",
"charge":2,
"formula":"Mn"
},
{
"id":"u3hga2_c",
"name":"UDP-3-O-(3-hydroxyhexadecanoyl)-D-glucosamine",
"compartment":"c",
"charge":-1,
"formula":"C31H54N3O18P2"
},
{
"id":"sprm_c",
"name":"Spermine",
"compartment":"c",
"charge":4,
"formula":"C10H30N4"
},
{
"id":"2h3oppan_c",
"name":"2-Hydroxy-3-oxopropanoate",
"compartment":"c",
"charge":-1,
"formula":"C3H3O4"
},
{
"id":"2obut_c",
"name":"2-Oxobutanoate",
"compartment":"c",
"charge":-1,
"formula":"C4H5O3"
},
{
"id":"dtmp_c",
"name":"dTMP",
"compartment":"c",
"charge":-2,
"formula":"C10H13N2O8P"
},
{
"id":"fpram_c",
"name":"2-(Formamido)-N1-(5'-phosphoribosyl)acetamidine",
"compartment":"c",
"charge":-1,
"formula":"C8H15N3O8P"
},
{
"id":"ump_c",
"name":"UMP",
"compartment":"c",
"charge":-2,
"formula":"C9H11N2O9P"
},
{
"id":"3pg_cx",
"name":"3-Phospho-D-glycerate",
"compartment":"x",
"charge":-3,
"formula":"C3H4O7P"
},
{
"id":"pq_cm",
"name":"Plastoquinone-9",
"compartment":"m",
"charge":0,
"formula":"C53H80O2"
},
{
"id":"ahdt_c",
"name":"2-Amino-4-hydroxy-6-(erythro-1,2,3-trihydroxypropyl)dihydropteridinetriphosphate",
"compartment":"c",
"charge":-4,
"formula":"C9H12N5O13P3"
},
{
"id":"4mop_c",
"name":"4-Methyl-2-oxopentanoate",
"compartment":"c",
"charge":-1,
"formula":"C6H9O3"
},
{
"id":"npdp_c",
"name":"all-trans-Nonaprenyl diphosphate",
"compartment":"c",
"charge":-3,
"formula":"C45H73O7P2"
},
{
"id":"dhor__S_c",
"name":"(S)-Dihydroorotate",
"compartment":"c",
"charge":-1,
"formula":"C5H5N2O4"
},
{
"id":"3opalmACP_c",
"name":"3-Oxohexadecanoyl-[acp]",
"compartment":"c",
"charge":-1,
"formula":"C16H29O2RS"
},
{
"id":"glx_c",
"name":"Glyoxylate",
"compartment":"c",
"charge":-1,
"formula":"C2HO3"
},
{
"id":"thdp_c",
"name":"2,3,4,5-Tetrahydrodipicolinate",
"compartment":"c",
"charge":-2,
"formula":"C7H7NO4"
},
{
"id":"fprica_c",
"name":"1-(5'-Phosphoribosyl)-5-formamido-4-imidazolecarboxamide",
"compartment":"c",
"charge":-2,
"formula":"C10H13N4O9P"
},
{
"id":"adocbl_c",
"name":"Cobamide coenzyme",
"compartment":"c",
"charge":0,
"formula":"C72CoH100N18O17P"
},
{
"id":"thr__L_c",
"name":"L-Threonine",
"compartment":"c",
"charge":0,
"formula":"C4H9NO3"
},
{
"id":"so3_c",
"name":"Sulfite",
"compartment":"c",
"charge":-2,
"formula":"SO3"
},
{
"id":"2m6sbenzq_c",
"name":"2-Methyl-6-solanyl-1,4-benzoquinol",
"compartment":"c",
"charge":0,
"formula":"C52H80O2"
},
{
"id":"hco3_cx",
"name":"HCO3-",
"compartment":"x",
"charge":-1,
"formula":"CHO3"
},
{
"id":"glu5p_c",
"name":"L-Glutamyl 5-phosphate",
"compartment":"c",
"charge":-2,
"formula":"C5H8NO7P"
},
{
"id":"3hmrsACP_c",
"name":"(3R)-3-Hydroxytetradecanoyl-[acyl-carrier protein]",
"compartment":"c",
"charge":-1,
"formula":"C14H27O2SR"
},
{
"id":"4c2me_c",
"name":"4-(Cytidine 5'-diphospho)-2-C-methyl-D-erythritol",
"compartment":"c",
"charge":-2,
"formula":"C14H23N3O14P2"
},
{
"id":"damp_c",
"name":"dAMP",
"compartment":"c",
"charge":-2,
"formula":"C10H12N5O6P"
},
{
"id":"histda_c",
"name":"L-histidinal",
"compartment":"c",
"charge":1,
"formula":"C6H10N3O"
},
{
"id":"gthox_c",
"name":"Glutathione disulfide",
"compartment":"c",
"charge":-2,
"formula":"C20H30N6O12S2"
},
{
"id":"amp_c",
"name":"AMP",
"compartment":"c",
"charge":-2,
"formula":"C10H12N5O7P"
},
{
"id":"23dhmb_c",
"name":"2,3-Dihydroxy-3-methylbutanoate",
"compartment":"c",
"charge":-1,
"formula":"C5H9O4"
},
{
"id":"5mdru1p_c",
"name":"S-Methyl-5-thio-D-ribulose 1-phosphate",
"compartment":"c",
"charge":-2,
"formula":"C6H11O7PS"
},
{
"id":"mppp9_c",
"name":"Magnesium protoporphyrin",
"compartment":"c",
"charge":-2,
"formula":"C34H30MgN4O4"
},
{
"id":"cdp_c",
"name":"CDP",
"compartment":"c",
"charge":-3,
"formula":"C9H12N3O11P2"
},
{
"id":"dcaACP_c",
"name":"Decanoyl-[acp]",
"compartment":"c",
"charge":-1,
"formula":"C10H19ORS"
},
{
"id":"2me4p_c",
"name":"2-C-Methyl-D-erythritol 4-phosphate",
"compartment":"c",
"charge":-2,
"formula":"C5H11O7P"
},
{
"id":"3hpalmACP_c",
"name":"(3R)-3-Hydroxypalmitoyl-[acyl-carrier protein]",
"compartment":"c",
"charge":-1,
"formula":"C16H31O2SR"
},
{
"id":"2ahbut_c",
"name":"(S)-2-Aceto-2-hydroxybutanoate",
"compartment":"c",
"charge":-1,
"formula":"C6H9O4"
},
{
"id":"caro_c",
"name":"beta-Carotene",
"compartment":"c",
"charge":0,
"formula":"C40H56"
},
{
"id":"3dhq_c",
"name":"3-Dehydroquinate",
"compartment":"c",
"charge":-1,
"formula":"C7H9O6"
},
{
"id":"4adcho_c",
"name":"4-Amino-4-deoxychorismate",
"compartment":"c",
"charge":-1,
"formula":"C10H10NO5"
},
{
"id":"glu__L_c",
"name":"L-Glutamate",
"compartment":"c",
"charge":-1,
"formula":"C5H8NO4"
},
{
"id":"bm_cofactors_c",
"name":"Biomass metabolite: cofactors and ions",
"compartment":"c",
"charge":0,
"formula":"H96.4365P0.8756C37.9375K0.0017O6.9303S0.1371Na0.0001Fe1.7854N14.7005R-1.0Co0.0057"
},
{
"id":"34hpp_c",
"name":"3-(4-Hydroxyphenyl)pyruvate",
"compartment":"c",
"charge":-1,
"formula":"C9H7O4"
},
{
"id":"ctp_c",
"name":"CTP",
"compartment":"c",
"charge":-4,
"formula":"C9H12N3O14P3"
},
{
"id":"pqh2_cm",
"name":"Plastoquinol-9",
"compartment":"m",
"charge":0,
"formula":"C53H82O2"
},
{
"id":"fad_c",
"name":"FAD",
"compartment":"c",
"charge":-2,
"formula":"C27H31N9O15P2"
},
{
"id":"2shchc_c",
"name":"(1R,6R)-6-Hydroxy-2-succinylcyclohexa-2,4-diene-1-carboxylate",
"compartment":"c",
"charge":-2,
"formula":"C11H10O6"
},
{
"id":"dhna_c",
"name":"1,4-Dihydroxy-2-naphthoate",
"compartment":"c",
"charge":-1,
"formula":"C11H7O4"
},
{
"id":"co2_cx",
"name":"CO2",
"compartment":"x",
"charge":0,
"formula":"CO2"
},
{
"id":"acg5sa_c",
"name":"N-Acetyl-L-glutamate 5-semialdehyde",
"compartment":"c",
"charge":-1,
"formula":"C7H10NO4"
},
{
"id":"ala__D_c",
"name":"D-Alanine",
"compartment":"c",
"charge":0,
"formula":"C3H7NO2"
},
{
"id":"aicar_c",
"name":"1-(5'-Phosphoribosyl)-5-amino-4-imidazolecarboxamide",
"compartment":"c",
"charge":-2,
"formula":"C9H13N4O8P"
},
{
"id":"g6p_c",
"name":"D-Glucose 6-phosphate",
"compartment":"c",
"charge":-2,
"formula":"C6H11O9P"
},
{
"id":"glu5sa_c",
"name":"L-Glutamate 5-semialdehyde",
"compartment":"c",
"charge":0,
"formula":"C5H9NO3"
},
{
"id":"zcarote_c",
"name":"zeta-Carotene",
"compartment":"c",
"charge":0,
"formula":"C40H60"
},
{
"id":"ac_c",
"name":"Acetate",
"compartment":"c",
"charge":-1,
"formula":"C2H3O2"
},
{
"id":"pre3b_c",
"name":"Precorrin 3B",
"compartment":"c",
"charge":-7,
"formula":"C43H43N4O17"
},
{
"id":"mthgxl_c",
"name":"Methylglyoxal",
"compartment":"c",
"charge":0,
"formula":"C3H4O2"
},
{
"id":"3mop_c",
"name":"(S)-3-Methyl-2-oxopentanoic acid",
"compartment":"c",
"charge":-1,
"formula":"C6H9O3"
},
{
"id":"5drib_c",
"name":"5-Deoxy-D-ribose",
"compartment":"c",
"charge":0,
"formula":"C5H10O4"
},
{
"id":"e4hglu_c",
"name":"L-erythro-4-Hydroxyglutamate",
"compartment":"c",
"charge":-1,
"formula":"C5H8NO5"
},
{
"id":"dgtp_c",
"name":"dGTP",
"compartment":"c",
"charge":-4,
"formula":"C10H12N5O13P3"
},
{
"id":"cys__L_c",
"name":"L-Cysteine",
"compartment":"c",
"charge":0,
"formula":"C3H7NO2S"
},
{
"id":"bm_rna_c",
"name":"RNA component of biomass",
"compartment":"c",
"charge":0,
"formula":"H33.59035P3.1168C29.60979O21.81767N11.77262R-1.0"
},
{
"id":"hisp_c",
"name":"L-Histidinol phosphate",
"compartment":"c",
"charge":-1,
"formula":"C6H11N3O4P"
},
{
"id":"lyc_c",
"name":"Lycopene",
"compartment":"c",
"charge":0,
"formula":"C40H56"
},
{
"id":"citr__L_c",
"name":"L-Citrulline",
"compartment":"c",
"charge":0,
"formula":"C6H13N3O3"
},
{
"id":"2ahhmp_c",
"name":"2-Amino-4-hydroxy-6-hydroxymethyl-7,8-dihydropteridine",
"compartment":"c",
"charge":0,
"formula":"C7H9N5O2"
},
{
"id":"pdx5p_c",
"name":"Pyridoxine phosphate",
"compartment":"c",
"charge":-2,
"formula":"C8H10NO6P"
},
{
"id":"fru_c",
"name":"D-Fructose",
"compartment":"c",
"charge":0,
"formula":"C6H12O6"
},
{
"id":"2mecdp_c",
"name":"2-C-Methyl-D-erythritol 2,4-cyclodiphosphate",
"compartment":"c",
"charge":-2,
"formula":"C5H10O9P2"
},
{
"id":"cbasp_c",
"name":"N-Carbamoyl-L-aspartate",
"compartment":"c",
"charge":-2,
"formula":"C5H6N2O5"
},
{
"id":"dnad_c",
"name":"Deamino-NAD+",
"compartment":"c",
"charge":-2,
"formula":"C21H24N6O15P2"
},
{
"id":"datp_c",
"name":"dATP",
"compartment":"c",
"charge":-4,
"formula":"C10H12N5O12P3"
},
{
"id":"prlp_c",
"name":"N-(5'-Phospho-D-1'-ribulosylformimino)-5-amino-1-(5''-phospho-D-ribosyl)-4-imidazolecarboxamide",
"compartment":"c",
"charge":-4,
"formula":"C15H21N5O15P2"
},
{
"id":"toctd2eACP_c",
"name":"(2E)-Octadecenoyl-[acp]",
"compartment":"c",
"charge":-1,
"formula":"C18H33OSR"
},
{
"id":"cholphya_c",
"name":"Chlorophyll a",
"compartment":"c",
"charge":0,
"formula":"C55H72MgN4O5"
},
{
"id":"glc__D_c",
"name":"D-Glucose",
"compartment":"c",
"charge":0,
"formula":"C6H12O6"
},
{
"id":"o2_cx",
"name":"Oxygen",
"compartment":"x",
"charge":0,
"formula":"O2"
},
{
"id":"orot5p_c",
"name":"Orotidine 5'-phosphate",
"compartment":"c",
"charge":-3,
"formula":"C10H10N2O11P"
},
{
"id":"k_c",
"name":"Potassium",
"compartment":"c",
"charge":1,
"formula":"K"
},
{
"id":"amet_c",
"name":"S-Adenosyl-L-methionine",
"compartment":"c",
"charge":1,
"formula":"C15H23N6O5S"
},
{
"id":"dtdprmn_c",
"name":"dTDP-6-deoxy-L-mannose",
"compartment":"c",
"charge":-2,
"formula":"C16H24N2O15P2"
},
{
"id":"2ippm_c",
"name":"2-Isopropylmaleate",
"compartment":"c",
"charge":-2,
"formula":"C7H8O4"
},
{
"id":"pro__L_c",
"name":"L-Proline",
"compartment":"c",
"charge":0,
"formula":"C5H9NO2"
},
{
"id":"cpppg3_c",
"name":"Coproporphyrinogen III",
"compartment":"c",
"charge":-4,
"formula":"C36H40N4O8"
},
{
"id":"h2mb4p_c",
"name":"1-Hydroxy-2-methyl-2-butenyl 4-diphosphate",
"compartment":"c",
"charge":-3,
"formula":"C5H9O8P2"
},
{
"id":"thmmp_c",
"name":"Thiamin monophosphate",
"compartment":"c",
"charge":-1,
"formula":"C12H16N4O4PS"
},
{
"id":"cdpglc_c",
"name":"CDP-glucose",
"compartment":"c",
"charge":-2,
"formula":"C15H23N3O16P2"
},
{
"id":"xmp_c",
"name":"Xanthosine 5'-phosphate",
"compartment":"c",
"charge":-2,
"formula":"C10H11N4O9P"
},
{
"id":"co2dam_c",
"name":"Cob(II)yrinate a,c diamide",
"compartment":"c",
"charge":-4,
"formula":"C45CoH56N6O12"
},
{
"id":"fdxox_c",
"name":"Oxidized ferredoxin",
"compartment":"c",
"charge":3,
"formula":"R"
},
{
"id":"orn_c",
"name":"L-Ornithine",
"compartment":"c",
"charge":1,
"formula":"C5H13N2O2"
},
{
"id":"2ahhmd_c",
"name":"2-Amino-7,8-dihydro-4-hydroxy-6-(diphosphooxymethyl)pteridine",
"compartment":"c",
"charge":-3,
"formula":"C7H8N5O8P2"
},
{
"id":"pre6b_c",
"name":"Precorrin 6Y",
"compartment":"c",
"charge":-6,
"formula":"C44H50N4O16"
},
{
"id":"gln__L_c",
"name":"L-Glutamine",
"compartment":"c",
"charge":0,
"formula":"C5H10N2O3"
},
{
"id":"3ohexACP_c",
"name":"3-Oxohexanoyl-[acp]",
"compartment":"c",
"charge":-1,
"formula":"C6H9O2SR"
},
{
"id":"3pg_c",
"name":"3-Phospho-D-glycerate",
"compartment":"c",
"charge":-3,
"formula":"C3H4O7P"
},
{
"id":"pheme_c",
"name":"Heme",
"compartment":"c",
"charge":-2,
"formula":"C34H30FeN4O4"
},
{
"id":"methf_c",
"name":"5,10-Methenyltetrahydrofolate",
"compartment":"c",
"charge":-1,
"formula":"C20H20N7O6"
},
{
"id":"co1dam_c",
"name":"Cob(I)yrinate a,c diamide",
"compartment":"c",
"charge":-5,
"formula":"C45H56CoN6O12"
},
{
"id":"mppp9me_c",
"name":"Magnesium protoporphyrin monomethyl ester",
"compartment":"c",
"charge":-1,
"formula":"C35H33MgN4O4"
},
{
"id":"bm_dna_c",
"name":"DNA component of biomass",
"compartment":"c",
"charge":0,
"formula":"H36.44203P3.24714C31.57134O19.48279N12.26478R-1.0"
},
{
"id":"fe3_c",
"name":"Fe3+",
"compartment":"c",
"charge":3,
"formula":"Fe"
},
{
"id":"zn2_c",
"name":"Zinc",
"compartment":"c",
"charge":2,
"formula":"Zn"
},
{
"id":"hexACP_c",
"name":"Hexanoyl-[acp]",
"compartment":"c",
"charge":-1,
"formula":"C6H11OSR"
},
{
"id":"prephytedp_c",
"name":"Prephytoene diphosphate",
"compartment":"c",
"charge":-3,
"formula":"C40H65O7P2"
},
{
"id":"glu1sa_c",
"name":"(S)-4-Amino-5-oxopentanoate",
"compartment":"c",
"charge":0,
"formula":"C5H9NO3"
},
{
"id":"chor_c",
"name":"Chorismate",
"compartment":"c",
"charge":-2,
"formula":"C10H8O6"
},
{
"id":"4per_c",
"name":"4-Phospho-D-erythronate",
"compartment":"c",
"charge":-3,
"formula":"C4H6O8P"
},
{
"id":"hemeA_c",
"name":"Heme A",
"compartment":"c",
"charge":-2,
"formula":"C49FeH54N4O6"
},
{
"id":"glucys_c",
"name":"gamma-L-Glutamyl-L-cysteine",
"compartment":"c",
"charge":-1,
"formula":"C8H13N2O5S"
},
{
"id":"dmpp_c",
"name":"Dimethylallyl diphosphate",
"compartment":"c",
"charge":-3,
"formula":"C5H9O7P2"
},
{
"id":"inost_c",
"name":"myo-Inositol",
"compartment":"c",
"charge":0,
"formula":"C6H12O6"
},
{
"id":"4hthdp_c",
"name":"(2S,4S)-4-Hydroxy-2,3,4,5-tetrahydrodipicolinate",
"compartment":"c",
"charge":-2,
"formula":"C7H7NO5"
},
{
"id":"applp_c",
"name":"D-1-Aminopropan-2-ol O-phosphate",
"compartment":"c",
"charge":-1,
"formula":"C3H9NO4P"
},
{
"id":"oaa_c",
"name":"Oxaloacetate",
"compartment":"c",
"charge":-2,
"formula":"C4H2O5"
},
{
"id":"no3_c",
"name":"Nitrate",
"compartment":"c",
"charge":-1,
"formula":"NO3"
},
{
"id":"uamag_c",
"name":"UDP-N-acetylmuramoyl-L-alanyl-D-glutamate",
"compartment":"c",
"charge":-4,
"formula":"C28H39N5O23P2"
},
{
"id":"dialurate_c",
"name":"Dialurate",
"compartment":"c",
"charge":0,
"formula":"C4H4N2O3"
},
{
"id":"gcaro_c",
"name":"gamma-Carotene",
"compartment":"c",
"charge":0,
"formula":"C40H56"
},
{
"id":"ser__L_c",
"name":"L-Serine",
"compartment":"c",
"charge":0,
"formula":"C3H7NO3"
},
{
"id":"1pyr5c_c",
"name":"(S)-1-Pyrroline-5-carboxylate",
"compartment":"c",
"charge":-1,
"formula":"C5H6NO2"
},
{
"id":"ppi_c",
"name":"Diphosphate",
"compartment":"c",
"charge":-3,
"formula":"HO7P2"
},
{
"id":"ribflv_c",
"name":"Riboflavin",
"compartment":"c",
"charge":-1,
"formula":"C17H19N4O6"
},
{
"id":"tyr__L_c",
"name":"L-Tyrosine",
"compartment":"c",
"charge":0,
"formula":"C9H11NO3"
},
{
"id":"pap_c",
"name":"Adenosine 3',5'-bisphosphate",
"compartment":"c",
"charge":-4,
"formula":"C10H11N5O10P2"
},
{
"id":"oxa_c",
"name":"Oxalate",
"compartment":"c",
"charge":-2,
"formula":"C2O4"
},
{
"id":"25dhpp_c",
"name":"2,5-Diamino-6-(5'-phosphoribosylamino)-4-pyrimidineone",
"compartment":"c",
"charge":-2,
"formula":"C9H14N5O8P"
},
{
"id":"3nphb_c",
"name":"3-Nonaprenyl-4-hydroxybenzoate",
"compartment":"c",
"charge":-1,
"formula":"C52H77O3"
},
{
"id":"h2o_p",
"name":"H2O",
"compartment":"p",
"charge":0,
"formula":"H2O"
},
{
"id":"pre8_c",
"name":"Precorrin 8X",
"compartment":"c",
"charge":-7,
"formula":"C45H53N4O14"
},
{
"id":"3dhsk_c",
"name":"3-Dehydroshikimate",
"compartment":"c",
"charge":-1,
"formula":"C7H7O5"
},
{
"id":"dhpmp_c",
"name":"Dihydroneopterin phosphate",
"compartment":"c",
"charge":-2,
"formula":"C9H12N5O7P"
},
{
"id":"glyc__R_c",
"name":"D-Glycerate",
"compartment":"c",
"charge":-1,
"formula":"C3H5O4"
},
{
"id":"dad_5_c",
"name":"5'-Deoxyadenosine",
"compartment":"c",
"charge":0,
"formula":"C10H13N5O3"
},
{
"id":"2dda7p_c",
"name":"2-Dehydro-3-deoxy-D-arabino-heptonate 7-phosphate",
"compartment":"c",
"charge":-3,
"formula":"C7H10O10P"
},
{
"id":"acglu_c",
"name":"N-Acetyl-L-glutamate",
"compartment":"c",
"charge":-2,
"formula":"C7H9NO5"
},
{
"id":"imp_c",
"name":"IMP",
"compartment":"c",
"charge":-2,
"formula":"C10H11N4O8P"
},
{
"id":"nad_c",
"name":"NAD+",
"compartment":"c",
"charge":-1,
"formula":"C21H26N7O14P2"
},
{
"id":"dcamp_c",
"name":"N6-(1,2-Dicarboxyethyl)-AMP",
"compartment":"c",
"charge":-4,
"formula":"C14H14N5O11P"
},
{
"id":"bm_carbs_c",
"name":"Biomass metabolite: glycogen and carbohydrates",
"compartment":"c",
"charge":0,
"formula":"H66.6064C36.8088O30.674R4.2584"
},
{
"id":"2ahethmpp_c",
"name":"2-(alpha-Hydroxyethyl)thiamine diphosphate",
"compartment":"c",
"charge":-2,
"formula":"C14H20N4O8P2S"
},
{
"id":"imacp_c",
"name":"3-(Imidazol-4-yl)-2-oxopropyl phosphate",
"compartment":"c",
"charge":-2,
"formula":"C6H7N2O5P"
},
{
"id":"dmlz_c",
"name":"6,7-Dimethyl-8-(1-D-ribityl)lumazine",
"compartment":"c",
"charge":0,
"formula":"C13H18N4O6"
},
{
"id":"g3p_c",
"name":"D-Glyceraldehyde 3-phosphate",
"compartment":"c",
"charge":-2,
"formula":"C3H5O6P"
},
{
"id":"dadp_c",
"name":"dADP",
"compartment":"c",
"charge":-3,
"formula":"C10H12N5O9P2"
},
{
"id":"o2_p",
"name":"Oxygen",
"compartment":"p",
"charge":0,
"formula":"O2"
},
{
"id":"fmnh2_c",
"name":"Reduced FMN",
"compartment":"c",
"charge":-2,
"formula":"C17H21N4O9P"
},
{
"id":"nadph_c",
"name":"NADPH",
"compartment":"c",
"charge":-4,
"formula":"C21H26N7O17P3"
},
{
"id":"cbp_c",
"name":"Carbamoyl phosphate",
"compartment":"c",
"charge":-2,
"formula":"CH2NO5P"
},
{
"id":"mi3p__D_c",
"name":"1D-myo-Inositol 3-phosphate",
"compartment":"c",
"charge":-2,
"formula":"C6H11O9P"
},
{
"id":"tmrs2eACP_c",
"name":"trans-Tetradec-2-enoyl-[acp]",
"compartment":"c",
"charge":-1,
"formula":"C14H25OSR"
},
{
"id":"6pgl_c",
"name":"D-Glucono-1,5-lactone 6-phosphate",
"compartment":"c",
"charge":-2,
"formula":"C6H9O9P"
},
{
"id":"ppp9_c",
"name":"Protoporphyrin",
"compartment":"c",
"charge":-2,
"formula":"C34H32N4O4"
},
{
"id":"mobd_c",
"name":"Molybdate",
"compartment":"c",
"charge":-2,
"formula":"MoO4"
},
{
"id":"bm_memlip_c",
"name":"Lipid component of biomass",
"compartment":"c",
"charge":0,
"formula":"H101.475169041P0.2726231733C54.8993880528O14.1276624433S0.12040388398R-1.0"
},
{
"id":"dad_2_c",
"name":"Deoxyadenosine",
"compartment":"c",
"charge":0,
"formula":"C10H13N5O3"
},
{
"id":"biliverd_c",
"name":"Biliverdin",
"compartment":"c",
"charge":-2,
"formula":"C33H32N4O6"
},
{
"id":"pre4_c",
"name":"Precorrin 4",
"compartment":"c",
"charge":-8,
"formula":"C44H44N4O17"
},
{
"id":"ggdp_c",
"name":"Geranylgeranyl diphosphate",
"compartment":"c",
"charge":-3,
"formula":"C20H33O7P2"
},
{
"id":"pre3a_c",
"name":"Precorrin 3A",
"compartment":"c",
"charge":-7,
"formula":"C43H43N4O16"
},
{
"id":"rb15bp_c",
"name":"D-Ribulose 1,5-bisphosphate",
"compartment":"c",
"charge":-4,
"formula":"C5H8O11P2"
},
{
"id":"3hbutACP_c",
"name":"(3R)-3-Hydroxybutanoyl-[acyl-carrier protein]",
"compartment":"c",
"charge":-1,
"formula":"C4H7O2SR"
},
{
"id":"histd_c",
"name":"L-Histidinol",
"compartment":"c",
"charge":1,
"formula":"C6H12N3O"
},
{
"id":"pphn_c",
"name":"Prephenate",
"compartment":"c",
"charge":-2,
"formula":"C10H8O6"
},
{
"id":"nicrnt_c",
"name":"Nicotinate D-ribonucleotide",
"compartment":"c",
"charge":-2,
"formula":"C11H12NO9P"
},
{
"id":"3ooctdACP_c",
"name":"3-Oxostearoyl-[acp]",
"compartment":"c",
"charge":-1,
"formula":"C18H33O2SR"
},
{
"id":"atp_c",
"name":"ATP",
"compartment":"c",
"charge":-4,
"formula":"C10H12N5O13P3"
},
{
"id":"lipidX2_c",
"name":"2,3-Bis(3-hydroxyhexadecanoyl)-beta-D-glucosaminyl 1-phosphate",
"compartment":"c",
"charge":-2,
"formula":"C38H72NO12P"
},
{
"id":"2pg_c",
"name":"2-Phospho-D-glycerate",
"compartment":"c",
"charge":-3,
"formula":"C3H4O7P"
},
{
"id":"pppg9_c",
"name":"Protoporphyrinogen IX",
"compartment":"c",
"charge":-2,
"formula":"C34H38N4O4"
},
{
"id":"uagmda_c",
"name":"Undecaprenyl-diphospho-N-acetylmuramoyl-L-alanyl-D-glutamyl-meso-2,6-diaminopimeloyl-D-alanyl-D-alanine",
"compartment":"c",
"charge":-4,
"formula":"C87H139N7O23P2"
},
{
"id":"met__L_c",
"name":"L-Methionine",
"compartment":"c",
"charge":0,
"formula":"C5H11NO2S"
},
{
"id":"phyto_c",
"name":"Phytoene",
"compartment":"c",
"charge":0,
"formula":"C40H64"
},
{
"id":"4hpro__LT_c",
"name":"trans-4-Hydroxy-L-proline",
"compartment":"c",
"charge":0,
"formula":"C5H9NO3"
},
{
"id":"1p3h5c_c",
"name":"L-1-Pyrroline-3-hydroxy-5-carboxylate",
"compartment":"c",
"charge":-1,
"formula":"C5H6NO3"
},
{
"id":"hemeO_c",
"name":"Heme O",
"compartment":"c",
"charge":-2,
"formula":"C49FeH56N4O5"
},
{
"id":"lgt__S_c",
"name":"(R)-S-Lactoylglutathione",
"compartment":"c",
"charge":-1,
"formula":"C13H20N3O8S"
},
{
"id":"h2o_u",
"name":"H2O",
"compartment":"u",
"charge":0,
"formula":"H2O"
},
{
"id":"adcobhex_c",
"name":"Adenosyl cobyrinate hexaamide",
"compartment":"c",
"charge":0,
"formula":"C55CoH76N15O11"
},
{
"id":"co_c",
"name":"CO",
"compartment":"c",
"charge":0,
"formula":"CO"
},
{
"id":"sbzcoa_c",
"name":"2-Succinylbenzoyl-CoA",
"compartment":"c",
"charge":-5,
"formula":"C32H39N7O20P3S"
},
{
"id":"e4p_c",
"name":"D-Erythrose 4-phosphate",
"compartment":"c",
"charge":-2,
"formula":"C4H7O7P"
},
{
"id":"accoa_c",
"name":"Acetyl-CoA",
"compartment":"c",
"charge":-4,
"formula":"C23H34N7O17P3S"
},
{
"id":"asn__L_c",
"name":"L-Asparagine",
"compartment":"c",
"charge":0,
"formula":"C4H8N2O3"
},
{
"id":"mal__L_c",
"name":"(S)-Malate",
"compartment":"c",
"charge":-2,
"formula":"C4H4O5"
},
{
"id":"ocdcaACP_c",
"name":"Octadecanoyl-[acyl-carrier protein]",
"compartment":"c",
"charge":-1,
"formula":"C18H35OSR"
},
{
"id":"ichor_c",
"name":"Isochorismate",
"compartment":"c",
"charge":-2,
"formula":"C10H8O6"
},
{
"id":"pant__R_c",
"name":"(R)-Pantoate",
"compartment":"c",
"charge":-1,
"formula":"C6H11O4"
},
{
"id":"phdp_c",
"name":"Phytyl diphosphate",
"compartment":"c",
"charge":-3,
"formula":"C20H39O7P2"
},
{
"id":"r5p_c",
"name":"D-Ribose 5-phosphate",
"compartment":"c",
"charge":-2,
"formula":"C5H9O8P"
},
{
"id":"grdp_c",
"name":"Geranyl diphosphate",
"compartment":"c",
"charge":-3,
"formula":"C10H17O7P2"
},
{
"id":"ohpb_c",
"name":"2-Oxo-3-hydroxy-4-phosphobutanoate",
"compartment":"c",
"charge":-3,
"formula":"C4H4O8P"
},
{
"id":"ipdp_c",
"name":"Isopentenyl diphosphate",
"compartment":"c",
"charge":-3,
"formula":"C5H9O7P2"
},
{
"id":"arg__L_c",
"name":"L-Arginine",
"compartment":"c",
"charge":1,
"formula":"C6H15N4O2"
},
{
"id":"phe__L_c",
"name":"L-Phenylalanine",
"compartment":"c",
"charge":0,
"formula":"C9H11NO2"
},
{
"id":"acgam1p_c",
"name":"N-Acetyl-alpha-D-glucosamine 1-phosphate",
"compartment":"c",
"charge":-2,
"formula":"C8H14NO9P"
},
{
"id":"nadp_c",
"name":"NADP+",
"compartment":"c",
"charge":-3,
"formula":"C21H25N7O17P3"
},
{
"id":"3ig3p_c",
"name":"Indoleglycerol phosphate",
"compartment":"c",
"charge":-2,
"formula":"C11H12NO6P"
},
{
"id":"val__L_c",
"name":"L-Valine",
"compartment":"c",
"charge":0,
"formula":"C5H11NO2"
},
{
"id":"dmbzid_c",
"name":"Dimethylbenzimidazole",
"compartment":"c",
"charge":0,
"formula":"C9H10N2"
},
{
"id":"2a3pp_c",
"name":"2-Amino-3-oxo-4-phosphonooxybutyrate",
"compartment":"c",
"charge":-2,
"formula":"C4H6NO7P"
},
{
"id":"3mob_c",
"name":"3-Methyl-2-oxobutanoic acid",
"compartment":"c",
"charge":-1,
"formula":"C5H7O3"
},
{
"id":"5prdmbz_c",
"name":"N1-(5-Phospho-alpha-D-ribosyl)-5,6-dimethylbenzimidazole",
"compartment":"c",
"charge":-2,
"formula":"C14H17N2O7P"
},
{
"id":"rdmbzi_c",
"name":"alpha-Ribazole",
"compartment":"c",
"charge":0,
"formula":"C14H18N2O4"
},
{
"id":"5mthf_c",
"name":"5-Methyltetrahydrofolate",
"compartment":"c",
"charge":-2,
"formula":"C20H23N7O6"
},
{
"id":"3hoctACP_c",
"name":"(3R)-3-Hydroxyoctanoyl-[acyl-carrier protein]",
"compartment":"c",
"charge":-1,
"formula":"C8H15O2SR"
},
{
"id":"dvpchlda_c",
"name":"Divinylprotochlorophyllide",
"compartment":"c",
"charge":-1,
"formula":"C35H29MgN4O5"
},
{
"id":"10fthf_c",
"name":"10-Formyltetrahydrofolate",
"compartment":"c",
"charge":-2,
"formula":"C20H21N7O7"
},
{
"id":"4r5au_c",
"name":"5-Amino-6-(1-D-ribitylamino)uracil",
"compartment":"c",
"charge":0,
"formula":"C9H16N4O6"
},
{
"id":"skm_c",
"name":"Shikimate",
"compartment":"c",
"charge":-1,
"formula":"C7H9O5"
},
{
"id":"gar_c",
"name":"5'-Phosphoribosylglycinamide",
"compartment":"c",
"charge":-1,
"formula":"C7H14N2O8P"
},
{
"id":"for_c",
"name":"Formate",
"compartment":"c",
"charge":-1,
"formula":"CHO2"
},
{
"id":"dmtphllqne_c",
"name":"2-Phytyl-1,4-naphthoquinone",
"compartment":"c",
"charge":0,
"formula":"C30H44O2"
},
{
"id":"skm5p_c",
"name":"Shikimate 3-phosphate",
"compartment":"c",
"charge":-3,
"formula":"C7H8O8P"
},
{
"id":"citm_c",
"name":"(R)-2-Methylmalate",
"compartment":"c",
"charge":-2,
"formula":"C5H6O5"
},
{
"id":"udpg_c",
"name":"UDP-glucose",
"compartment":"c",
"charge":-2,
"formula":"C15H22N2O17P2"
},
{
"id":"5mta_c",
"name":"5'-Methylthioadenosine",
"compartment":"c",
"charge":0,
"formula":"C11H15N5O3S"
},
{
"id":"dcdp_c",
"name":"dCDP",
"compartment":"c",
"charge":-3,
"formula":"C9H12N3O10P2"
},
{
"id":"pccu1p_u",
"name":"Reduced plastocyanin",
"compartment":"u",
"charge":0,
"formula":"R"
},
{
"id":"myrsACP_c",
"name":"Tetradecanoyl-[acp]",
"compartment":"c",
"charge":-1,
"formula":"C14H27ORS"
},
{
"id":"glutrna_c",
"name":"L-Glutamyl-tRNA(Glu)",
"compartment":"c",
"charge":0,
"formula":"C20H28N6O13PR"
},
{
"id":"adcobdam_c",
"name":"Adenosyl cobyrinate a,c diamide",
"compartment":"c",
"charge":-4,
"formula":"C55CoH68N11O15"
},
{
"id":"nh4_c",
"name":"ammonium ion",
"compartment":"c",
"charge":1,
"formula":"H4N"
},
{
"id":"hom__L_c",
"name":"L-Homoserine",
"compartment":"c",
"charge":0,
"formula":"C4H9NO3"
},
{
"id":"acser_c",
"name":"O-Acetyl-L-serine",
"compartment":"c",
"charge":0,
"formula":"C5H9NO4"
},
{
"id":"pre5_c",
"name":"Precorrin 5",
"compartment":"c",
"charge":-8,
"formula":"C45H46N4O17"
},
{
"id":"fdxrd_c",
"name":"Reduced ferredoxin",
"compartment":"c",
"charge":2,
"formula":"R"
},
{
"id":"sucbz_c",
"name":"2-Succinylbenzoate",
"compartment":"c",
"charge":-2,
"formula":"C11H8O5"
},
{
"id":"prpp_c",
"name":"5-Phospho-alpha-D-ribose 1-diphosphate",
"compartment":"c",
"charge":-5,
"formula":"C5H8O14P3"
},
{
"id":"5aizc_c",
"name":"1-(5-Phospho-D-ribosyl)-5-amino-4-imidazolecarboxylate",
"compartment":"c",
"charge":-3,
"formula":"C9H11N3O9P"
},
{
"id":"dtdp4d6dm_c",
"name":"dTDP-4-dehydro-6-deoxy-L-mannose",
"compartment":"c",
"charge":-2,
"formula":"C16H22N2O15P2"
},
{
"id":"but2eACP_c",
"name":"But-2-enoyl-[acyl-carrier protein]",
"compartment":"c",
"charge":-1,
"formula":"C4H5OSR"
},
{
"id":"chlda_c",
"name":"Chlorophyllide",
"compartment":"c",
"charge":-1,
"formula":"C35H33MgN4O5"
},
{
"id":"h_u",
"name":"H+",
"compartment":"u",
"charge":1,
"formula":"H"
},
{
"id":"gly_c",
"name":"Glycine",
"compartment":"c",
"charge":0,
"formula":"C2H5NO2"
},
{
"id":"uppg3_c",
"name":"Uroporphyrinogen III",
"compartment":"c",
"charge":-8,
"formula":"C40H36N4O16"
},
{
"id":"dtdp_c",
"name":"dTDP",
"compartment":"c",
"charge":-3,
"formula":"C10H13N2O11P2"
},
{
"id":"uamr_c",
"name":"UDP-N-acetylmuramate",
"compartment":"c",
"charge":-3,
"formula":"C20H28N3O19P2"
},
{
"id":"trp__L_c",
"name":"L-Tryptophan",
"compartment":"c",
"charge":0,
"formula":"C11H12N2O2"
},
{
"id":"udcpdp_c",
"name":"di-trans,poly-cis-Undecaprenyl diphosphate",
"compartment":"c",
"charge":-3,
"formula":"C55H89O7P2"
},
{
"id":"lipidAds2_c",
"name":"Lipid A Disaccharide (cyanobacterial)",
"compartment":"c",
"charge":-2,
"formula":"C76H143N2O20P"
},
{
"id":"hpyr_c",
"name":"Hydroxypyruvate",
"compartment":"c",
"charge":-1,
"formula":"C3H3O4"
},
{
"id":"hcys__L_c",
"name":"L-Homocysteine",
"compartment":"c",
"charge":0,
"formula":"C4H9NO2S"
},
{
"id":"prbatp_c",
"name":"1-(5-Phospho-D-ribosyl)-ATP",
"compartment":"c",
"charge":-6,
"formula":"C15H19N5O20P4"
},
{
"id":"indole_c",
"name":"Indole",
"compartment":"c",
"charge":0,
"formula":"C8H7N"
},
{
"id":"dscl_c",
"name":"Precorrin 2",
"compartment":"c",
"charge":-7,
"formula":"C42H41N4O16"
},
{
"id":"5aop_c",
"name":"5-Aminolevulinate",
"compartment":"c",
"charge":0,
"formula":"C5H9NO3"
},
{
"id":"gthrd_c",
"name":"Glutathione",
"compartment":"c",
"charge":-1,
"formula":"C10H16N3O6S"
},
{
"id":"fgam_c",
"name":"5'-Phosphoribosyl-N-formylglycinamide",
"compartment":"c",
"charge":-2,
"formula":"C8H13N2O9P"
},
{
"id":"adpglc_c",
"name":"ADP-glucose",
"compartment":"c",
"charge":-2,
"formula":"C16H23N5O15P2"
},
{
"id":"air_c",
"name":"Aminoimidazole ribotide",
"compartment":"c",
"charge":-2,
"formula":"C8H12N3O7P"
},
{
"id":"3hoctaACP_c",
"name":"3-Hydroxyoctadecanoyl-[acp]",
"compartment":"c",
"charge":-1,
"formula":"C18H35O2SR"
},
{
"id":"hmbil_c",
"name":"Hydroxymethylbilane",
"compartment":"c",
"charge":-8,
"formula":"C40H38N4O17"
},
{
"id":"3psme_c",
"name":"5-O-(1-Carboxyvinyl)-3-phosphoshikimate",
"compartment":"c",
"charge":-4,
"formula":"C10H9O10P"
},
{
"id":"thrp_c",
"name":"L-Threonine O-3-phosphate",
"compartment":"c",
"charge":-2,
"formula":"C4H8NO6P"
},
{
"id":"akg_c",
"name":"2-Oxoglutarate",
"compartment":"c",
"charge":-2,
"formula":"C5H4O5"
},
{
"id":"dtdpglu_c",
"name":"dTDP-glucose",
"compartment":"c",
"charge":-2,
"formula":"C16H24N2O16P2"
},
{
"id":"thmpp_c",
"name":"Thiamin diphosphate",
"compartment":"c",
"charge":-2,
"formula":"C12H16N4O7P2S"
},
{
"id":"tpalm2eACP_c",
"name":"trans-Hexadec-2-enoyl-[acp]",
"compartment":"c",
"charge":-1,
"formula":"C16H29OSR"
},
{
"id":"h2o2_c",
"name":"H2O2",
"compartment":"c",
"charge":0,
"formula":"H2O2"
},
{
"id":"alaala_c",
"name":"D-Alanyl-D-alanine",
"compartment":"c",
"charge":0,
"formula":"C6H12N2O3"
},
{
"id":"pran_c",
"name":"N-(5-Phospho-D-ribosyl)anthranilate",
"compartment":"c",
"charge":-3,
"formula":"C12H13NO9P"
},
{
"id":"tddec2eACP_c",
"name":"trans-Dodec-2-enoyl-[acp]",
"compartment":"c",
"charge":-1,
"formula":"C12H21OSR"
},
{
"id":"icit_c",
"name":"Isocitrate",
"compartment":"c",
"charge":-3,
"formula":"C6H5O7"
},
{
"id":"3ooctACP_c",
"name":"3-Oxooctanoyl-[acp]",
"compartment":"c",
"charge":-1,
"formula":"C8H13O2SR"
},
{
"id":"4ampm_c",
"name":"4-Amino-2-methyl-5-phosphomethylpyrimidine",
"compartment":"c",
"charge":-2,
"formula":"C6H8N3O4P"
},
{
"id":"adn_c",
"name":"Adenosine",
"compartment":"c",
"charge":0,
"formula":"C10H13N5O4"
},
{
"id":"4pasp_c",
"name":"4-Phospho-L-aspartate",
"compartment":"c",
"charge":-2,
"formula":"C4H6NO7P"
},
{
"id":"3php_c",
"name":"3-Phosphonooxypyruvate",
"compartment":"c",
"charge":-3,
"formula":"C3H2O7P"
},
{
"id":"ppbng_c",
"name":"Porphobilinogen",
"compartment":"c",
"charge":-1,
"formula":"C10H13N2O4"
},
{
"id":"acorn_c",
"name":"N-Acetylornithine",
"compartment":"c",
"charge":0,
"formula":"C7H14N2O3"
},
{
"id":"ile__L_c",
"name":"L-Isoleucine",
"compartment":"c",
"charge":0,
"formula":"C6H13NO2"
},
{
"id":"3c3hmp_c",
"name":"(2S)-2-Isopropylmalate",
"compartment":"c",
"charge":-2,
"formula":"C7H10O5"
},
{
"id":"phthr_c",
"name":"O-Phospho-4-hydroxy-L-threonine",
"compartment":"c",
"charge":-2,
"formula":"C4H8NO7P"
},
{
"id":"cynt_c",
"name":"Cyanate",
"compartment":"c",
"charge":-1,
"formula":"CNO"
},
{
"id":"pqh2_c",
"name":"Plastoquinol-9",
"compartment":"c",
"charge":0,
"formula":"C53H82O2"
},
{
"id":"cthzp_c",
"name":"4-Methyl-5-[2-(phosphonooxy)ethyl]-1,3-thiazole-2-carboxylate",
"compartment":"c",
"charge":-3,
"formula":"C7H7NO6PS"
},
{
"id":"dna5mtc_c",
"name":"DNA 5-methylcytosine",
"compartment":"c",
"charge":0,
"formula":"CH3R"
},
{
"id":"dna_c",
"name":"DNA",
"compartment":"c",
"charge":0,
"formula":"RH"
},
{
"id":"cobalt2_p",
"name":"Cobalt ion",
"compartment":"p",
"charge":2,
"formula":"Co"
},
{
"id":"zn2_p",
"name":"Zinc",
"compartment":"p",
"charge":2,
"formula":"Zn"
},
{
"id":"so4_p",
"name":"Sulfate",
"compartment":"p",
"charge":-2,
"formula":"O4S"
},
{
"id":"spmd_p",
"name":"Spermidine",
"compartment":"p",
"charge":3,
"formula":"C7H22N3"
},
{
"id":"ca2_p",
"name":"Calcium",
"compartment":"p",
"charge":2,
"formula":"Ca"
},
{
"id":"nh4_p",
"name":"ammonium ion",
"compartment":"p",
"charge":1,
"formula":"H4N"
},
{
"id":"arg__L_p",
"name":"L-Arginine",
"compartment":"p",
"charge":1,
"formula":"C6H15N4O2"
},
{
"id":"gln__L_p",
"name":"L-Glutamine",
"compartment":"p",
"charge":0,
"formula":"C5H10N2O3"
},
{
"id":"mn2_p",
"name":"Manganese",
"compartment":"p",
"charge":2,
"formula":"Mn"
},
{
"id":"hco3_p",
"name":"HCO3-",
"compartment":"p",
"charge":-1,
"formula":"CHO3"
},
{
"id":"mg2_p",
"name":"Magnesium",
"compartment":"p",
"charge":2,
"formula":"Mg"
},
{
"id":"ptrc_p",
"name":"Putrescine",
"compartment":"p",
"charge":2,
"formula":"C4H14N2"
},
{
"id":"fe2_p",
"name":"Fe2+",
"compartment":"p",
"charge":2,
"formula":"Fe"
},
{
"id":"cu2_p",
"name":"Copper",
"compartment":"p",
"charge":2,
"formula":"Cu"
},
{
"id":"k_p",
"name":"Potassium",
"compartment":"p",
"charge":1,
"formula":"K"
},
{
"id":"no3_p",
"name":"Nitrate",
"compartment":"p",
"charge":-1,
"formula":"NO3"
},
{
"id":"fe3_p",
"name":"Fe3+",
"compartment":"p",
"charge":3,
"formula":"Fe"
},
{
"id":"mobd_p",
"name":"Molybdate",
"compartment":"p",
"charge":-2,
"formula":"MoO4"
},
{
"id":"ni2_p",
"name":"Nickel",
"compartment":"p",
"charge":2,
"formula":"Ni"
},
{
"id":"cynt_p",
"name":"Cyanate",
"compartment":"p",
"charge":-1,
"formula":"CNO"
},
{
"id":"pi_p",
"name":"Orthophosphate",
"compartment":"p",
"charge":-2,
"formula":"HO4P"
},
{
"id":"h2o_e",
"name":"H2O",
"compartment":"e",
"charge":0,
"formula":"H2O"
},
{
"id":"o2_e",
"name":"Oxygen",
"compartment":"e",
"charge":0,
"formula":"O2"
},
{
"id":"co2_e",
"name":"CO2",
"compartment":"e",
"charge":0,
"formula":"CO2"
},
{
"id":"cobalt2_e",
"name":"Cobalt ion",
"compartment":"e",
"charge":2,
"formula":"Co"
},
{
"id":"zn2_e",
"name":"Zinc",
"compartment":"e",
"charge":2,
"formula":"Zn"
},
{
"id":"so4_e",
"name":"Sulfate",
"compartment":"e",
"charge":-2,
"formula":"O4S"
},
{
"id":"spmd_e",
"name":"Spermidine",
"compartment":"e",
"charge":3,
"formula":"C7H22N3"
},
{
"id":"ca2_e",
"name":"Calcium",
"compartment":"e",
"charge":2,
"formula":"Ca"
},
{
"id":"nh4_e",
"name":"ammonium ion",
"compartment":"e",
"charge":1,
"formula":"H4N"
},
{
"id":"arg__L_e",
"name":"L-Arginine",
"compartment":"e",
"charge":1,
"formula":"C6H15N4O2"
},
{
"id":"gln__L_e",
"name":"L-Glutamine",
"compartment":"e",
"charge":0,
"formula":"C5H10N2O3"
},
{
"id":"mn2_e",
"name":"Manganese",
"compartment":"e",
"charge":2,
"formula":"Mn"
},
{
"id":"hco3_e",
"name":"HCO3-",
"compartment":"e",
"charge":-1,
"formula":"CHO3"
},
{
"id":"mg2_e",
"name":"Magnesium",
"compartment":"e",
"charge":2,
"formula":"Mg"
},
{
"id":"ptrc_e",
"name":"Putrescine",
"compartment":"e",
"charge":2,
"formula":"C4H14N2"
},
{
"id":"fe2_e",
"name":"Fe2+",
"compartment":"e",
"charge":2,
"formula":"Fe"
},
{
"id":"cu2_e",
"name":"Copper",
"compartment":"e",
"charge":2,
"formula":"Cu"
},
{
"id":"k_e",
"name":"Potassium",
"compartment":"e",
"charge":1,
"formula":"K"
},
{
"id":"no3_e",
"name":"Nitrate",
"compartment":"e",
"charge":-1,
"formula":"NO3"
},
{
"id":"fe3_e",
"name":"Fe3+",
"compartment":"e",
"charge":3,
"formula":"Fe"
},
{
"id":"mobd_e",
"name":"Molybdate",
"compartment":"e",
"charge":-2,
"formula":"MoO4"
},
{
"id":"ni2_e",
"name":"Nickel",
"compartment":"e",
"charge":2,
"formula":"Ni"
},
{
"id":"na1_e",
"name":"Sodium",
"compartment":"e",
"charge":1,
"formula":"Na"
},
{
"id":"cynt_e",
"name":"Cyanate",
"compartment":"e",
"charge":-1,
"formula":"CNO"
},
{
"id":"co2_p",
"name":"CO2",
"compartment":"p",
"charge":0,
"formula":"CO2"
},
{
"id":"h_e",
"name":"H+",
"compartment":"e",
"charge":1,
"formula":"H"
},
{
"id":"na1_p",
"name":"Sodium",
"compartment":"p",
"charge":1,
"formula":"Na"
},
{
"id":"pi_e",
"name":"Orthophosphate",
"compartment":"e",
"charge":-2,
"formula":"HO4P"
},
{
"id":"dkmpp_c",
"name":"2,3-diketo-5-methylthio-1-phosphopentane",
"compartment":"c",
"charge":-2,
"formula":"C6H9O6PS"
},
{
"id":"dhmtp_c",
"name":"1,2-Dihydroxy-5-(methylthio)pent-1-en-3-one",
"compartment":"c",
"charge":0,
"formula":"C6H10O3S"
},
{
"id":"2kmb_c",
"name":"4-Methylthio-2-oxobutanoic acid",
"compartment":"c",
"charge":-1,
"formula":"C5H7O3S"
},
{
"id":"tczcaro_c",
"name":"9,15,9-tricis-zeta-Carotene",
"compartment":"c",
"charge":0,
"formula":"C40H60"
},
{
"id":"dczcaro_c",
"name":"9,9-dicis-zeta-Carotene",
"compartment":"c",
"charge":0,
"formula":"C40H60"
},
{
"id":"ttclyco_c",
"name":"7,9,7,9-tetracis-Lycopene",
"compartment":"c",
"charge":0,
"formula":"C40H56"
},
{
"id":"phptna_c",
"name":"pheophytin a",
"compartment":"c",
"charge":0,
"formula":"C55H74N4O5"
},
{
"id":"phphbda_c",
"name":"pheophorbide a",
"compartment":"c",
"charge":-1,
"formula":"C35H35N4O5"
},
{
"id":"phytol_c",
"name":"phytol",
"compartment":"c",
"charge":0,
"formula":"C20H40O"
},
{
"id":"rcc_c",
"name":"red chlorophyll catabolite",
"compartment":"c",
"charge":-1,
"formula":"C35H37N4O7"
},
{
"id":"6pthp_c",
"name":"6-pyruvoyl-5,6,7,8-tetrahydropterin",
"compartment":"c",
"charge":0,
"formula":"C9H11N5O3"
},
{
"id":"thbpt_c",
"name":"(6R)-5,6,7,8-tetrahydrobiopterin",
"compartment":"c",
"charge":0,
"formula":"C9H15N5O3"
},
{
"id":"gthbpt_c",
"name":"1-O-(L-erythro-biopterin-2-yl)-a-glucose",
"compartment":"c",
"charge":0,
"formula":"C15H25N5O8"
},
{
"id":"iscssh_c",
"name":"Thiamine biosynthesis intermediate 3",
"compartment":"c",
"charge":-1,
"formula":"RS2"
},
{
"id":"iscsh_c",
"name":"Thiamine biosynthesis intermediate 2",
"compartment":"c",
"charge":0,
"formula":"RSH"
},
{
"id":"this_c",
"name":"Thiamine biosynthesis intermediate 1",
"compartment":"c",
"charge":-1,
"formula":"RCO2"
},
{
"id":"athis_c",
"name":"Thiamine biosynthesis intermediate 4",
"compartment":"c",
"charge":-1,
"formula":"C11H12N5O8PR"
},
{
"id":"thissh_c",
"name":"Thiamine biosynthesis intermediate 5",
"compartment":"c",
"charge":-1,
"formula":"RCOS"
},
{
"id":"imgly_c",
"name":"Iminoglycine",
"compartment":"c",
"charge":0,
"formula":"C2H3NO2"
},
{
"id":"2c4mthzep_c",
"name":"2-[(2R,5Z)-2-Carboxy-4-methylthiazol-5(2H)-ylidene]ethyl phosphate",
"compartment":"c",
"charge":-3,
"formula":"C7H7NO6PS"
},
{
"id":"sheme_c",
"name":"siroheme",
"compartment":"c",
"charge":-8,
"formula":"C42H36FeN4O16"
},
{
"id":"malcoame_c",
"name":"Malonyl-CoA methyl ester",
"compartment":"c",
"charge":-4,
"formula":"C25H36N7O19P3S"
},
{
"id":"ogmeACP_c",
"name":"3-Oxo-glutaryl-[acyl-carrier protein] methyl ester",
"compartment":"c",
"charge":-1,
"formula":"C6H7O4SR"
},
{
"id":"hgmeACP_c",
"name":"3-Hydroxyglutaryl-[acyl-carrier protein] methyl ester",
"compartment":"c",
"charge":-1,
"formula":"C6H9O4SR"
},
{
"id":"egmeACP_c",
"name":"Enoylglutaryl-[acyl-carrier protein] methyl ester",
"compartment":"c",
"charge":-1,
"formula":"C6H7O3SR"
},
{
"id":"gmeACP_c",
"name":"Glutaryl-[acyl-carrier protein] methyl ester",
"compartment":"c",
"charge":-1,
"formula":"C6H9O3SR"
},
{
"id":"opmeACP_c",
"name":"3-Oxo-pimeloyl-[acyl-carrier protein] methyl ester",
"compartment":"c",
"charge":-1,
"formula":"C8H11O4SR"
},
{
"id":"hpmeACP_c",
"name":"3-Hydroxypimeloyl-[acyl-carrier protein] methyl ester",
"compartment":"c",
"charge":-1,
"formula":"C8H13O4SR"
},
{
"id":"epmeACP_c",
"name":"Enoylpimeloyl-[acyl-carrier protein] methyl ester",
"compartment":"c",
"charge":-1,
"formula":"C8H11O3SR"
},
{
"id":"pmeACP_c",
"name":"Pimeloyl-[acyl-carrier protein] methyl ester",
"compartment":"c",
"charge":-1,
"formula":"C8H13O3SR"
},
{
"id":"pimACP_c",
"name":"Pimeloyl-[acyl-carrier protein]",
"compartment":"c",
"charge":-1,
"formula":"C7H11O3SR"
},
{
"id":"meoh_c",
"name":"Methanol",
"compartment":"c",
"charge":0,
"formula":"CH4O1"
},
{
"id":"8aonn_c",
"name":"8-Amino-7-oxononanoate",
"compartment":"c",
"charge":0,
"formula":"C9H17NO3"
},
{
"id":"dann_c",
"name":"7,8-Diaminononanoate",
"compartment":"c",
"charge":1,
"formula":"C9H21N2O2"
},
{
"id":"amob_c",
"name":"S-Adenosyl-4-methylthio-2-oxobutanoate",
"compartment":"c",
"charge":0,
"formula":"C15H19N5O6S"
},
{
"id":"dtbt_c",
"name":"Dethiobiotin",
"compartment":"c",
"charge":-1,
"formula":"C10H17N2O3"
},
{
"id":"btn_c",
"name":"Biotin",
"compartment":"c",
"charge":-1,
"formula":"C10H15N2O3S"
},
{
"id":"btamp_c",
"name":"Biotinyl 5 AMP C20H27N7O9PS",
"compartment":"c",
"charge":-1,
"formula":"C20H27N7O9PS"
},
{
"id":"accp_c",
"name":"apo-carboxylase",
"compartment":"c",
"charge":0,
"formula":"C7H13N3O2R2"
},
{
"id":"btnCCP_c",
"name":"Holo-[carboxylase]",
"compartment":"c",
"charge":0,
"formula":"C17H27N5O4SR2"
},
{
"id":"octapb_c",
"name":"Octanoate (protein bound)",
"compartment":"c",
"charge":1,
"formula":"C8H15O"
},
{
"id":"lipopb_c",
"name":"Lipoate (protein bound)",
"compartment":"c",
"charge":1,
"formula":"C8H13OS2"
},
{
"id":"lipoate_c",
"name":"Lipoate",
"compartment":"c",
"charge":-1,
"formula":"C8H13O2S2"
},
{
"id":"lipamp_c",
"name":"Lipoyl-AMP",
"compartment":"c",
"charge":-1,
"formula":"C18H25N5O8PS2"
},
{
"id":"meoh_p",
"name":"Methanol",
"compartment":"p",
"charge":0,
"formula":"CH4O1"
},
{
"id":"meoh_e",
"name":"Methanol",
"compartment":"e",
"charge":0,
"formula":"CH4O1"
},
{
"id":"cph4_c",
"name":"6-carboxy-5,6,7,8-tetrahydropterin",
"compartment":"c",
"charge":-1,
"formula":"C7H8N5O3"
},
{
"id":"cdg_c",
"name":"7-deaza-7-carboxyguanine",
"compartment":"c",
"charge":-1,
"formula":"C7H5N4O3"
},
{
"id":"preq0_c",
"name":"7-cyano-7-carbaguanine",
"compartment":"c",
"charge":0,
"formula":"C7H5N5O"
},
{
"id":"preq1_c",
"name":"7-aminomethyl-7-deazaguanine",
"compartment":"c",
"charge":1,
"formula":"C7H10N5O"
},
{
"id":"preqtrna_c",
"name":"7-aminomethyl-7-deazaguaninyl tRNA",
"compartment":"a",
"charge":1,
"formula":"C7H10N5O"
},
{
"id":"epxqtrna_c",
"name":"epoxyquenosine34 tRNA",
"compartment":"c",
"charge":1,
"formula":"C12H16N5O4"
},
{
"id":"quetrna_c",
"name":"quenosine34 tRNA",
"compartment":"c",
"charge":1,
"formula":"C12H16N5O3"
},
{
"id":"ura_c",
"name":"Uracil",
"compartment":"c",
"charge":0,
"formula":"C4H4N2O2"
},
{
"id":"udpglcur_c",
"name":"UDP-D-glucuronate",
"compartment":"c",
"charge":-3,
"formula":"C15H19N2O18P2"
},
{
"id":"udpxyl_c",
"name":"UDP-D-xylose",
"compartment":"c",
"charge":-2,
"formula":"C14H20N2O16P2"
},
{
"id":"gdpddman_c",
"name":"GDP-4-dehydro-6-deoxy-D-mannose",
"compartment":"c",
"charge":-2,
"formula":"C16H21N5O15P2"
},
{
"id":"gdpfuc_c",
"name":"GDP-L-fucose",
"compartment":"c",
"charge":-2,
"formula":"C16H23N5O15P2"
},
{
"id":"glyc_c",
"name":"Glycerol",
"compartment":"c",
"charge":0,
"formula":"C3H8O3"
},
{
"id":"cdp4dh6doglc_c",
"name":"CDP-4-dehydro-6-deoxy-D-glucose",
"compartment":"c",
"charge":-2,
"formula":"C15H21N3O15P2"
},
{
"id":"sucr_c",
"name":"Sucrose",
"compartment":"c",
"charge":0,
"formula":"C12H22O11"
},
{
"id":"ocdca_c",
"name":"Octadecanoate (n-C18:0)",
"compartment":"c",
"charge":-1,
"formula":"C18H35O2"
},
{
"id":"ocdcal_c",
"name":"Octadecanal C18H36O",
"compartment":"c",
"charge":0,
"formula":"C18H36O"
},
{
"id":"hpdcn_c",
"name":"Heptadecane",
"compartment":"c",
"charge":0,
"formula":"C17H36"
},
{
"id":"1hdecg3p_c",
"name":"1-Hexadecanoyl-sn-glycerol-3-phosphate",
"compartment":"c",
"charge":-2,
"formula":"C19H37O7P"
},
{
"id":"1hdec9eg3p_c",
"name":"1-9-Hexadecenoyl-sn-glycerol-3-phosphate",
"compartment":"c",
"charge":-2,
"formula":"C19H35O7P"
},
{
"id":"1odec9eg3p_c",
"name":"1-9-Octadecenoyl-sn-glycerol-3-phosphate",
"compartment":"c",
"charge":-2,
"formula":"C21H39O7P"
},
{
"id":"pa160_c",
"name":"1-hexadecanoyl-2-hexadecanoyl-sn-glycerol-3-phosphate",
"compartment":"c",
"charge":-2,
"formula":"C35H67O8P"
},
{
"id":"pa1619Z160_c",
"name":"1-9-Hexadecenoyl-2-Hexadecanoyl-sn-glycerol-3-phosphate",
"compartment":"c",
"charge":-2,
"formula":"C35H65O8P"
},
{
"id":"pa161_c",
"name":"1-9-Hexadecenoyl-2-9-Hexadecenoyl-sn-glycerol-3-phosphate",
"compartment":"c",
"charge":-2,
"formula":"C35H63O8P"
},
{
"id":"pa1819Z1619Z_c",
"name":"1-9-Octadecenoyl-2-9-Hexadecenoyl-sn-glycerol-3-phosphate",
"compartment":"c",
"charge":-2,
"formula":"C37H67O8P"
},
{
"id":"pa1819Z160_c",
"name":"1-9-Octadecenoyl-2-Hexadecanoyl-sn-glycerol-3-phosphate",
"compartment":"c",
"charge":-2,
"formula":"C37H69O8P"
},
{
"id":"12dgr160_c",
"name":"1,2-Diacyl-sn-glycerol(16:0/16:0)",
"compartment":"c",
"charge":0,
"formula":"C35H68O5"
},
{
"id":"12dgr1619Z160_c",
"name":"1,2-Diacyl-sn-glycerol(16:1(9Z)/16:0)",
"compartment":"c",
"charge":0,
"formula":"C35H66O5"
},
{
"id":"12dgr161_c",
"name":"1,2-Diacyl-sn-glycerol(16:1(9Z)/16:1(9Z))",
"compartment":"c",
"charge":0,
"formula":"C35H64O5"
},
{
"id":"12dgr1819Z1619Z_c",
"name":"1,2-Diacyl-sn-glycerol(18:1(9Z)/16:1(9Z))",
"compartment":"c",
"charge":0,
"formula":"C37H68O5"
},
{
"id":"12dgr1819Z160_c",
"name":"1,2-Diacyl-sn-glycerol(18:1(9Z)/16:0)",
"compartment":"c",
"charge":0,
"formula":"C37H70O5"
},
{
"id":"sqdg160_c",
"name":"Sulfoquinovosyl diacylglycerol(16:0/16:0)",
"compartment":"c",
"charge":-1,
"formula":"C41H77O12S"
},
{
"id":"sqdg1619Z160_c",
"name":"Sulfoquinovosyl diacylglycerol(16:1(9Z)/16:0)",
"compartment":"c",
"charge":-1,
"formula":"C41H75O12S"
},
{
"id":"mgdg1619Z160_c",
"name":"1,2-Diacyl-3-O-galactosyl-sn-glycerol(16:1(9Z)/16:0)",
"compartment":"c",
"charge":0,
"formula":"C41H76O10"
},
{
"id":"dgdg1619Z160_c",
"name":"Digalactosyl-diacylglycerol(16:1(9Z)/16:0)",
"compartment":"c",
"charge":0,
"formula":"C47H86O15"
},
{
"id":"dgdg161_c",
"name":"Digalactosyl-diacylglycerol(16:1(9Z)/16:1(9Z))",
"compartment":"c",
"charge":0,
"formula":"C47H84O15"
},
{
"id":"mgdg161_c",
"name":"1,2-Diacyl-3-O-galactosyl-sn-glycerol(16:1(9Z)/16:1(9Z))",
"compartment":"c",
"charge":0,
"formula":"C41H74O10"
},
{
"id":"dgdg1819Z1619Z_c",
"name":"Digalactosyl-diacylglycerol(18:1(9Z)/16:1(9Z))",
"compartment":"c",
"charge":0,
"formula":"C49H88O15"
},
{
"id":"mgdg1819Z1619Z_c",
"name":"1,2-Diacyl-3-O-galactosyl-sn-glycerol(18:1(9Z)/16:1(9Z))",
"compartment":"c",
"charge":0,
"formula":"C43H78O10"
},
{
"id":"cdp12dgr1819Z160_c",
"name":"CDP-1,2-diacyl-sn-glycerol(18:1(9Z)/16:0)",
"compartment":"c",
"charge":-2,
"formula":"C46H81N3O15P2"
},
{
"id":"pgp1819Z160_c",
"name":"Phosphatidylglycerophosphate(18:1(9Z)/16:0)",
"compartment":"c",
"charge":-3,
"formula":"C40H75O13P2"
},
{
"id":"pg1819Z160_c",
"name":"Phosphatidylglycerol(18:1(9Z)/16:0)",
"compartment":"c",
"charge":-1,
"formula":"C40H76O10P"
},
{
"id":"glcdg1619Z160_c",
"name":"1,2-Diacyl-3-O-(beta-D-glucopyranosyl)-sn-glycerol(16:1(9Z)/16:0)",
"compartment":"c",
"charge":0,
"formula":"C41H76O10"
},
{
"id":"glcdg161_c",
"name":"1,2-Diacyl-3-O-(beta-D-glucopyranosyl)-sn-glycerol(16:1(9Z)/16:1(9Z))",
"compartment":"c",
"charge":0,
"formula":"C41H74O10"
},
{
"id":"glcdg1819Z1619Z_c",
"name":"1,2-Diacyl-3-O-(beta-D-glucopyranosyl)-sn-glycerol(18:1(9Z)/16:1(9Z))",
"compartment":"c",
"charge":0,
"formula":"C43H78O10"
},
{
"id":"glcdg1819Z160_c",
"name":"1,2-Diacyl-3-O-(beta-D-glucopyranosyl)-sn-glycerol(18:1(9Z)/16:0)",
"compartment":"c",
"charge":0,
"formula":"C43H80O10"
},
{
"id":"mgdg1819Z160_c",
"name":"1,2-Diacyl-3-O-galactosyl-sn-glycerol(18:1(9Z)/16:0)",
"compartment":"c",
"charge":0,
"formula":"C43H80O10"
},
{
"id":"dgdg1819Z160Z_c",
"name":"Digalactosyl-diacylglycerol(18:1(9Z)/16:0)",
"compartment":"c",
"charge":0,
"formula":"C49H90O15"
},
{
"id":"glntrna_c",
"name":"L-Glutaminyl-tRNA(Gln)",
"compartment":"c",
"charge":1,
"formula":"C5H10N2O2R"
},
{
"id":"trnagln_c",
"name":"tRNA(Gln)",
"compartment":"c",
"charge":0,
"formula":"HR"
},
{
"id":"trnatyr_c",
"name":"tRNA(Tyr)",
"compartment":"c",
"charge":0,
"formula":"HR"
},
{
"id":"tyrtrna_c",
"name":"L-Tyrosyl-tRNA(Tyr)",
"compartment":"c",
"charge":1,
"formula":"C9H11NO2R"
},
{
"id":"trnamet_c",
"name":"tRNA(Met)",
"compartment":"c",
"charge":0,
"formula":"HR"
},
{
"id":"mettrna_c",
"name":"L-Methionyl-tRNA",
"compartment":"c",
"charge":1,
"formula":"C5H11NOSR"
},
{
"id":"trnaser_c",
"name":"tRNA(Ser)",
"compartment":"c",
"charge":0,
"formula":"HR"
},
{
"id":"sertrna_c",
"name":"L-Seryl-tRNA(Ser)",
"compartment":"c",
"charge":1,
"formula":"C3H7NO2R"
},
{
"id":"glytrna_c",
"name":"Glycyl-tRNA(Gly)",
"compartment":"c",
"charge":1,
"formula":"C2H5NOR"
},
{
"id":"trnagly_c",
"name":"tRNA(Gly)",
"compartment":"c",
"charge":0,
"formula":"HR"
},
{
"id":"protrna_c",
"name":"L-Prolyl-tRNA(Pro)",
"compartment":"c",
"charge":1,
"formula":"C5H9NOR"
},
{
"id":"trnapro_c",
"name":"tRNA(Pro)",
"compartment":"c",
"charge":0,
"formula":"HR"
},
{
"id":"trnacys_c",
"name":"tRNA(Cys)",
"compartment":"c",
"charge":0,
"formula":"HR"
},
{
"id":"cystrna_c",
"name":"L-Cysteinyl-tRNA(Cys)",
"compartment":"c",
"charge":1,
"formula":"C3H7NOSR"
},
{
"id":"trnaarg_c",
"name":"tRNA(Arg)",
"compartment":"c",
"charge":0,
"formula":"HR"
},
{
"id":"argtrna_c",
"name":"L-Arginyl-tRNA(Arg)",
"compartment":"c",
"charge":2,
"formula":"C6H15N4OR"
},
{
"id":"trnatrp_c",
"name":"tRNA(Trp)",
"compartment":"c",
"charge":0,
"formula":"HR"
},
{
"id":"trptrna_c",
"name":"L-Tryptophanyl-tRNA(Trp)",
"compartment":"c",
"charge":1,
"formula":"C11H12N2OR"
},
{
"id":"phetrna_c",
"name":"L-Phenylalanyl-tRNA(Phe)",
"compartment":"c",
"charge":1,
"formula":"C9H11NOR"
},
{
"id":"trnaphe_c",
"name":"tRNA(Phe)",
"compartment":"c",
"charge":0,
"formula":"HR"
},
{
"id":"trnahis_c",
"name":"tRNA(His)",
"compartment":"c",
"charge":0,
"formula":"HR"
},
{
"id":"histrna_c",
"name":"L-Histidyl-tRNA(His)",
"compartment":"c",
"charge":1,
"formula":"C6H9N3OR"
},
{
"id":"trnaasn_c",
"name":"tRNA(Asn)",
"compartment":"c",
"charge":0,
"formula":"HR"
},
{
"id":"asntrna_c",
"name":"L-Asparaginyl-tRNA(Asn)",
"compartment":"c",
"charge":1,
"formula":"C4H8N2O2R"
},
{
"id":"asptrna_c",
"name":"L-Aspartyl-tRNA(Asp)",
"compartment":"c",
"charge":0,
"formula":"C4H6NO3R"
},
{
"id":"trnaasp_c",
"name":"tRNA(Asp)",
"compartment":"c",
"charge":0,
"formula":"HR"
},
{
"id":"trnathr_c",
"name":"tRNA(Thr)",
"compartment":"c",
"charge":0,
"formula":"HR"
},
{
"id":"thrtrna_c",
"name":"L-Threonyl-tRNA(Thr)",
"compartment":"c",
"charge":1,
"formula":"C4H9NO2R"
},
{
"id":"trnaleu_c",
"name":"tRNA(Leu)",
"compartment":"c",
"charge":0,
"formula":"HR"
},
{
"id":"leutrna_c",
"name":"L-Leucyl-tRNA",
"compartment":"c",
"charge":1,
"formula":"C6H13NOR"
},
{
"id":"trnaile_c",
"name":"tRNA(Ile)",
"compartment":"c",
"charge":0,
"formula":"HR"
},
{
"id":"iletrna_c",
"name":"L-Isoleucyl-tRNA(Ile)",
"compartment":"c",
"charge":1,
"formula":"C6H13NOR"
},
{
"id":"trnalys_c",
"name":"tRNA(Lys)",
"compartment":"c",
"charge":0,
"formula":"HR"
},
{
"id":"lystrna_c",
"name":"L-Lysyl-tRNA",
"compartment":"c",
"charge":2,
"formula":"C6H15N2OR"
},
{
"id":"alatrna_c",
"name":"L-Alanyl-tRNA(Ala)",
"compartment":"c",
"charge":1,
"formula":"C3H7NOR"
},
{
"id":"trnaala_c",
"name":"tRNA(Ala)",
"compartment":"c",
"charge":0,
"formula":"HR"
},
{
"id":"valtrna_c",
"name":"L-Valyl-tRNA(Val)",
"compartment":"c",
"charge":1,
"formula":"C5H11NOR"
},
{
"id":"trnaval_c",
"name":"tRNA(Val)",
"compartment":"c",
"charge":0,
"formula":"HR"
},
{
"id":"fmettrna_c",
"name":"N-Formylmethionyl-tRNA",
"compartment":"c",
"charge":0,
"formula":"C6H10NO2SR"
},
{
"id":"photon410_e",
"name":"photon (400nm-420nm)",
"compartment":"e",
"charge":0,
"formula":"Z"
},
{
"id":"photon430_e",
"name":"photon (420nm-440nm)",
"compartment":"e",
"charge":0,
"formula":"Z"
},
{
"id":"photon450_e",
"name":"photon (440nm-460nm)",
"compartment":"e",
"charge":0,
"formula":"Z"
},
{
"id":"photon470_e",
"name":"photon (460nm-480nm)",
"compartment":"e",
"charge":0,
"formula":"Z"
},
{
"id":"photon490_e",
"name":"photon (480nm-500nm)",
"compartment":"e",
"charge":0,
"formula":"Z"
},
{
"id":"photon510_e",
"name":"photon (500nm-520nm)",
"compartment":"e",
"charge":0,
"formula":"Z"
},
{
"id":"photon530_e",
"name":"photon (520nm-540nm)",
"compartment":"e",
"charge":0,
"formula":"Z"
},
{
"id":"photon550_e",
"name":"photon (540nm-560nm)",
"compartment":"e",
"charge":0,
"formula":"Z"
},
{
"id":"photon570_e",
"name":"photon (560nm-580nm)",
"compartment":"e",
"charge":0,
"formula":"Z"
},
{
"id":"photon590_e",
"name":"photon (580nm-600nm)",
"compartment":"e",
"charge":0,
"formula":"Z"
},
{
"id":"photon610_e",
"name":"photon (600nm-620nm)",
"compartment":"e",
"charge":0,
"formula":"Z"
},
{
"id":"photon630_e",
"name":"photon (620nm-640nm)",
"compartment":"e",
"charge":0,
"formula":"Z"
},
{
"id":"photon650_e",
"name":"photon (640nm-660nm)",
"compartment":"e",
"charge":0,
"formula":"Z"
},
{
"id":"photon670_e",
"name":"photon (660nm-680nm)",
"compartment":"e",
"charge":0,
"formula":"Z"
},
{
"id":"photon690_e",
"name":"photon (680nm-700nm)",
"compartment":"e",
"charge":0,
"formula":"Z"
},
{
"id":"calxan_c",
"name":"caloxanthin",
"compartment":"c",
"charge":0,
"formula":"C40H56O3"
},
{
"id":"nstxan_c",
"name":"nostoxanthin",
"compartment":"c",
"charge":0,
"formula":"C40H56O4"
},
{
"id":"chla_soret*_c",
"name":"Excited chlorophyll A, Soret band (short wavelength)",
"compartment":"c",
"charge":0,
"formula":"C55H72MgN4O5"
},
{
"id":"bcaro*_c",
"name":"Excited beta-carotene",
"compartment":"c",
"charge":0,
"formula":"C40H56Z"
},
{
"id":"phycy*_c",
"name":"Excited phycocyanin",
"compartment":"c",
"charge":-2,
"formula":"C33H36N4O6Z"
},
{
"id":"allocy*_c",
"name":"Excited allocyanobilin (phycobilisome core)",
"compartment":"c",
"charge":-2,
"formula":"C33H36N4O6Z"
},
{
"id":"allocy_c",
"name":"Allocyanobilin (phycobilisome core)",
"compartment":"c",
"charge":-2,
"formula":"C33H36N4O6"
},
{
"id":"chla_qy1*_c",
"name":"Photosystem I excited chlorophyll A, Qy band (long wavelength)",
"compartment":"c",
"charge":0,
"formula":"C55H72MgN4O5"
},
{
"id":"pho_loss_c",
"name":"Photon energy loss (heat/fluorescence)",
"compartment":"c",
"charge":0,
"formula":"Z"
},
{
"id":"u23ga2_c",
"name":"UDP-2,3-bis(3-hydroxyhexadecanoyl)glucosamine",
"compartment":"c",
"charge":-2,
"formula":"C47H83N3O20P2"
},
{
"id":"u3aga2_c",
"name":"UDP-3-O-(3-hydroxyhexadecanoyl)-N-acetylglucosamine",
"compartment":"c",
"charge":-2,
"formula":"C33H55N3O19P2"
},
{
"id":"ara5p_c",
"name":"D-Arabinose 5-phosphate",
"compartment":"c",
"charge":-2,
"formula":"C5H9O8P",
"notes":{
"original_bigg_ids":[
"ara5p_c"
]
}
},
{
"id":"kdo8p_c",
"name":"3-Deoxy-D-manno-octulosonate 8-phosphate",
"compartment":"c",
"charge":-3,
"formula":"C8H12O11P",
"notes":{
"original_bigg_ids":[
"kdo8p_c"
]
}
},
{
"id":"kdo_c",
"name":"3-Deoxy-D-manno-2-octulosonate",
"compartment":"c",
"charge":-1,
"formula":"C8H13O8",
"notes":{
"original_bigg_ids":[
"kdo_c"
]
}
},
{
"id":"ckdo_c",
"name":"CMP-3-deoxy-D-manno-octulosonate",
"compartment":"c",
"charge":-2,
"formula":"C17H24N3O15P",
"notes":{
"original_bigg_ids":[
"ckdo_c"
]
}
},
{
"id":"uacmam_c",
"name":"UDP-N-acetyl-D-mannosamine",
"compartment":"c",
"charge":-2,
"formula":"C17H25N3O17P2",
"notes":{
"original_bigg_ids":[
"uacmam_c"
]
}
},
{
"id":"udcpp_c",
"name":"Undecaprenyl phosphate",
"compartment":"c",
"charge":-2,
"formula":"C55H89O4P",
"notes":{
"original_bigg_ids":[
"udcpp_c"
]
}
},
{
"id":"unaga_c",
"name":"Undecaprenyl diphospho N-acetyl-glucosamine",
"compartment":"c",
"charge":-2,
"formula":"C63H103NO12P2",
"notes":{
"original_bigg_ids":[
"unaga_c"
]
}
},
{
"id":"kdolipid4cy_c",
"name":"KDO-lipid IV A (Synechococcus elongatus 7942)",
"compartment":"c",
"charge":-2,
"formula":"C84H155N2O27P"
},
{
"id":"unagam_c",
"name":"Undecaprenyl-diphospho-N-acetylglucosamine-N-acetylmannosamine",
"compartment":"c",
"charge":-2,
"formula":"C71H116N2O17P2"
},
{
"id":"icolipacy_c",
"name":"Inner core oligosaccharide lipid A (Synechococcus elongatus 7942)",
"compartment":"c",
"charge":0,
"formula":"C10.0356H18.3549N0.2846O4.1447P0.0865"
},
{
"id":"icolipacy_p",
"name":"Inner core oligosaccharide lipid A (Synechococcus elongatus 7942)",
"compartment":"p",
"charge":0,
"formula":"C10.0356H18.3549N0.2846O4.1447P0.0865"
},
{
"id":"oanticy_c",
"name":"O-antigen oligosaccharide (Synechococcus elongatus 7942)",
"compartment":"c",
"charge":0,
"formula":"C15.753H26.255O13.1275"
},
{
"id":"oanticy_p",
"name":"O-antigen oligosaccharide (Synechococcus elongatus 7942)",
"compartment":"p",
"charge":0,
"formula":"C15.753H26.255O13.1275"
},
{
"id":"colipacy_p",
"name":"O-antigen bound to core oligosaccharide lipid A (Synechococcus elongatus 7942)",
"compartment":"p",
"charge":0,
"formula":"C25.7886H42.6099N0.2846O16.2722P0.0865"
},
{
"id":"colipacy_e",
"name":"O-antigen bound to core oligosaccharide lipid A (Synechococcus elongatus 7942)",
"compartment":"e",
"charge":0,
"formula":"C25.7886H42.6099N0.2846O16.2722P0.0865"
},
{
"id":"uaagmda_c",
"name":"Undecaprenyl-diphospho-N-acetylmuramoyl-(N-acetylglucosamine)-L-ala-D-glu-meso-2,6-diaminopimeloyl-D-ala-D-ala",
"compartment":"c",
"charge":-4,
"formula":"C95H152N8O28P2",
"notes":{
"original_bigg_ids":[
"uaagmda_c"
]
}
},
{
"id":"murein5p5p_p",
"name":"Two linked disacharide pentapeptide murein units (uncrosslinked, middle of chain)",
"compartment":"p",
"charge":-4,
"formula":"C80H124N16O42",
"notes":{
"original_bigg_ids":[
"murein5p5p_p"
]
}
},
{
"id":"murein5p5p5p_p",
"name":"Three linked disacharide pentapeptide murein units (uncrosslinked, middle of chain)",
"compartment":"p",
"charge":-6,
"formula":"C120H186N24O63",
"notes":{
"original_bigg_ids":[
"murein5p5p5p_p"
]
}
},
{
"id":"ala__D_p",
"name":"D-Alanine",
"compartment":"p",
"charge":0,
"formula":"C3H7NO2",
"notes":{
"original_bigg_ids":[
"ala_DASH_D_p"
]
}
},
{
"id":"murein5px4px4p_p",
"name":"Three disacharide linked murein units (pentapeptide crosslinked tetrapeptide (A2pm->D-ala) tetrapeptide corsslinked tetrapeptide (A2pm->D-ala)) (middle of chain)",
"compartment":"p",
"charge":-6,
"formula":"C114H172N22O59",
"notes":{
"original_bigg_ids":[
"murein5px4px4p_p"
]
}
},
{
"id":"murein5px4p_p",
"name":"Two disacharide linked murein units, pentapeptide crosslinked tetrapeptide (A2pm->D-ala) (middle of chain)",
"compartment":"p",
"charge":-4,
"formula":"C77H117N15O40",
"notes":{
"original_bigg_ids":[
"murein5px4p_p"
]
}
},
{
"id":"alaala_p",
"name":"D-Alanyl-D-alanine",
"compartment":"p",
"charge":0,
"formula":"C6H12N2O3",
"notes":{
"original_bigg_ids":[
"alaala_p"
]
}
},
{
"id":"murein5px3p_p",
"name":"Two disacharide linked murein units, pentapeptide corsslinked tripeptide (A2pm->A2pm) (middle of chain)",
"compartment":"p",
"charge":-4,
"formula":"C74H112N14O39",
"notes":{
"original_bigg_ids":[
"murein5px3p_p"
]
}
},
{
"id":"murein4px4p_p",
"name":"Two disacharide linked murein units, tetrapeptide corsslinked tetrapeptide (A2pm->D-ala) (middle of chain)",
"compartment":"p",
"charge":-4,
"formula":"C74H112N14O39",
"notes":{
"original_bigg_ids":[
"murein4px4p_p"
]
}
},
{
"id":"murein4px4px4p_p",
"name":"Three disacharide linked murein units (tetrapeptide crosslinked tetrapeptide (A2pm->D-ala) & tetrapeptide corsslinked tetrapeptide (A2pm->D-ala)) (middle of chain)",
"compartment":"p",
"charge":-6,
"formula":"C111H167N21O58",
"notes":{
"original_bigg_ids":[
"murein4px4px4p_p"
]
}
},
{
"id":"murein5p4p_p",
"name":"Two linked disacharide pentapeptide and tetrapeptide murein units (uncrosslinked, middle of chain)",
"compartment":"p",
"charge":-4,
"formula":"C77H119N15O41",
"notes":{
"original_bigg_ids":[
"murein5p4p_p"
]
}
},
{
"id":"murein4p4p_p",
"name":"Two linked disacharide tetrapeptide murein units (uncrosslinked, middle of chain)",
"compartment":"p",
"charge":-4,
"formula":"C74H114N14O40",
"notes":{
"original_bigg_ids":[
"murein4p4p_p"
]
}
},
{
"id":"murein4p3p_p",
"name":"Two linked disacharide tetrapeptide and tripeptide murein units (uncrosslinked, middle of chain)",
"compartment":"p",
"charge":-4,
"formula":"C71H109N13O39",
"notes":{
"original_bigg_ids":[
"murein4p3p_p"
]
}
},
{
"id":"murein5p3p_p",
"name":"Two linked disacharide pentapeptide and tripeptide murein units (uncrosslinked, middle of chain)",
"compartment":"p",
"charge":-4,
"formula":"C74H114N14O40",
"notes":{
"original_bigg_ids":[
"murein5p3p_p"
]
}
},
{
"id":"murein3px4p_p",
"name":"Two disacharide linked murein units, tripeptide crosslinked tetrapeptide (A2pm->D-ala) (middle of chain)",
"compartment":"p",
"charge":-4,
"formula":"C71H107N13O38",
"notes":{
"original_bigg_ids":[
"murein3px4p_p"
]
}
},
{
"id":"murein4px4p4p_p",
"name":"Three disacharide linked murein units (tetrapeptide crosslinked tetrapeptide (A2pm->D-ala), one uncrosslinked tetrapaptide) (middle of chain)",
"compartment":"p",
"charge":-6,
"formula":"C111H169N21O59",
"notes":{
"original_bigg_ids":[
"murein4px4p4p_p"
]
}
},
{
"id":"murein3p3p_p",
"name":"Two linked disacharide tripeptide murein units (uncrosslinked, middle of chain)",
"compartment":"p",
"charge":-4,
"formula":"C68H104N12O38",
"notes":{
"original_bigg_ids":[
"murein3p3p_p"
]
}
},
{
"id":"anhgm4p_p",
"name":"N-Acetyl-D-glucosamine(anhydrous)N-Acetylmuramyl-tetrapeptide",
"compartment":"p",
"charge":-2,
"formula":"C37H57N7O20",
"notes":{
"original_bigg_ids":[
"anhgm4p_p"
]
}
},
{
"id":"anhgm3p_p",
"name":"N-Acetyl-D-glucosamine(anhydrous)N-Acetylmuramyl-tripeptide",
"compartment":"p",
"charge":-2,
"formula":"C34H52N6O19",
"notes":{
"original_bigg_ids":[
"anhgm3p_p"
]
}
},
{
"id":"anhgm_c",
"name":"N-Acetyl-D-glucosamine(anhydrous)N-Acetylmuramic acid",
"compartment":"c",
"charge":-1,
"formula":"C19H29N2O12",
"notes":{
"original_bigg_ids":[
"anhgm_c"
]
}
},
{
"id":"LalaDgluMdapDala_c",
"name":"L-alanine-D-glutamate-meso-2,6-diaminoheptanedioate-D-alanine",
"compartment":"c",
"charge":-1,
"formula":"C18H30N5O9",
"notes":{
"original_bigg_ids":[
"LalaDgluMdapDala_c"
]
}
},
{
"id":"anhgm4p_c",
"name":"N-Acetyl-D-glucosamine(anhydrous)N-Acetylmuramyl-tetrapeptide",
"compartment":"c",
"charge":-2,
"formula":"C37H57N7O20",
"notes":{
"original_bigg_ids":[
"anhgm4p_c"
]
}
},
{
"id":"anhgm_p",
"name":"N-Acetyl-D-glucosamine(anhydrous)N-Acetylmuramic acid",
"compartment":"p",
"charge":-1,
"formula":"C19H29N2O12",
"notes":{
"original_bigg_ids":[
"anhgm_p"
]
}
},
{
"id":"LalaDgluMdapDala_p",
"name":"L-alanine-D-glutamate-meso-2,6-diaminoheptanedioate-D-alanine",
"compartment":"p",
"charge":-1,
"formula":"C18H30N5O9",
"notes":{
"original_bigg_ids":[
"LalaDgluMdapDala_p"
]
}
},
{
"id":"anhgm3p_c",
"name":"N-Acetyl-D-glucosamine(anhydrous)N-Acetylmuramyl-tripeptide",
"compartment":"c",
"charge":-2,
"formula":"C34H52N6O19",
"notes":{
"original_bigg_ids":[
"anhgm3p_c"
]
}
},
{
"id":"acgam_c",
"name":"N-Acetyl-D-glucosamine",
"compartment":"c",
"charge":0,
"formula":"C8H15NO6",
"notes":{
"original_bigg_ids":[
"acgam_c"
]
}
},
{
"id":"anhm4p_c",
"name":"1,6-anhydrous-N-Acetylmuramyl-tetrapeptide",
"compartment":"c",
"charge":-2,
"formula":"C29H44N6O15",
"notes":{
"original_bigg_ids":[
"anhm4p_c"
]
}
},
{
"id":"LalaDgluMdap_p",
"name":"L-alanine-D-glutamate-meso-2,6-diaminoheptanedioate",
"compartment":"p",
"charge":-1,
"formula":"C15H25N4O8",
"notes":{
"original_bigg_ids":[
"LalaDgluMdap_p"
]
}
},
{
"id":"anhm_c",
"name":"1,6-anhydrous-N-Acetylmuramate",
"compartment":"c",
"charge":-1,
"formula":"C11H16NO7",
"notes":{
"original_bigg_ids":[
"anhm_c"
]
}
},
{
"id":"anhm3p_c",
"name":"1,6-anhydrous-N-Acetylmuramyl-tripeptide",
"compartment":"c",
"charge":-2,
"formula":"C26H39N5O14",
"notes":{
"original_bigg_ids":[
"anhm3p_c"
]
}
},
{
"id":"LalaDgluMdap_c",
"name":"L-alanine-D-glutamate-meso-2,6-diaminoheptanedioate",
"compartment":"c",
"charge":-1,
"formula":"C15H25N4O8",
"notes":{
"original_bigg_ids":[
"LalaDgluMdap_c"
]
}
},
{
"id":"LalaDglu_c",
"name":"L-alanine-D-glutamate",
"compartment":"c",
"charge":-1,
"formula":"C8H13N2O5",
"notes":{
"original_bigg_ids":[
"LalaDglu_c"
]
}
},
{
"id":"um4p_c",
"name":"UDP-N-acetylmuramoyl-L-alanyl-D-gamma-glutamyl-meso-2,6-diaminopimelate-D-alanine",
"compartment":"c",
"charge":-4,
"formula":"C38H56N8O27P2",
"notes":{
"original_bigg_ids":[
"um4p_c"
]
}
},
{
"id":"LalaLglu_c",
"name":"L-alanine-L-glutamate",
"compartment":"c",
"charge":-1,
"formula":"C8H13N2O5",
"notes":{
"original_bigg_ids":[
"LalaLglu_c"
]
}
},
{
"id":"pchlld*_c",
"name":"Excited protochlorophyllide",
"compartment":"c",
"charge":-1,
"formula":"C35H31MgN4O5"
},
{
"id":"fldox_c",
"name":"Flavodoxin (oxidized)",
"compartment":"c",
"charge":-2,
"formula":"C17H19N4O9P"
},
{
"id":"fldrd_c",
"name":"Flavodoxin (reduced)",
"compartment":"c",
"charge":-2,
"formula":"C17H21N4O9P"
},
{
"id":"5g2oxpt_p",
"name":"5-Guanidino-2-oxopentanoate",
"compartment":"p",
"charge":0,
"formula":"C6H11N3O3"
},
{
"id":"h2o2_p",
"name":"H2O2",
"compartment":"p",
"charge":0,
"formula":"H2O2"
},
{
"id":"leu__L_p",
"name":"L-Leucine",
"compartment":"p",
"charge":0,
"formula":"C6H13NO2"
},
{
"id":"leu__L_e",
"name":"L-Leucine",
"compartment":"e",
"charge":0,
"formula":"C6H13NO2"
},
{
"id":"no2_p",
"name":"Nitrite",
"compartment":"p",
"charge":-1,
"formula":"NO2"
},
{
"id":"no2_e",
"name":"Nitrite",
"compartment":"e",
"charge":-1,
"formula":"NO2"
},
{
"id":"zeax*_c",
"name":"Zeaxanthin (excited)",
"compartment":"c",
"charge":0,
"formula":"C40H56O2Z"
},
{
"id":"chla_qy2*_c",
"name":"Photosystem II excited chlorophyll A, Qy band (long wavelength)",
"compartment":"c",
"charge":0,
"formula":"C55H72MgN4O5"
},
{
"id":"p700_um",
"name":"PSI reaction center P700",
"compartment":"m",
"charge":0,
"formula":"C55H71MgN4O5"
},
{
"id":"p700*_um",
"name":"PSI reaction center P700, excited",
"compartment":"m",
"charge":0,
"formula":"C55H71MgN4O5"
},
{
"id":"p680*_um",
"name":"PSII reaction center P680, excited",
"compartment":"m",
"charge":0,
"formula":"C55H71MgN4O5"
},
{
"id":"p680_um",
"name":"PSII reaction center P680",
"compartment":"m",
"charge":0,
"formula":"C55H71MgN4O5"
},
{
"id":"b14glucan_c",
"name":"Cellulose (beta-1,4-glucan)",
"compartment":"c",
"charge":0,
"formula":"C12H20O10"
},
{
"id":"fald_c",
"name":"Formaldehyde",
"compartment":"c",
"charge":0,
"formula":"CH2O"
},
{
"id":"hmgth_c",
"name":"Hydroxymethylglutathione",
"compartment":"c",
"charge":-1,
"formula":"C11H18N3O7S"
},
{
"id":"Sfglutth_c",
"name":"S-Formylglutathione",
"compartment":"c",
"charge":-1,
"formula":"C11H16N3O7S"
},
{
"id":"5oxpro_c",
"name":"5-Oxoproline",
"compartment":"c",
"charge":-1,
"formula":"C5H6NO3"
},
{
"id":"acgam6p_c",
"name":"N-Acetyl-D-glucosamine 6-phosphate",
"compartment":"c",
"charge":-2,
"formula":"C8H14NO9P"
},
{
"id":"acmanap_c",
"name":"N-Acetyl-D-mannosamine 6-phosphate",
"compartment":"c",
"charge":-2,
"formula":"C8H14NO9P"
},
{
"id":"acmum6p_c",
"name":"N-acetylmuramate 6-phosphate",
"compartment":"c",
"charge":-3,
"formula":"C11H17NO11P"
},
{
"id":"cl_p",
"name":"Chloride",
"compartment":"p",
"charge":-1,
"formula":"Cl"
},
{
"id":"cl_c",
"name":"Chloride",
"compartment":"c",
"charge":-1,
"formula":"Cl"
},
{
"id":"cl_e",
"name":"Chloride",
"compartment":"e",
"charge":-1,
"formula":"Cl"
},
{
"id":"k_u",
"name":"Potassium",
"compartment":"u",
"charge":1,
"formula":"K"
},
{
"id":"ps2d1_um",
"name":"PSII D1 protein",
"compartment":"m",
"formula":"R"
},
{
"id":"ps2d1*_um",
"name":"Damaged PSII D1 protein",
"compartment":"m",
"formula":"R"
},
{
"id":"moadamp_c",
"name":"MoaD Protein with bound AMP",
"compartment":"c",
"charge":-1,
"formula":"RC11H12N5O8P1",
"notes":{
"original_bigg_ids":[
"moadamp_c"
]
}
},
{
"id":"moadcoo_c",
"name":"MoaD Protein with carboxylate",
"compartment":"c",
"charge":-1,
"formula":"RC1O2",
"notes":{
"original_bigg_ids":[
"moadcoo_c"
]
}
},
{
"id":"iscs_c",
"name":"IscS sulfur acceptor protein",
"compartment":"c",
"formula":"HSR",
"notes":{
"original_bigg_ids":[
"iscs_c"
]
}
},
{
"id":"moadcosh_c",
"name":"MoaD Protein with thiocarboxylate",
"compartment":"c",
"charge":0,
"formula":"RC1H1O1S1",
"notes":{
"original_bigg_ids":[
"moadcosh_c"
]
}
},
{
"id":"cdhgtp_c",
"name":"(8S)-3,8-Cyclo-7,8-dihydroguanosine 5-triphosphate",
"compartment":"c",
"charge":-4,
"formula":"C10H12N5O14P3"
},
{
"id":"cpmp_c",
"name":"Cyclic pyranopterin monophosphate",
"compartment":"c",
"charge":-1,
"formula":"C10H11N5O7P",
"notes":{
"original_bigg_ids":[
"cpmp_c"
]
}
},
{
"id":"mpt_c",
"name":"Molybdopterin",
"compartment":"c",
"charge":-2,
"formula":"C10H10N5O6PS2Cu",
"notes":{
"original_bigg_ids":[
"mpt_c"
]
}
},
{
"id":"mptamp_c",
"name":"Adenylated molybdopterin",
"compartment":"c",
"charge":-2,
"formula":"C20H22N10O12P2S2Cu",
"notes":{
"original_bigg_ids":[
"mptamp_c"
]
}
},
{
"id":"moco_c",
"name":"Molybdenum cofactor",
"compartment":"c",
"charge":-2,
"formula":"C10H10N5O8PS2Mo",
"notes":{
"original_bigg_ids":[
"moco_c"
]
}
},
{
"id":"mocogdp_c",
"name":"Molybdopterin guanine dinucleotide",
"compartment":"c",
"charge":-2,
"formula":"C20H22N10O15P2S2Mo",
"notes":{
"original_bigg_ids":[
"mocogdp_c"
]
}
},
{
"id":"acmama_c",
"name":"N-Acetyl-D-muramoyl-L-alanine",
"compartment":"c",
"formula":"C14H23N2O9"
},
{
"id":"acmam_c",
"name":"N-Acetyl-D-muramoate",
"compartment":"c",
"formula":"C11H18NO8"
},
{
"id":"csn_c",
"name":"Cytosine",
"compartment":"c",
"formula":"C4H5N3O"
},
{
"id":"cyst-L_c",
"name":"L-Cystathionine",
"compartment":"c",
"formula":"C7H14N2O4S"
},
{
"id":"23dpg_c",
"name":"2,3-Disphospho-D-glycerate",
"compartment":"c",
"formula":"C3H3O10P2"
},
{
"id":"2dr5p_c",
"name":"2-Deoxy-D-ribose 5-phosphate",
"compartment":"c",
"formula":"C5H9O7P"
},
{
"id":"g15lac_c",
"name":"D-Glucono-1,5-lactone",
"compartment":"c",
"formula":"C6H10O6"
},
{
"id":"35cgmp_c",
"name":"3 5 Cyclic GMP",
"compartment":"c",
"formula":"C10H11N5O7P"
},
{
"id":"rdxo_c",
"name":"rubredoxin_oxidized",
"compartment":"c",
"formula":"Fe1SO"
},
{
"id":"rdxr_c",
"name":"rubredoxin_reduced",
"compartment":"c",
"formula":"Fe1SO"
},
{
"id":"dca_c",
"name":"Decanoate__n_C100_",
"compartment":"c",
"formula":"C10H19O2"
},
{
"id":"ddca_c",
"name":"Dodecanoate__n_C120_",
"compartment":"c",
"formula":"C12H23O2"
},
{
"id":"ttdca_c",
"name":"tetradecanoate__n_C140_",
"compartment":"c",
"formula":"C14H27O2"
},
{
"id":"hdca_c",
"name":"Hexadecanoate__n_C160_",
"compartment":"c",
"formula":"C16H31O2"
},
{
"id":"hdcea_c",
"name":"Hexadecenoate__n_C161_",
"compartment":"c",
"formula":"C16H29O2"
},
{
"id":"octe9_c",
"name":"Oleoyl",
"compartment":"c",
"formula":"C18H32O"
},
{
"id":"octa_c",
"name":"octanoate__n_C80_",
"compartment":"c",
"formula":"C8H15O2"
},
{
"id":"dcacoa_c",
"name":"Decanoyl_CoA__n_C100CoA_",
"compartment":"c",
"formula":"C31H50N7O17P3S"
},
{
"id":"ddcacoa_c",
"name":"Dodecanoyl_CoA__n_C120CoA_",
"compartment":"c",
"formula":"C33H54N7O17P3S"
},
{
"id":"tdcoa_c",
"name":"Tetradecanoyl_CoA__n_C140CoA_",
"compartment":"c",
"formula":"C35H58N7O17P3S"
},
{
"id":"pmtcoa_c",
"name":"Palmitoyl_CoA__n_C160CoA_",
"compartment":"c",
"formula":"C37H62N7O17P3S"
},
{
"id":"hdcoa_c",
"name":"Hexadecenoyl_CoA__n_C161CoA_",
"compartment":"c",
"formula":"C37H60N7O17P3S"
},
{
"id":"stcoa_c",
"name":"Stearoyl_CoA__n_C180CoA_",
"compartment":"c",
"formula":"C39H66N7O17P3S"
},
{
"id":"octe9coa_c",
"name":"Octadecenoyl_CoA__n_C181CoA_",
"compartment":"c",
"formula":"C39H64N7O17P3S"
},
{
"id":"occoa_c",
"name":"Octanoyl_CoA__n_C80CoA_",
"compartment":"c",
"formula":"C29H46N7O17P3S"
},
{
"id":"bglyg4n_c",
"name":"branching_glycogen__4_units_",
"compartment":"c",
"formula":"C24H40O20"
},
{
"id":"glyg4n_c",
"name":"glycogen__4_units__linear_glucan",
"compartment":"c",
"formula":"C24H40O20"
},
{
"id":"octe(9:12)ACP_c",
"name":"linoleoyl-ACP (n-C18:2ACP)",
"compartment":"c",
"formula":"C29H51N2O8PRS"
},
{
"id":"octe(9:12:15)ACP_c",
"name":"alpha-lineloyl-ACP (n-C18:3ACP)",
"compartment":"c",
"formula":"C29H49N2O8PRS"
},
{
"id":"1odec912eg3p_c",
"name":"1-octadec-9-12-dienoyl-sn-glycerol 3-phosphate",
"compartment":"c",
"formula":"C21H37O7P1"
},
{
"id":"pa182:9:12_c",
"name":"1,2-dioctadec-9-12-dienoyl-sn-glycerol 3-phosphate",
"compartment":"c",
"formula":"C39H67O8P1"
},
{
"id":"1odec91215eg3p_c",
"name":"1-octadec-9-12-15-trienoyl-sn-glycerol 3-phosphate",
"compartment":"c",
"formula":"C21H35O7P1"
},
{
"id":"pa183:9:12:15_c",
"name":"1,2-dioctadec-9-12-15-trienoyl-sn-glycerol 3-phosphate",
"compartment":"c",
"formula":"C39H63O8P1"
},
{
"id":"cdpdodec912eg_c",
"name":"CDP-1,2-dioctadec-9-12-dienoylglycerol",
"compartment":"c",
"formula":"C48H79N3O15P2"
},
{
"id":"cdpdodec91215eg_c",
"name":"CDP-1,2-dioctadec-9-12-15-trienoylglycerol",
"compartment":"c",
"formula":"C48H75N3O15P2"
},
{
"id":"pgp182:9:12_c",
"name":"Phosphatidylglycerophosphate (dioctadec-9-12-dienoyl, n-C18:2)",
"compartment":"c",
"formula":"C42H73O13P2"
},
{
"id":"pg182:9:12_c",
"name":"Phosphatidylglycerol (dioctadec-9-12-dienoyl, n-C18:2)",
"compartment":"c",
"formula":"C42H74O10P1"
},
{
"id":"pgp183:9:12:15_c",
"name":"Phosphatidylglycerophosphate (dioctadec-9-12-15-trienoyl, n-C18:3)",
"compartment":"c",
"formula":"C42H69O13P2"
},
{
"id":"pg183:9:12:15_c",
"name":"Phosphatidylglycerol (dioctadec-9-12-15-trienoyl, n-C18:3)",
"compartment":"c",
"formula":"C42H70O10P1"
},
{
"id":"mgdg182:9:12_c",
"name":"1,2-Diacyl-3-beta-D-galactosyl-sn-glycerol (n-C18:2)",
"compartment":"c",
"formula":"C45H74O5"
},
{
"id":"dgdg182:9:12_c",
"name":"Digalactosyl-diacylglycerol(n-C18:2)",
"compartment":"c",
"formula":"C51H85O10"
},
{
"id":"mgdg183:9:12:15_c",
"name":"1,2-Diacyl-3-beta-D-galactosyl-sn-glycerol (n-C18:3)",
"compartment":"c",
"formula":"C45H70O5"
},
{
"id":"dgdg183:9:12:15_c",
"name":"Digalactosyl-diacylglycerol(n-C18:2)",
"compartment":"c",
"formula":"C51H81O10"
},
{
"id":"12dgr182:9:12_c",
"name":"1,2-Diacyl-sn-glycerol (dioctadec-9-12-dienoyl, n-C18:2)",
"compartment":"c",
"formula":"C39H68O5"
},
{
"id":"12dgr183:9:12:15_c",
"name":"1,2-Diacyl-sn-glycerol (dioctadec-9-12-15-trienoyl, n-C18:3)",
"compartment":"c",
"formula":"C39H64O5"
},
{
"id":"sqdg182:9:12_c",
"name":"Sulfoquinovosyldiacylglycerol (n-C18:2)",
"compartment":"c",
"formula":"C45H75O13S"
},
{
"id":"sqdg183:9:12:15_c",
"name":"Sulfoquinovosyldiacylglycerol (n-C18:3)",
"compartment":"c",
"formula":"C45H71O13S"
},
{
"id":"octe(9:12)_c",
"name":"linoleoate (n-C18:2)",
"compartment":"c",
"formula":"C29H50N2O8P"
},
{
"id":"octe(9:12:15)_c",
"name":"\u03b1-lineloyl (n-C18:3)",
"compartment":"c",
"formula":"C29H48N2O8P"
},
{
"id":"octe(9:12)coa_c",
"name":"linoleic_coenzyme_A",
"compartment":"c",
"formula":"C39H62N7O17P3S"
},
{
"id":"octe(9:12:15)coa_c",
"name":"linolenic_coenzyme_A",
"compartment":"c",
"formula":"C39H60N7O17P3S"
},
{
"id":"octe9_e",
"name":"Oleoyl",
"compartment":"e",
"formula":"C18H32O"
},
{
"id":"octe(9:12:15)_e",
"name":"\u03b1-lineloyl (n-C18:3)",
"compartment":"e",
"formula":"C29H48N2O8P"
},
{
"id":"octe9_p",
"name":"Oleoyl",
"compartment":"p",
"formula":"C18H32O"
},
{
"id":"octe(9:12:15)_p",
"name":"\u03b1-lineloyl (n-C18:3)",
"compartment":"p",
"formula":"C29H48N2O8P"
}
],
"reactions":[
{
"id":"QULNS",
"name":"Quinolinate synthase",
"metabolites":{
"dhap_c":-1.0,
"h2o_c":2.0,
"iasp_c":-1.0,
"pi_c":1.0,
"quln_c":1.0
},
"lower_bound":0.0,
"upper_bound":1000.0,
"gene_reaction_rule":"Synpcc7942_1448",
"subsystem":"Cofactor biosynthesis: Nicotinate and Nicotinamide metabolism"
},
{
"id":"ORNDC",
"name":"Ornithine Decarboxylase",
"metabolites":{
"co2_c":1.0,
"h_c":-1.0,
"orn_c":-1,
"ptrc_c":1
},
"lower_bound":0.0,
"upper_bound":1000.0,
"gene_reaction_rule":"Synpcc7942_0707",
"subsystem":"Amino acid metabolism: Proline and Arginine metabolism"
},
{
"id":"LEUTA",
"name":"Leucine transaminase",
"metabolites":{
"4mop_c":1.0,
"akg_c":-1.0,
"glu__L_c":1.0,
"leu__L_c":-1.0
},
"lower_bound":-1000.0,
"upper_bound":1000.0,
"gene_reaction_rule":"Synpcc7942_1029",
"subsystem":"Amino acid metabolism: Valine, Leucine and Isoleucine biosynthesis"
},
{
"id":"MSBENZMT",
"name":"S-adenosyl-L-methionine:2-methyl-6-solanyl-1,4-benzoquinol C3  methyltransferase",
"metabolites":{
"2m6sbenzq_c":-1.0,
"ahcys_c":1.0,
"amet_c":-1.0,
"h_c":1.0,
"pqh2_c":1.0
},
"lower_bound":0.0,
"upper_bound":1000.0,
"gene_reaction_rule":"Synpcc7942_0596",
"subsystem":"Plastoquinol biosynthesis"
},
{
"id":"DESAT18a",
"name":"Stearoyl ACP delta-9 desaturase",
"metabolites":{
"h2o_c":2.0,
"h_c":-1.0,
"nadp_c":1.0,
"nadph_c":-1.0,
"o2_c":-1.0,
"ocdcaACP_c":-1.0,
"octe9ACP_c":1.0
},
"lower_bound":-1000.0,
"upper_bound":1000.0,
"gene_reaction_rule":"Synpcc7942_2561",
"subsystem":"Galactoglycerolipid metabolism"
},
{
"id":"FUM",
"name":"Fumarase",
"metabolites":{
"fum_c":-1.0,
"h2o_c":-1.0,
"mal__L_c":1.0
},
"lower_bound":-1000.0,
"upper_bound":1000.0,
"gene_reaction_rule":"Synpcc7942_1007",
"subsystem":"Pyruvate metabolism/TCA Reactions"
},
{
"id":"PHYFXOR",
"name":"Phycocyanobilin:ferredoxin oxidoreductase",
"metabolites":{
"biliverd_c":-1.0,
"fdxox_c":4.0,
"fdxrd_c":-4.0,
"h_c":-4.0,
"phycy_c":1.0
},
"lower_bound":0.0,
"upper_bound":1000.0,
"gene_reaction_rule":"Synpcc7942_1225",
"subsystem":"Porphyrin and chlorophyll metabolism"
},
{
"id":"VPAMTr",
"name":"Valine-pyruvate aminotransferase",
"metabolites":{
"3mob_c":-1.0,
"ala__L_c":-1.0,
"pyr_c":1.0,
"val__L_c":1.0
},
"lower_bound":0.0,
"upper_bound":1000.0,
"gene_reaction_rule":"Synpcc7942_2258",
"subsystem":"Amino acid metabolism: Valine, Leucine and Isoleucine biosynthesis"
},
{
"id":"GLYCL",
"name":"Glycine Cleavage System",
"metabolites":{
"co2_c":1.0,
"gly_c":-1.0,
"mlthf_c":1.0,
"nad_c":-1.0,
"nadh_c":1.0,
"nh4_c":1.0,
"thf_c":-1.0
},
"lower_bound":0.0,
"upper_bound":1000.0,
"gene_reaction_rule":"Synpcc7942_2046 and Synpcc7942_2047 and Synpcc7942_2308",
"subsystem":"Amino acid metabolism: Glycine, Serine and Threonine metabolism"
},
{
"id":"NDPK7",
"name":"Nucleoside-diphosphate kinase (ATP:dCDP)",
"metabolites":{
"adp_c":1.0,
"atp_c":-1.0,
"dcdp_c":-1.0,
"dctp_c":1.0
},
"lower_bound":-1000.0,
"upper_bound":1000.0,
"gene_reaction_rule":"Synpcc7942_2497",
"subsystem":"Purine and Pyrimidine Biosynthesis"
},
{
"id":"GTPCI",
"name":"GTP cyclohydrolase I",
"metabolites":{
"ahdt_c":1.0,
"for_c":1.0,
"gtp_c":-1.0,
"h2o_c":-1.0,
"h_c":1.0
},
"lower_bound":0.0,
"upper_bound":1000.0,
"gene_reaction_rule":"Synpcc7942_1597",
"subsystem":"Cofactor biosynthesis: Folate biosynthesis"
},
{
"id":"MTHFC",
"name":"Methenyltetrahydrofolate cyclohydrolase",
"metabolites":{
"10fthf_c":1.0,
"h2o_c":-1.0,
"h_c":1.0,
"methf_c":-1.0
},
"lower_bound":-1000.0,
"upper_bound":1000.0,
"gene_reaction_rule":"Synpcc7942_0777",
"subsystem":"Cofactor biosynthesis: Folate biosynthesis"
},
{
"id":"LYCBC2",
"name":"Lycopene cyclase (beta-carotene producing)",
"metabolites":{
"caro_c":1.0,
"gcaro_c":-1.0
},
"lower_bound":-1000.0,
"upper_bound":1000.0,
"gene_reaction_rule":"Synpcc7942_2062",
"subsystem":"Carotenoid biosynthesis"
},
{
"id":"UPPDC1",
"name":"Uroporphyrinogen decarboxylase (uroporphyrinogen III)",
"metabolites":{
"co2_c":4.0,
"cpppg3_c":1.0,
"h_c":-4.0,
"uppg3_c":-1.0
},
"lower_bound":0.0,
"upper_bound":1000.0,
"gene_reaction_rule":"Synpcc7942_1086",
"subsystem":"Porphyrin and chlorophyll metabolism"
},
{
"id":"GARFT",
"name":"Phosphoribosylglycinamide formyltransferase",
"metabolites":{
"10fthf_c":-1.0,
"fgam_c":1.0,
"gar_c":-1.0,
"h_c":1.0,
"thf_c":1.0
},
"lower_bound":0.0,
"upper_bound":1000.0,
"gene_reaction_rule":"Synpcc7942_0958",
"subsystem":"Purine and Pyrimidine Biosynthesis"
},
{
"id":"H4THDPR",
"name":"4-hydroxy-tetrahydrodipicolinate reductase",
"metabolites":{
"4hthdp_c":-1.0,
"h2o_c":1.0,
"h_c":-1.0,
"nadp_c":1.0,
"nadph_c":-1.0,
"thdp_c":1.0
},
"lower_bound":0.0,
"upper_bound":1000.0,
"gene_reaction_rule":"Synpcc7942_2136",
"subsystem":"Amino acid metabolism: Lysine biosynthesis"
},
{
"id":"UDPG4E",
"name":"UDPglucose 4-epimerase",
"metabolites":{
"udpg_c":-1.0,
"udpgal_c":1.0
},
"lower_bound":-1000.0,
"upper_bound":1000.0,
"gene_reaction_rule":"Synpcc7942_0320",
"subsystem":"Nucleotide sugar metabolism"
},
{
"id":"ASPTA",
"name":"Aspartate transaminase",
"metabolites":{
"akg_c":-1.0,
"asp__L_c":-1.0,
"glu__L_c":1.0,
"oaa_c":1.0
},
"lower_bound":-1000.0,
"upper_bound":1000.0,
"gene_reaction_rule":"Synpcc7942_2545",
"subsystem":"Amino acid metabolism: Alanine, Aspartate and Glutamate metabolism"
},
{
"id":"PRAGSr",
"name":"Phosphoribosylglycinamide synthase",
"metabolites":{
"adp_c":1.0,
"atp_c":-1.0,
"gar_c":1.0,
"gly_c":-1.0,
"h_c":1.0,
"pi_c":1.0,
"pram_c":-1.0
},
"lower_bound":0.0,
"upper_bound":1000.0,
"gene_reaction_rule":"Synpcc7942_0925",
"subsystem":"Purine and Pyrimidine Biosynthesis"
},
{
"id":"ACKr",
"name":"Acetate kinase",
"metabolites":{
"ac_c":-1.0,
"actp_c":1.0,
"adp_c":1.0,
"atp_c":-1.0
},
"lower_bound":-1000.0,
"upper_bound":1000.0,
"gene_reaction_rule":"Synpcc7942_2079",
"subsystem":"Pyruvate metabolism/TCA Reactions"
},
{
"id":"UDCPDPS",
"name":"Undecaprenyl diphosphate synthase",
"metabolites":{
"frdp_c":-1.0,
"ipdp_c":-8.0,
"ppi_c":8.0,
"udcpdp_c":1.0
},
"lower_bound":0.0,
"upper_bound":1000.0,
"gene_reaction_rule":"Synpcc7942_0264",
"subsystem":"Terpenoid Biosynthesis"
},
{
"id":"GLNS",
"name":"Glutamine synthetase",
"metabolites":{
"adp_c":1.0,
"atp_c":-1.0,
"gln__L_c":1.0,
"glu__L_c":-1.0,
"h_c":1.0,
"nh4_c":-1.0,
"pi_c":1.0
},
"lower_bound":0.0,
"upper_bound":1000.0,
"gene_reaction_rule":"Synpcc7942_0169 or Synpcc7942_2296 or Synpcc7942_2156",
"subsystem":"Amino acid metabolism: Alanine, Aspartate and Glutamate metabolism"
},
{
"id":"SHKK",
"name":"Shikimate kinase",
"metabolites":{
"adp_c":1.0,
"atp_c":-1.0,
"h_c":1.0,
"skm5p_c":1.0,
"skm_c":-1.0
},
"lower_bound":0.0,
"upper_bound":1000.0,
"gene_reaction_rule":"Synpcc7942_0894",
"subsystem":"Amino acid metabolism: Phenylalanine, Tyrosine, Tryptophan biosynthesis"
},
{
"id":"G1PACT",
"name":"Glucosamine-1-phosphate N-acetyltransferase",
"metabolites":{
"accoa_c":-1.0,
"acgam1p_c":1.0,
"coa_c":1.0,
"gam1p_c":-1.0,
"h_c":1.0
},
"lower_bound":0.0,
"upper_bound":1000.0,
"gene_reaction_rule":"Synpcc7942_0288",
"subsystem":"Murein Biosynthesis/Recycling"
},
{
"id":"5DOAN",
"name":"5'-deoxyadenosine nuclosidase",
"metabolites":{
"5drib_c":1.0,
"ade_c":1.0,
"dad_5_c":-1.0,
"h2o_c":-1.0
},
"lower_bound":0.0,
"upper_bound":1000.0,
"gene_reaction_rule":"",
"subsystem":"Purine and Pyrimidine Biosynthesis"
},
{
"id":"OHPBAT",
"name":"O-Phospho-4-hydroxy-L-threonine:2-oxoglutarate aminotransferase",
"metabolites":{
"akg_c":1.0,
"glu__L_c":-1.0,
"ohpb_c":-1.0,
"phthr_c":1.0
},
"lower_bound":-1000.0,
"upper_bound":1000.0,
"gene_reaction_rule":"Synpcc7942_2160",
"subsystem":"Cofactor biosynthesis: Vitamin B6"
},
{
"id":"Htex",
"name":"Proton transport via diffusion (extracellular to periplasm)",
"metabolites":{
"h_e":-1.0,
"h_p":1.0
},
"lower_bound":-1000.0,
"upper_bound":1000.0,
"gene_reaction_rule":"",
"subsystem":"Transport: Outer Membrane"
},
{
"id":"3HAD60",
"name":"3-hydroxyacyl-[acyl-carrier-protein] dehydratase (n-C6:0)",
"metabolites":{
"3hhexACP_c":-1.0,
"h2o_c":1.0,
"thex2eACP_c":1.0
},
"lower_bound":-1000.0,
"upper_bound":1000.0,
"gene_reaction_rule":"Synpcc7942_0930",
"subsystem":"Fatty acid biosynthesis"
},
{
"id":"PGI",
"name":"Glucose-6-phosphate isomerase",
"metabolites":{
"f6p_c":1.0,
"g6p_c":-1.0
},
"lower_bound":-1000.0,
"upper_bound":1000.0,
"gene_reaction_rule":"Synpcc7942_2029",
"subsystem":"Glycolysis/Gluconeogenesis"
},
{
"id":"PNTK",
"name":"Pantothenate kinase",
"metabolites":{
"4ppan_c":1.0,
"adp_c":1.0,
"atp_c":-1.0,
"h_c":1.0,
"pnto__R_c":-1.0
},
"lower_bound":0.0,
"upper_bound":1000.0,
"gene_reaction_rule":"Synpcc7942_1808",
"subsystem":"Cofactor biosynthesis: Pantothenate and CoA biosynthesis"
},
{
"id":"3OAR60",
"name":"3-oxoacyl-[acyl-carrier-protein] reductase (n-C6:0)",
"metabolites":{
"3hhexACP_c":1.0,
"3ohexACP_c":-1.0,
"h_c":-1.0,
"nadp_c":1.0,
"nadph_c":-1.0
},
"lower_bound":-1000.0,
"upper_bound":1000.0,
"gene_reaction_rule":"Synpcc7942_0684",
"subsystem":"Fatty acid biosynthesis"
},
{
"id":"ACGK",
"name":"Acetylglutamate kinase",
"metabolites":{
"acg5p_c":1.0,
"acglu_c":-1.0,
"adp_c":1.0,
"atp_c":-1.0
},
"lower_bound":0.0,
"upper_bound":1000.0,
"gene_reaction_rule":"Synpcc7942_1496",
"subsystem":"Amino acid metabolism: Proline and Arginine metabolism"
},
{
"id":"LEUabcpp",
"name":"L-leucine transport via ABC system (periplasm)",
"metabolites":{
"adp_c":1.0,
"atp_c":-1.0,
"h2o_c":-1.0,
"h_c":1.0,
"leu__L_c":1,
"leu__L_p":-1,
"pi_c":1.0
},
"lower_bound":0.0,
"upper_bound":1000.0,
"gene_reaction_rule":"Synpcc7942_0815 and Synpcc7942_1861 and Synpcc7942_1893 and Synpcc7942_1894 and Synpcc7942_2177",
"subsystem":"Transport: Inner Membrane"
},
{
"id":"G5SD",
"name":"Glutamate-5-semialdehyde dehydrogenase",
"metabolites":{
"glu5p_c":-1.0,
"glu5sa_c":1.0,
"h_c":-1.0,
"nadp_c":1.0,
"nadph_c":-1.0,
"pi_c":1.0
},
"lower_bound":0.0,
"upper_bound":1000.0,
"gene_reaction_rule":"Synpcc7942_2243 or Synpcc7942_2265",
"subsystem":"Amino acid metabolism: Proline and Arginine metabolism"
},
{
"id":"DTMPK",
"name":"DTMP kinase",
"metabolites":{
"adp_c":1.0,
"atp_c":-1.0,
"dtdp_c":1.0,
"dtmp_c":-1.0
},
"lower_bound":-1000.0,
"upper_bound":1000.0,
"gene_reaction_rule":"Synpcc7942_0093",
"subsystem":"Purine and Pyrimidine Biosynthesis"
},
{
"id":"NOR",
"name":"Neurosporene oxidoreductase",
"metabolites":{
"h2o_c":2.0,
"h_c":-1.0,
"lyc_c":1.0,
"nadp_c":1.0,
"nadph_c":-1.0,
"norsp_c":-1.0,
"o2_c":-1.0
},
"lower_bound":0.0,
"upper_bound":1000.0,
"gene_reaction_rule":"Synpcc7942_1512 and Synpcc7942_1246",
"subsystem":"Carotenoid biosynthesis"
},
{
"id":"NDH-1(1)um",
"name":"NAD(P)H dehydrogenase (plastoquinone-8 & 4 protons)( Thylakoid)",
"metabolites":{
"fdxox_c":2,
"fdxrd_c":-2,
"h_c":-5.0,
"h_u":3.0,
"pq_um":-1.0,
"pqh2_um":1.0
},
"lower_bound":0.0,
"upper_bound":1000.0,
"gene_reaction_rule":"Synpcc7942_1343 and Synpcc7942_1415 and Synpcc7942_1180 and Synpcc7942_1346 and Synpcc7942_1345 and Synpcc7942_1743 and Synpcc7942_1344 and Synpcc7942_1182 and Synpcc7942_1181 and Synpcc7942_0413 and Synpcc7942_2234 and Synpcc7942_1982 and Synpcc7942_2487 and Synpcc7942_2257 and Synpcc7942_1908 and Synpcc7942_1106 and Synpcc7942_0668 and Synpcc7942_0491 and Synpcc7942_1439 and Synpcc7942_1977",
"subsystem":"Photosynthesis/respiration"
},
{
"id":"AOOA",
"name":"5-Amino-2-oxopentanoate:2-oxoglutarate aminotransferase, cytosol",
"metabolites":{
"akg_c":-1.0,
"glu__L_c":1.0,
"hisp_c":-1.0,
"imacp_c":1.0
},
"lower_bound":-1000.0,
"upper_bound":1000.0,
"gene_reaction_rule":"Synpcc7942_1030",
"subsystem":"Histidine Metabolism"
},
{
"id":"CMPA",
"name":"N-carbamoylputrescine amidase",
"metabolites":{
"cbmp_c":-1.0,
"co2_c":1.0,
"h2o_c":-1.0,
"h_c":-2.0,
"nh4_c":1.0,
"ptrc_c":1.0
},
"lower_bound":0.0,
"upper_bound":1000.0,
"gene_reaction_rule":"Synpcc7942_2145",
"subsystem":"Amino acid metabolism: Proline and Arginine metabolism"
},
{
"id":"U23GAAT2",
"name":"UDP-3-O-(3-hydroxypalmitoyl)glucosamine acyltransferase (Synechococcus elongatus 7942)",
"metabolites":{
"3hpalmACP_c":-1,
"ACP_c":1.0,
"h_c":1.0,
"u23ga2_c":1,
"u3hga2_c":-1.0
},
"lower_bound":0.0,
"upper_bound":1000.0,
"gene_reaction_rule":"Synpcc7942_1449",
"subsystem":"Lipopolysaccharide/O-antigen Biosynthesis"
},
{
"id":"PGK",
"name":"Phosphoglycerate kinase",
"metabolites":{
"13dpg_c":1.0,
"3pg_c":-1.0,
"adp_c":1.0,
"atp_c":-1.0
},
"lower_bound":-1000.0,
"upper_bound":1000.0,
"gene_reaction_rule":"Synpcc7942_1116",
"subsystem":"Glycolysis/Gluconeogenesis"
},
{
"id":"IMPD",
"name":"IMP dehydrogenase",
"metabolites":{
"h2o_c":-1.0,
"h_c":1.0,
"imp_c":-1.0,
"nad_c":-1.0,
"nadh_c":1.0,
"xmp_c":1.0
},
"lower_bound":0.0,
"upper_bound":1000.0,
"gene_reaction_rule":"Synpcc7942_1831",
"subsystem":"Purine and Pyrimidine Biosynthesis"
},
{
"id":"LPOR",
"name":"Light dependent protochlorophyllide oxidoreductase",
"metabolites":{
"chlda_c":1.0,
"h_c":-1.0,
"nadp_c":1.0,
"nadph_c":-1.0,
"pchlld*_c":-1
},
"lower_bound":0.0,
"upper_bound":1000.0,
"gene_reaction_rule":"Synpcc7942_2503",
"subsystem":"Porphyrin and chlorophyll metabolism"
},
{
"id":"CHRPL",
"name":"Chorismate pyruvate lyase",
"metabolites":{
"4hbz_c":1.0,
"chor_c":-1.0,
"pyr_c":1.0
},
"lower_bound":0.0,
"upper_bound":1000.0,
"gene_reaction_rule":"Synpcc7942_0091",
"subsystem":"Plastoquinol biosynthesis"
},
{
"id":"GCALDDy",
"name":"Glycolaldehyde dehydrogenase (NADPH utilizing)",
"metabolites":{
"gcald_c":-1.0,
"glyclt_c":1.0,
"h2o_c":-1.0,
"h_c":2.0,
"nadp_c":-1,
"nadph_c":1
},
"lower_bound":0.0,
"upper_bound":1000.0,
"gene_reaction_rule":"Synpcc7942_0489",
"subsystem":"Cofactor biosynthesis: Folate biosynthesis"
},
{
"id":"RNDR1",
"name":"Ribonucleoside-diphosphate reductase (ADP)",
"metabolites":{
"adp_c":-1.0,
"dadp_c":1.0,
"h2o_c":1.0,
"trdox_c":1.0,
"trdrd_c":-1.0
},
"lower_bound":0.0,
"upper_bound":1000.0,
"gene_reaction_rule":"Synpcc7942_1609",
"subsystem":"Purine and Pyrimidine Biosynthesis"
},
{
"id":"AIRC2",
"name":"Phosphoribosylaminoimidazole carboxylase",
"metabolites":{
"5caiz_c":1.0,
"adp_c":1.0,
"air_c":-1.0,
"atp_c":-1.0,
"h_c":1.0,
"hco3_c":-1.0,
"pi_c":1.0
},
"lower_bound":0.0,
"upper_bound":1000.0,
"gene_reaction_rule":"Synpcc7942_1428",
"subsystem":"Purine and Pyrimidine Biosynthesis"
},
{
"id":"MTAP",
"name":"5  methylthioadenosine phosphorylase",
"metabolites":{
"5mdr1p_c":1.0,
"5mta_c":-1.0,
"ade_c":1.0,
"pi_c":-1.0
},
"lower_bound":0.0,
"upper_bound":1000.0,
"gene_reaction_rule":"Synpcc7942_0923",
"subsystem":"Amino acid metabolism: Cysteine and Methionine metabolism"
},
{
"id":"HEMEAS",
"name":"Heme A synthase",
"metabolites":{
"h2o_c":-1.0,
"h_c":2.0,
"hemeA_c":1.0,
"hemeO_c":-1.0,
"nad_c":-2.0,
"nadh_c":2.0
},
"lower_bound":-1000.0,
"upper_bound":1000.0,
"gene_reaction_rule":"Synpcc7942_2601",
"subsystem":"Porphyrin and chlorophyll metabolism"
},
{
"id":"DHORD3um",
"name":"Dihydoorotic acid dehydrogenase (plastoquinone)",
"metabolites":{
"dhor__S_c":-1.0,
"orot_c":1.0,
"pq_um":-1.0,
"pqh2_um":1.0
},
"lower_bound":0.0,
"upper_bound":1000.0,
"gene_reaction_rule":"Synpcc7942_0290",
"subsystem":"Purine and Pyrimidine Biosynthesis"
},
{
"id":"TRPS1",
"name":"Tryptophan synthase (indoleglycerol phosphate)",
"metabolites":{
"3ig3p_c":-1.0,
"g3p_c":1.0,
"h2o_c":1.0,
"ser__L_c":-1.0,
"trp__L_c":1.0
},
"lower_bound":0.0,
"upper_bound":1000.0,
"gene_reaction_rule":"Synpcc7942_0411 and Synpcc7942_2143",
"subsystem":"Amino acid metabolism: Phenylalanine, Tyrosine, Tryptophan biosynthesis"
},
{
"id":"NNATr",
"name":"Nicotinate-nucleotide adenylyltransferase",
"metabolites":{
"atp_c":-1.0,
"dnad_c":1.0,
"h_c":-1.0,
"nicrnt_c":-1.0,
"ppi_c":1.0
},
"lower_bound":-1000.0,
"upper_bound":1000.0,
"gene_reaction_rule":"Synpcc7942_0205 or Synpcc7942_0106",
"subsystem":"Cofactor biosynthesis: Nicotinate and Nicotinamide metabolism"
},
{
"id":"3OAR120",
"name":"3-oxoacyl-[acyl-carrier-protein] reductase (n-C12:0)",
"metabolites":{
"3hddecACP_c":1.0,
"3oddecACP_c":-1.0,
"h_c":-1.0,
"nadp_c":1.0,
"nadph_c":-1.0
},
"lower_bound":-1000.0,
"upper_bound":1000.0,
"gene_reaction_rule":"Synpcc7942_0684",
"subsystem":"Fatty acid biosynthesis"
},
{
"id":"HISTDb",
"name":"Histidinol dehydrogenase (histidine forming)",
"metabolites":{
"h2o_c":-1.0,
"h_c":2.0,
"his__L_c":1.0,
"histda_c":-1.0,
"nad_c":-1.0,
"nadh_c":1.0
},
"lower_bound":0.0,
"upper_bound":1000.0,
"gene_reaction_rule":"Synpcc7942_1519",
"subsystem":"Histidine Metabolism"
},
{
"id":"SPS",
"name":"Sucrose phosphate synthase",
"metabolites":{
"f6p_c":-1.0,
"h_c":1.0,
"suc6p_c":1.0,
"udp_c":1.0,
"udpg_c":-1.0
},
"lower_bound":0.0,
"upper_bound":1000.0,
"gene_reaction_rule":"Synpcc7942_0808",
"subsystem":"Glycogen and sucrose metabolism"
},
{
"id":"ADCL",
"name":"4-aminobenzoate synthase",
"metabolites":{
"4abz_c":1.0,
"4adcho_c":-1.0,
"h_c":1.0,
"pyr_c":1.0
},
"lower_bound":0.0,
"upper_bound":1000.0,
"gene_reaction_rule":"Synpcc7942_1335",
"subsystem":"Cofactor biosynthesis: Folate biosynthesis"
},
{
"id":"CYTK1",
"name":"Cytidylate kinase (CMP)",
"metabolites":{
"adp_c":1.0,
"atp_c":-1.0,
"cdp_c":1.0,
"cmp_c":-1.0
},
"lower_bound":-1000.0,
"upper_bound":1000.0,
"gene_reaction_rule":"Synpcc7942_1151",
"subsystem":"Purine and Pyrimidine Biosynthesis"
},
{
"id":"PSIum",
"name":"Photosystem I",
"metabolites":{
"fdxox_c":-0.99,
"fdxrd_c":0.99,
"o2_c":-0.01,
"o2s_c":0.01,
"p700*_um":-1.0,
"p700_um":1.0,
"pccu1p_u":-1.0,
"pccu2p_u":1.0
},
"lower_bound":0.0,
"upper_bound":1000.0,
"gene_reaction_rule":"Synpcc7942_0407 and Synpcc7942_0535 and Synpcc7942_0654 and Synpcc7942_0920 and Synpcc7942_1002 and Synpcc7942_1249 and Synpcc7942_1250 and Synpcc7942_1322 and Synpcc7942_1912a and Synpcc7942_2048 and Synpcc7942_2049 and Synpcc7942_2321 and Synpcc7942_2342 and Synpcc7942_2343 and Synpcc7942_2513",
"subsystem":"Photosynthesis/respiration"
},
{
"id":"Cobalt2abcppI",
"name":"Cobalt II transport via ABC system periplasm I",
"metabolites":{
"adp_c":1.0,
"atp_c":-1.0,
"cobalt2_c":1.0,
"cobalt2_p":-1.0,
"h2o_c":-1.0,
"h_c":1.0,
"pi_c":1.0
},
"lower_bound":0.0,
"upper_bound":1000.0,
"gene_reaction_rule":"Synpcc7942_2341 and Synpcc7942_0560 and Synpcc7942_1639",
"subsystem":"Transport: Inner Membrane"
},
{
"id":"THRS",
"name":"Threonine synthase",
"metabolites":{
"h2o_c":-1.0,
"phom_c":-1.0,
"pi_c":1.0,
"thr__L_c":1.0
},
"lower_bound":0.0,
"upper_bound":1000.0,
"gene_reaction_rule":"Synpcc7942_2612 or Synpcc7942_1782",
"subsystem":"Amino acid metabolism: Glycine, Serine and Threonine metabolism"
},
{
"id":"AOXPBDC",
"name":"2-Amino-3-oxo-4-phosphonooxybutyrate decarboxylation (spontaneous)",
"metabolites":{
"2a3pp_c":-1.0,
"3a2oxpp_c":1.0,
"co2_c":1.0,
"h_c":-1.0
},
"lower_bound":0.0,
"upper_bound":1000.0,
"gene_reaction_rule":"",
"subsystem":"Cofactor biosynthesis: Vitamin B6"
},
{
"id":"NAMNPP",
"name":"Nicotinic acid mononucleotide pyrophosphorylase",
"metabolites":{
"adp_c":1.0,
"atp_c":-1.0,
"h2o_c":-1.0,
"nac_c":-1.0,
"nicrnt_c":1.0,
"pi_c":1.0,
"ppi_c":1.0,
"prpp_c":-1.0
},
"lower_bound":-1000.0,
"upper_bound":1000.0,
"gene_reaction_rule":"Synpcc7942_0206",
"subsystem":"Cofactor biosynthesis: Nicotinate and Nicotinamide metabolism"
},
{
"id":"PERD",
"name":"Erythronate 4-phosphate (4per) dehydrogenase",
"metabolites":{
"4per_c":-1.0,
"h_c":1.0,
"nad_c":-1.0,
"nadh_c":1.0,
"ohpb_c":1.0
},
"lower_bound":0.0,
"upper_bound":1000.0,
"gene_reaction_rule":"Synpcc7942_1596",
"subsystem":"Cofactor biosynthesis: Vitamin B6"
},
{
"id":"DAPDC",
"name":"Diaminopimelate decarboxylase",
"metabolites":{
"26dap__M_c":-1.0,
"co2_c":1.0,
"h_c":-1.0,
"lys__L_c":1.0
},
"lower_bound":0.0,
"upper_bound":1000.0,
"gene_reaction_rule":"Synpcc7942_0262",
"subsystem":"Amino acid metabolism: Lysine biosynthesis"
},
{
"id":"COCHL",
"name":"Cobaltochelatase",
"metabolites":{
"adp_c":1.0,
"atp_c":-1.0,
"co2dam_c":1.0,
"cobalt2_c":-1.0,
"h2o_c":-1.0,
"h_c":3.0,
"hgbam_c":-1.0,
"pi_c":1.0
},
"lower_bound":0.0,
"upper_bound":1000.0,
"gene_reaction_rule":"Synpcc7942_0097 and Synpcc7942_0827",
"subsystem":"Cofactor biosynthesis: Vitamin B12"
},
{
"id":"3OAR100",
"name":"3-oxoacyl-[acyl-carrier-protein] reductase (n-C10:0)",
"metabolites":{
"3hdecACP_c":1.0,
"3odecACP_c":-1.0,
"h_c":-1.0,
"nadp_c":1.0,
"nadph_c":-1.0
},
"lower_bound":-1000.0,
"upper_bound":1000.0,
"gene_reaction_rule":"Synpcc7942_0684",
"subsystem":"Fatty acid biosynthesis"
},
{
"id":"PFK_3",
"name":"Phosphofructokinase (s7p)",
"metabolites":{
"adp_c":1.0,
"atp_c":-1.0,
"h_c":1.0,
"s17bp_c":1.0,
"s7p_c":-1.0
},
"lower_bound":0.0,
"upper_bound":1000.0,
"gene_reaction_rule":"Synpcc7942_0592",
"subsystem":"Calvin cycle/Pentose phosphate pathway"
},
{
"id":"PPK2r",
"name":"Polyphosphate kinase",
"metabolites":{
"adp_c":1.0,
"atp_c":-1.0,
"ppi_c":-1.0,
"pppi_c":1.0
},
"lower_bound":-1000.0,
"upper_bound":1000.0,
"gene_reaction_rule":"Synpcc7942_1566",
"subsystem":"Inorganic Ion Transport and Metabolism"
},
{
"id":"ZNabcpp",
"name":"Zinc (Zn+2) transport via ABC system (periplasm)",
"metabolites":{
"adp_c":1.0,
"atp_c":-1.0,
"h2o_c":-1.0,
"h_c":1.0,
"pi_c":1.0,
"zn2_c":1.0,
"zn2_p":-1.0
},
"lower_bound":-1000.0,
"upper_bound":1000.0,
"gene_reaction_rule":"(Synpcc7942_1316 and Synpcc7942_1317 and Synpcc7942_1318) or (Synpcc7942_2573 and Synpcc7942_2574 and Synpcc7942_2575)",
"subsystem":"Transport: Inner Membrane"
},
{
"id":"GLYDHDA",
"name":"Gylcine dehydrogenase (deamidating)",
"metabolites":{
"glx_c":1.0,
"gly_c":-1.0,
"h2o_c":-1.0,
"h_c":1.0,
"nad_c":-1.0,
"nadh_c":1.0,
"nh4_c":1.0
},
"lower_bound":-1000.0,
"upper_bound":1000.0,
"gene_reaction_rule":"Synpcc7942_1760",
"subsystem":"Photorespiration/Glyoxylate Degredation"
},
{
"id":"ANS",
"name":"Anthranilate synthase",
"metabolites":{
"anth_c":1.0,
"chor_c":-1.0,
"gln__L_c":-1.0,
"glu__L_c":1.0,
"h_c":1.0,
"pyr_c":1.0
},
"lower_bound":0.0,
"upper_bound":1000.0,
"gene_reaction_rule":"Synpcc7942_0400 and Synpcc7942_1003",
"subsystem":"Amino acid metabolism: Phenylalanine, Tyrosine, Tryptophan biosynthesis"
},
{
"id":"SUCBZL",
"name":"O-succinylbenzoate-CoA ligase",
"metabolites":{
"amp_c":1.0,
"atp_c":-1.0,
"coa_c":-1.0,
"ppi_c":1.0,
"sbzcoa_c":1.0,
"sucbz_c":-1.0
},
"lower_bound":0.0,
"upper_bound":1000.0,
"gene_reaction_rule":"Synpcc7942_1021",
"subsystem":"Phylloquinone biosynthesis"
},
{
"id":"ADPT",
"name":"Adenine phosphoribosyltransferase",
"metabolites":{
"ade_c":-1.0,
"amp_c":1.0,
"ppi_c":1.0,
"prpp_c":-1.0
},
"lower_bound":-1000.0,
"upper_bound":1000.0,
"gene_reaction_rule":"Synpcc7942_2454",
"subsystem":"Purine and Pyrimidine Biosynthesis"
},
{
"id":"RNDR3",
"name":"Ribonucleoside-diphosphate reductase (CDP)",
"metabolites":{
"cdp_c":-1.0,
"dcdp_c":1.0,
"h2o_c":1.0,
"trdox_c":1.0,
"trdrd_c":-1.0
},
"lower_bound":0.0,
"upper_bound":1000.0,
"gene_reaction_rule":"Synpcc7942_1609",
"subsystem":"Purine and Pyrimidine Biosynthesis"
},
{
"id":"DHNANT",
"name":"1,4-dihydroxy-2-napthoyl phytyltransferase",
"metabolites":{
"co2_c":1.0,
"dhna_c":-1.0,
"dmtphllqne_c":1.0,
"nadp_c":-1.0,
"nadph_c":1.0,
"phdp_c":-1.0,
"ppi_c":1.0
},
"lower_bound":0.0,
"upper_bound":1000.0,
"gene_reaction_rule":"Synpcc7942_1366 and Synpcc7942_2508",
"subsystem":"Phylloquinone biosynthesis"
},
{
"id":"GND",
"name":"Phosphogluconate dehydrogenase",
"metabolites":{
"6pgc_c":-1.0,
"co2_c":1.0,
"nadp_c":-1.0,
"nadph_c":1.0,
"ru5p__D_c":1.0
},
"lower_bound":0.0,
"upper_bound":1000.0,
"gene_reaction_rule":"Synpcc7942_0039",
"subsystem":"Calvin cycle/Pentose phosphate pathway"
},
{
"id":"O2tcx",
"name":"Oxygen transport into the carboxyzome via diffusion",
"metabolites":{
"o2_c":-1.0,
"o2_cx":1.0
},
"lower_bound":0.0,
"upper_bound":1000.0,
"gene_reaction_rule":"",
"subsystem":"Transport: carboxyzome"
},
{
"id":"TRPS3",
"name":"Tryptophan synthase (indoleglycerol phosphate)",
"metabolites":{
"3ig3p_c":-1.0,
"g3p_c":1.0,
"indole_c":1.0
},
"lower_bound":0.0,
"upper_bound":1000.0,
"gene_reaction_rule":"Synpcc7942_0411 and Synpcc7942_2143",
"subsystem":"Amino acid metabolism: Phenylalanine, Tyrosine, Tryptophan biosynthesis"
},
{
"id":"DNTPPA",
"name":"Dihydroneopterin triphosphate pyrophosphatase",
"metabolites":{
"ahdt_c":-1.0,
"dhpmp_c":1.0,
"h2o_c":-1.0,
"h_c":1.0,
"ppi_c":1.0
},
"lower_bound":0.0,
"upper_bound":1000.0,
"gene_reaction_rule":"",
"subsystem":"Cofactor biosynthesis: Folate biosynthesis"
},
{
"id":"HOXGfx",
"name":"Heme oxygenase 1 (ferredoxin utilizing)",
"metabolites":{
"biliverd_c":1.0,
"co_c":1.0,
"fdxox_c":6.0,
"fdxrd_c":-6.0,
"fe2_c":1.0,
"h2o_c":3.0,
"h_c":-8.0,
"o2_c":-3.0,
"pheme_c":-1.0
},
"lower_bound":0.0,
"upper_bound":1000.0,
"gene_reaction_rule":"Synpcc7942_1858",
"subsystem":"Porphyrin and chlorophyll metabolism"
},
{
"id":"TMPPP",
"name":"Thiamine-phosphate diphoshorylase",
"metabolites":{
"2mahmp_c":-1.0,
"co2_c":1.0,
"cthzp_c":-1.0,
"h_c":-2.0,
"ppi_c":1.0,
"thmmp_c":1.0
},
"lower_bound":0.0,
"upper_bound":1000.0,
"gene_reaction_rule":"Synpcc7942_1057",
"subsystem":"Cofactor biosynthesis: Thiamine (B1)"
},
{
"id":"TALA",
"name":"Transaldolase",
"metabolites":{
"e4p_c":1.0,
"f6p_c":1.0,
"g3p_c":-1.0,
"s7p_c":-1.0
},
"lower_bound":-1000.0,
"upper_bound":1000.0,
"gene_reaction_rule":"Synpcc7942_2297",
"subsystem":"Calvin cycle/Pentose phosphate pathway"
},
{
"id":"ACONT",
"name":"Aconitase",
"metabolites":{
"cit_c":-1,
"icit_c":1.0
},
"lower_bound":-1000.0,
"upper_bound":1000.0,
"gene_reaction_rule":"Synpcc7942_0903",
"subsystem":"Pyruvate metabolism/TCA Reactions"
},
{
"id":"IGPS",
"name":"Indole-3-glycerol-phosphate synthase",
"metabolites":{
"2cpr5p_c":-1.0,
"3ig3p_c":1.0,
"co2_c":1.0,
"h2o_c":1.0,
"h_c":-1.0
},
"lower_bound":0.0,
"upper_bound":1000.0,
"gene_reaction_rule":"Synpcc7942_1197",
"subsystem":"Amino acid metabolism: Phenylalanine, Tyrosine, Tryptophan biosynthesis"
},
{
"id":"HBZNPT",
"name":"Hydroxybenzoate nonaprenyltransferase",
"metabolites":{
"3nphb_c":1.0,
"4hbz_c":-1.0,
"npdp_c":-1.0,
"ppi_c":1.0
},
"lower_bound":0.0,
"upper_bound":1000.0,
"gene_reaction_rule":"Synpcc7942_1964",
"subsystem":"Plastoquinol biosynthesis"
},
{
"id":"HSDyi",
"name":"Homoserine dehydrogenase  NADP   irreversible",
"metabolites":{
"aspsa_c":-1.0,
"h_c":-1.0,
"hom__L_c":1.0,
"nadp_c":1.0,
"nadph_c":-1.0
},
"lower_bound":0.0,
"upper_bound":1000.0,
"gene_reaction_rule":"Synpcc7942_2090",
"subsystem":"Amino acid metabolism: Glycine, Serine and Threonine metabolism"
},
{
"id":"GLYOX",
"name":"Hydroxyacylglutathione hydrolase",
"metabolites":{
"gthrd_c":1.0,
"h2o_c":-1.0,
"h_c":1.0,
"lac__D_c":1.0,
"lgt__S_c":-1.0
},
"lower_bound":0.0,
"upper_bound":1000.0,
"gene_reaction_rule":"Synpcc7942_0937 or Synpcc7942_1403",
"subsystem":"Calvin cycle/Pentose phosphate pathway"
},
{
"id":"CBMD",
"name":"Carbamate deaminase",
"metabolites":{
"cbm_c":-1.0,
"co2_c":1.0,
"h_c":-2.0,
"nh4_c":1.0
},
"lower_bound":0.0,
"upper_bound":1000.0,
"gene_reaction_rule":"",
"subsystem":"Nitrogen metabolism"
},
{
"id":"AICART",
"name":"Phosphoribosylaminoimidazolecarboxamide formyltransferase",
"metabolites":{
"10fthf_c":-1.0,
"aicar_c":-1.0,
"fprica_c":1.0,
"thf_c":1.0
},
"lower_bound":0.0,
"upper_bound":1000.0,
"gene_reaction_rule":"Synpcc7942_0396",
"subsystem":"Purine and Pyrimidine Biosynthesis"
},
{
"id":"UDPSQS",
"name":"UDP-sulfoquinovose synthase",
"metabolites":{
"h2o_c":1.0,
"h_c":-1,
"so3_c":-1.0,
"udpg_c":-1.0,
"udpsq_c":1.0
},
"lower_bound":0.0,
"upper_bound":1000.0,
"gene_reaction_rule":"Synpcc7942_0578",
"subsystem":"Sulfolipid biosynthesis"
},
{
"id":"GK1",
"name":"Guanylate kinase (GMP:ATP)",
"metabolites":{
"adp_c":1.0,
"atp_c":-1.0,
"gdp_c":1.0,
"gmp_c":-1.0
},
"lower_bound":-1000.0,
"upper_bound":1000.0,
"gene_reaction_rule":"Synpcc7942_1191",
"subsystem":"Purine and Pyrimidine Biosynthesis"
},
{
"id":"OXADC",
"name":"Oxalate decarboxylase",
"metabolites":{
"co2_c":1.0,
"for_c":1.0,
"h_c":-1.0,
"oxa_c":-1.0
},
"lower_bound":0.0,
"upper_bound":1000.0,
"gene_reaction_rule":"Synpcc7942_2388",
"subsystem":"Photorespiration/Glyoxylate Degredation"
},
{
"id":"PC6AS",
"name":"Precorrin-6A synthase",
"metabolites":{
"ac_c":1.0,
"ahcys_c":1.0,
"amet_c":-1.0,
"h2o_c":-1.0,
"h_c":1.0,
"pre5_c":-1.0,
"pre6a_c":1.0
},
"lower_bound":0.0,
"upper_bound":1000.0,
"gene_reaction_rule":"Synpcc7942_0190",
"subsystem":"Cofactor biosynthesis: Vitamin B12"
},
{
"id":"PPND",
"name":"Prephenate dehydrogenase",
"metabolites":{
"34hpp_c":1.0,
"co2_c":1.0,
"nad_c":-1.0,
"nadh_c":1.0,
"pphn_c":-1.0
},
"lower_bound":0.0,
"upper_bound":1000.0,
"gene_reaction_rule":"Synpcc7942_0660",
"subsystem":"Amino acid metabolism: Phenylalanine, Tyrosine, Tryptophan biosynthesis"
},
{
"id":"IPDPS",
"name":"1-hydroxy-2-methyl-2-(E)-butenyl 4-diphosphate reductase (ipdp)",
"metabolites":{
"h2mb4p_c":-1.0,
"h2o_c":1.0,
"h_c":-1.0,
"ipdp_c":1.0,
"nadp_c":1.0,
"nadph_c":-1.0
},
"lower_bound":0.0,
"upper_bound":1000.0,
"gene_reaction_rule":"Synpcc7942_0073",
"subsystem":"Terpenoid Biosynthesis"
},
{
"id":"H4THDPS",
"name":"4-hydroxy-tetrahydrodipicolinate synthase",
"metabolites":{
"4hthdp_c":1.0,
"aspsa_c":-1.0,
"h2o_c":1.0,
"h_c":1.0,
"pyr_c":-1.0
},
"lower_bound":0.0,
"upper_bound":1000.0,
"gene_reaction_rule":"Synpcc7942_1847",
"subsystem":"Amino acid metabolism: Lysine biosynthesis"
},
{
"id":"3HAD160",
"name":"3-hydroxyacyl-[acyl-carrier-protein] dehydratase (n-C16:0)",
"metabolites":{
"3hpalmACP_c":-1.0,
"h2o_c":1.0,
"tpalm2eACP_c":1.0
},
"lower_bound":-1000.0,
"upper_bound":1000.0,
"gene_reaction_rule":"Synpcc7942_0930",
"subsystem":"Fatty acid biosynthesis"
},
{
"id":"HISTDa",
"name":"Histidinol dehydrogenase step (Histidinal forming)",
"metabolites":{
"h_c":1.0,
"histd_c":-1.0,
"histda_c":1.0,
"nad_c":-1.0,
"nadh_c":1.0
},
"lower_bound":0.0,
"upper_bound":1000.0,
"gene_reaction_rule":"Synpcc7942_1519",
"subsystem":"Histidine Metabolism"
},
{
"id":"ADSL1r",
"name":"Adenylsuccinate lyase",
"metabolites":{
"amp_c":1.0,
"dcamp_c":-1.0,
"fum_c":1.0
},
"lower_bound":0.0,
"upper_bound":1000.0,
"gene_reaction_rule":"Synpcc7942_0315",
"subsystem":"Purine and Pyrimidine Biosynthesis"
},
{
"id":"H2Otu_syn",
"name":"H2O transport via diffusion (tilacoid)",
"metabolites":{
"h2o_c":1.0,
"h2o_u":-1.0
},
"lower_bound":-1000.0,
"upper_bound":1000.0,
"gene_reaction_rule":"",
"subsystem":"Transport: Thylakoid Membrane"
},
{
"id":"ADOCBLS",
"name":"Adenosylcobalamin 5'-phosphate synthase",
"metabolites":{
"adocbl_c":1.0,
"agdpcbi_c":-1.0,
"gmp_c":1.0,
"h_c":1.0,
"rdmbzi_c":-1.0
},
"lower_bound":0.0,
"upper_bound":1000.0,
"gene_reaction_rule":"Synpcc7942_0454",
"subsystem":"Cofactor biosynthesis: Vitamin B12"
},
{
"id":"PDS2",
"name":"Phytofluene dehydrogenase",
"metabolites":{
"h_c":1.0,
"nadp_c":-1.0,
"nadph_c":1.0,
"phytfl_c":-1.0,
"zcarote_c":1.0
},
"lower_bound":0.0,
"upper_bound":1000.0,
"gene_reaction_rule":"Synpcc7942_1983",
"subsystem":"Carotenoid biosynthesis"
},
{
"id":"ALAALAr",
"name":"D-alanine-D-alanine ligase (reversible)",
"metabolites":{
"adp_c":1.0,
"ala__D_c":-2.0,
"alaala_c":1.0,
"atp_c":-1.0,
"h_c":1.0,
"pi_c":1.0
},
"lower_bound":0.0,
"upper_bound":1000.0,
"gene_reaction_rule":"Synpcc7942_2375",
"subsystem":"Murein Biosynthesis/Recycling"
},
{
"id":"ACOATA",
"name":"Acetyl-CoA ACP transacylase",
"metabolites":{
"ACP_c":-1.0,
"acACP_c":1.0,
"accoa_c":-1.0,
"coa_c":1.0
},
"lower_bound":0.0,
"upper_bound":1000.0,
"gene_reaction_rule":"Synpcc7942_1455",
"subsystem":"Fatty acid biosynthesis"
},
{
"id":"GLYCK",
"name":"Glycerate kinase",
"metabolites":{
"3pg_c":1.0,
"adp_c":1.0,
"atp_c":-1.0,
"glyc__R_c":-1.0,
"h_c":1.0
},
"lower_bound":0.0,
"upper_bound":1000.0,
"gene_reaction_rule":"Synpcc7942_0996",
"subsystem":"Photorespiration/Glyoxylate Degredation"
},
{
"id":"MAN1PT",
"name":"Mannose 1 phosphate guanylyltransferase",
"metabolites":{
"gdpmann_c":1.0,
"gtp_c":-1.0,
"h_c":-1.0,
"man1p_c":-1.0,
"ppi_c":1.0
},
"lower_bound":0.0,
"upper_bound":1000.0,
"gene_reaction_rule":"Synpcc7942_1608 or Synpcc7942_0888 or Synpcc7942_0498 or Synpcc7942_1973",
"subsystem":"Nucleotide sugar metabolism"
},
{
"id":"DMBZIDS2",
"name":"5,6-dimethylbenzimidazole synthase",
"metabolites":{
"dialurate_c":1.0,
"dmbzid_c":1.0,
"e4p_c":1.0,
"fmnh2_c":-1.0,
"h2o_c":1.0,
"h_c":-1.0,
"nad_c":1.0,
"nadh_c":-1.0,
"o2_c":-1.0
},
"lower_bound":0.0,
"upper_bound":1000.0,
"gene_reaction_rule":"Synpcc7942_2008 or Synpcc7942_1659",
"subsystem":"Cofactor biosynthesis: Riboflavin biosynthesis"
},
{
"id":"CS",
"name":"Citrate synthase",
"metabolites":{
"accoa_c":-1.0,
"cit_c":1.0,
"coa_c":1.0,
"h2o_c":-1.0,
"h_c":1.0,
"oaa_c":-1.0
},
"lower_bound":0.0,
"upper_bound":1000.0,
"gene_reaction_rule":"Synpcc7942_0612",
"subsystem":"Pyruvate metabolism/TCA Reactions"
},
{
"id":"DMATT",
"name":"Dimethylallyltranstransferase",
"metabolites":{
"dmpp_c":-1.0,
"grdp_c":1.0,
"ipdp_c":-1.0,
"ppi_c":1.0
},
"lower_bound":0.0,
"upper_bound":1000.0,
"gene_reaction_rule":"Synpcc7942_0776",
"subsystem":"Terpenoid Biosynthesis"
},
{
"id":"PSP_L",
"name":"Phosphoserine phosphatase (L-serine)",
"metabolites":{
"h2o_c":-1.0,
"pi_c":1.0,
"pser__L_c":-1.0,
"ser__L_c":1.0
},
"lower_bound":0.0,
"upper_bound":1000.0,
"gene_reaction_rule":"Synpcc7942_0485",
"subsystem":"Amino acid metabolism: Glycine, Serine and Threonine metabolism"
},
{
"id":"NDPK3",
"name":"Nucleoside-diphosphate kinase (ATP:CDP)",
"metabolites":{
"adp_c":1.0,
"atp_c":-1.0,
"cdp_c":-1.0,
"ctp_c":1.0
},
"lower_bound":-1000.0,
"upper_bound":1000.0,
"gene_reaction_rule":"Synpcc7942_2497",
"subsystem":"Purine and Pyrimidine Biosynthesis"
},
{
"id":"G3PD2",
"name":"Glycerol-3-phosphate dehydrogenase (NADP)",
"metabolites":{
"dhap_c":1.0,
"glyc3p_c":-1.0,
"h_c":1.0,
"nadp_c":-1,
"nadph_c":1
},
"lower_bound":-1000.0,
"upper_bound":1000.0,
"gene_reaction_rule":"Synpcc7942_2522",
"subsystem":"Phosphoglycerolipid metabolism"
},
{
"id":"PHYTES",
"name":"Geranylgeranyl-diphosphate geranylgeranyl-diphosphate geranylgeranyltransferase",
"metabolites":{
"ggdp_c":-2.0,
"ppi_c":1.0,
"prephytedp_c":1.0
},
"lower_bound":0.0,
"upper_bound":1000.0,
"gene_reaction_rule":"Synpcc7942_1984",
"subsystem":"Carotenoid biosynthesis"
},
{
"id":"MOHMT",
"name":"3-methyl-2-oxobutanoate hydroxymethyltransferase",
"metabolites":{
"2dhp_c":1.0,
"3mob_c":-1.0,
"h2o_c":-1.0,
"mlthf_c":-1.0,
"thf_c":1.0
},
"lower_bound":0.0,
"upper_bound":1000.0,
"gene_reaction_rule":"Synpcc7942_2381",
"subsystem":"Cofactor biosynthesis: Pantothenate and CoA biosynthesis"
},
{
"id":"FBA",
"name":"Fructose-bisphosphate aldolase",
"metabolites":{
"dhap_c":1.0,
"fdp_c":-1.0,
"g3p_c":1.0
},
"lower_bound":-1000.0,
"upper_bound":1000.0,
"gene_reaction_rule":"Synpcc7942_1443",
"subsystem":"Glycolysis/Gluconeogenesis"
},
{
"id":"ACLSa",
"name":"Acetolactate synthase (step 1)",
"metabolites":{
"2ahethmpp_c":1.0,
"co2_c":1.0,
"h_c":-1.0,
"pyr_c":-1.0,
"thmpp_c":-1.0
},
"lower_bound":0.0,
"upper_bound":1000.0,
"gene_reaction_rule":"Synpcc7942_0139 and Synpcc7942_2434",
"subsystem":"Amino acid metabolism: Valine, Leucine and Isoleucine biosynthesis"
},
{
"id":"ASADi",
"name":"Aspartate semialdehyde dehydrogenase  irreversible",
"metabolites":{
"4pasp_c":-1.0,
"aspsa_c":1.0,
"h_c":-1.0,
"nadp_c":1.0,
"nadph_c":-1.0,
"pi_c":1.0
},
"lower_bound":0.0,
"upper_bound":1000.0,
"gene_reaction_rule":"Synpcc7942_1848",
"subsystem":"Amino acid metabolism: Glycine, Serine and Threonine metabolism"
},
{
"id":"PSCVT",
"name":"3-phosphoshikimate 1-carboxyvinyltransferase",
"metabolites":{
"3psme_c":1.0,
"pep_c":-1.0,
"pi_c":1.0,
"skm5p_c":-1.0
},
"lower_bound":-1000.0,
"upper_bound":1000.0,
"gene_reaction_rule":"Synpcc7942_0232",
"subsystem":"Amino acid metabolism: Phenylalanine, Tyrosine, Tryptophan biosynthesis"
},
{
"id":"TYRTA",
"name":"Tyrosine transaminase",
"metabolites":{
"34hpp_c":1.0,
"akg_c":-1.0,
"glu__L_c":1.0,
"tyr__L_c":-1.0
},
"lower_bound":-1000.0,
"upper_bound":1000.0,
"gene_reaction_rule":"Synpcc7942_2545",
"subsystem":"Amino acid metabolism: Phenylalanine, Tyrosine, Tryptophan biosynthesis"
},
{
"id":"SERAT",
"name":"Serine O-acetyltransferase",
"metabolites":{
"accoa_c":-1.0,
"acser_c":1.0,
"coa_c":1.0,
"ser__L_c":-1.0
},
"lower_bound":0.0,
"upper_bound":1000.0,
"gene_reaction_rule":"Synpcc7942_2420 or Synpcc7942_B2663",
"subsystem":"Amino acid metabolism: Cysteine and Methionine metabolism"
},
{
"id":"DHFS",
"name":"Dihydrofolate synthase",
"metabolites":{
"adp_c":1.0,
"atp_c":-1.0,
"dhf_c":1.0,
"dhpt_c":-1.0,
"glu__L_c":-1.0,
"h_c":1.0,
"pi_c":1.0
},
"lower_bound":0.0,
"upper_bound":1000.0,
"gene_reaction_rule":"Synpcc7942_0944",
"subsystem":"Cofactor biosynthesis: Folate biosynthesis"
},
{
"id":"AMPMS3",
"name":"4-amino-2-methyl-5-phosphomethylpyrimidine synthetase",
"metabolites":{
"4ampm_c":1.0,
"air_c":-1.0,
"amet_c":-1.0,
"co_c":1.0,
"dad_5_c":1.0,
"for_c":1.0,
"h_c":2.0,
"met__L_c":1.0
},
"lower_bound":-1000.0,
"upper_bound":1000.0,
"gene_reaction_rule":"Synpcc7942_1096",
"subsystem":"Cofactor biosynthesis: Thiamine (B1)"
},
{
"id":"ACBIPGT",
"name":"Adenosyl cobinamide phosphate guanyltransferase",
"metabolites":{
"adocbip_c":-1.0,
"agdpcbi_c":1.0,
"gtp_c":-1.0,
"h_c":-1.0,
"ppi_c":1.0
},
"lower_bound":0.0,
"upper_bound":1000.0,
"gene_reaction_rule":"Synpcc7942_0990",
"subsystem":"Cofactor biosynthesis: Vitamin B12"
},
{
"id":"ATPM",
"name":"Modeling: ATP Maintenance",
"metabolites":{
"adp_c":1.0,
"atp_c":-1.0,
"h2o_c":-1.0,
"h_c":1.0,
"pi_c":1.0
},
"lower_bound":0.0,
"upper_bound":1000.0,
"gene_reaction_rule":"",
"subsystem":"Biomass and maintenance functions"
},
{
"id":"SEPHCHCS",
"name":"2-succinyl-5-enolpyruvyl-6-hydroxy-3-cyclohexene-1-carboxylate synthase",
"metabolites":{
"2sephchc_c":1.0,
"akg_c":-1.0,
"co2_c":1.0,
"h_c":-1.0,
"ichor_c":-1.0
},
"lower_bound":0.0,
"upper_bound":1000.0,
"gene_reaction_rule":"Synpcc7942_1435",
"subsystem":"Phylloquinone biosynthesis"
},
{
"id":"NMNDA",
"name":"Nicotinamide-nucleotide amidase",
"metabolites":{
"h2o_c":-1.0,
"nh4_c":1.0,
"nicrnt_c":1.0,
"nmn_c":-1.0
},
"lower_bound":0.0,
"upper_bound":1000.0,
"gene_reaction_rule":"Synpcc7942_0280",
"subsystem":"Cofactor biosynthesis: Nicotinate and Nicotinamide metabolism"
},
{
"id":"IGPDH",
"name":"Imidazoleglycerol-phosphate dehydratase",
"metabolites":{
"eig3p_c":-1.0,
"h2o_c":1.0,
"imacp_c":1.0
},
"lower_bound":0.0,
"upper_bound":1000.0,
"gene_reaction_rule":"Synpcc7942_0125",
"subsystem":"Histidine Metabolism"
},
{
"id":"OMPDC",
"name":"Orotidine-5'-phosphate decarboxylase",
"metabolites":{
"co2_c":1.0,
"h_c":-1.0,
"orot5p_c":-1.0,
"ump_c":1.0
},
"lower_bound":0.0,
"upper_bound":1000.0,
"gene_reaction_rule":"Synpcc7942_2569",
"subsystem":"Purine and Pyrimidine Biosynthesis"
},
{
"id":"DCTPD",
"name":"DCTP deaminase",
"metabolites":{
"dctp_c":-1.0,
"dutp_c":1.0,
"h2o_c":-1.0,
"h_c":-1.0,
"nh4_c":1.0
},
"lower_bound":0.0,
"upper_bound":1000.0,
"gene_reaction_rule":"Synpcc7942_0717",
"subsystem":"Purine and Pyrimidine Biosynthesis"
},
{
"id":"3OAR80",
"name":"3-oxoacyl-[acyl-carrier-protein] reductase (n-C8:0)",
"metabolites":{
"3hoctACP_c":1.0,
"3ooctACP_c":-1.0,
"h_c":-1.0,
"nadp_c":1.0,
"nadph_c":-1.0
},
"lower_bound":-1000.0,
"upper_bound":1000.0,
"gene_reaction_rule":"Synpcc7942_0684",
"subsystem":"Fatty acid biosynthesis"
},
{
"id":"3OAR180",
"name":"3-oxoacyl-[acyl-carrier-protein] reductase (n-C18:0)",
"metabolites":{
"3hoctaACP_c":1.0,
"3ooctdACP_c":-1.0,
"h_c":-1.0,
"nadp_c":1.0,
"nadph_c":-1.0
},
"lower_bound":-1000.0,
"upper_bound":1000.0,
"gene_reaction_rule":"Synpcc7942_0684",
"subsystem":"Fatty acid biosynthesis"
},
{
"id":"GLUSfx",
"name":"Glutamate synthase (ferredoxin)",
"metabolites":{
"akg_c":-1.0,
"fdxox_c":2.0,
"fdxrd_c":-2.0,
"gln__L_c":-1.0,
"glu__L_c":2.0,
"h_c":-2.0
},
"lower_bound":0.0,
"upper_bound":1000.0,
"gene_reaction_rule":"Synpcc7942_0890",
"subsystem":"Amino acid metabolism: Alanine, Aspartate and Glutamate metabolism"
},
{
"id":"NADS2",
"name":"Nicotinate-mononucleotide adenylyltransferase",
"metabolites":{
"amp_c":1.0,
"atp_c":-1.0,
"dnad_c":-1.0,
"gln__L_c":-1.0,
"glu__L_c":1.0,
"h2o_c":-1.0,
"h_c":1.0,
"nad_c":1.0,
"ppi_c":1.0
},
"lower_bound":0.0,
"upper_bound":1000.0,
"gene_reaction_rule":"Synpcc7942_0105",
"subsystem":"Cofactor biosynthesis: Nicotinate and Nicotinamide metabolism"
},
{
"id":"GLUTRR",
"name":"Glutamyl-tRNA reductase",
"metabolites":{
"glu1sa_c":1.0,
"glutrna_c":-1.0,
"h_c":-1.0,
"nadp_c":1.0,
"nadph_c":-1.0,
"trnaglu_c":1.0
},
"lower_bound":0.0,
"upper_bound":1000.0,
"gene_reaction_rule":"Synpcc7942_0504",
"subsystem":"Porphyrin and chlorophyll metabolism"
},
{
"id":"G1PTT",
"name":"Glucose-1-phosphate thymidylyltransferase",
"metabolites":{
"dtdpglu_c":1.0,
"dttp_c":-1.0,
"g1p_c":-1.0,
"h_c":-1.0,
"ppi_c":1.0
},
"lower_bound":0.0,
"upper_bound":1000.0,
"gene_reaction_rule":"Synpcc7942_2101",
"subsystem":"Nucleotide sugar metabolism"
},
{
"id":"UAMAGS",
"name":"UDP-N-acetylmuramoyl-L-alanyl-D-glutamate synthetase",
"metabolites":{
"adp_c":1.0,
"atp_c":-1.0,
"glu__D_c":-1.0,
"h_c":1.0,
"pi_c":1.0,
"uama_c":-1.0,
"uamag_c":1.0
},
"lower_bound":0.0,
"upper_bound":1000.0,
"gene_reaction_rule":"Synpcc7942_1667",
"subsystem":"Murein Biosynthesis/Recycling"
},
{
"id":"FOLD3",
"name":"7,8-dihydropteroate synthase",
"metabolites":{
"2ahhmd_c":-1.0,
"4abz_c":-1.0,
"dhpt_c":1.0,
"ppi_c":1.0
},
"lower_bound":0.0,
"upper_bound":1000.0,
"gene_reaction_rule":"Synpcc7942_2303",
"subsystem":"Cofactor biosynthesis: Folate biosynthesis"
},
{
"id":"3HAD100",
"name":"3-hydroxyacyl-[acyl-carrier-protein] dehydratase (n-C10:0)",
"metabolites":{
"3hdecACP_c":-1.0,
"h2o_c":1.0,
"tdec2eACP_c":1.0
},
"lower_bound":-1000.0,
"upper_bound":1000.0,
"gene_reaction_rule":"Synpcc7942_0930",
"subsystem":"Fatty acid biosynthesis"
},
{
"id":"MEHLER",
"name":"Mehler reaction",
"metabolites":{
"h2o_c":2.0,
"h_c":-2.0,
"nadp_c":2.0,
"nadph_c":-2.0,
"o2_c":-1.0
},
"lower_bound":0.0,
"upper_bound":1000.0,
"gene_reaction_rule":"Synpcc7942_1809 and Synpcc7942_1810",
"subsystem":"Photosynthesis/respiration"
},
{
"id":"GALUi",
"name":"UTP-glucose-1-phosphate uridylyltransferase (irreversible)",
"metabolites":{
"g1p_c":-1.0,
"h_c":-1.0,
"ppi_c":1.0,
"udpg_c":1.0,
"utp_c":-1.0
},
"lower_bound":-1000.0,
"upper_bound":1000.0,
"gene_reaction_rule":"Synpcc7942_1973",
"subsystem":"Nucleotide sugar metabolism"
},
{
"id":"P5CR",
"name":"Pyrroline-5-carboxylate reductase",
"metabolites":{
"1pyr5c_c":-1.0,
"h_c":-2.0,
"nadp_c":1.0,
"nadph_c":-1.0,
"pro__L_c":1.0
},
"lower_bound":0.0,
"upper_bound":1000.0,
"gene_reaction_rule":"Synpcc7942_2058",
"subsystem":"Amino acid metabolism: Proline and Arginine metabolism"
},
{
"id":"PQH2tum",
"name":"Plastoquinine insertion into the thylakoid membrane",
"metabolites":{
"pqh2_c":-1.0,
"pqh2_um":1.0
},
"lower_bound":0.0,
"upper_bound":1000.0,
"gene_reaction_rule":"",
"subsystem":"Transport: Thylakoid Membrane"
},
{
"id":"ICHORS",
"name":"Isochorismate synthase",
"metabolites":{
"chor_c":-1.0,
"ichor_c":1.0
},
"lower_bound":-1000.0,
"upper_bound":1000.0,
"gene_reaction_rule":"Synpcc7942_2188",
"subsystem":"Phylloquinone biosynthesis"
},
{
"id":"3OAS140",
"name":"3-oxoacyl-[acyl-carrier-protein] synthase (n-C14:0)",
"metabolites":{
"3omrsACP_c":1.0,
"ACP_c":1.0,
"co2_c":1.0,
"ddcaACP_c":-1.0,
"h_c":-1.0,
"malACP_c":-1.0
},
"lower_bound":0.0,
"upper_bound":1000.0,
"gene_reaction_rule":"Synpcc7942_0537",
"subsystem":"Fatty acid biosynthesis"
},
{
"id":"SBP",
"name":"Sedoheptulose-bisphosphatase",
"metabolites":{
"h2o_c":-1.0,
"pi_c":1.0,
"s17bp_c":-1.0,
"s7p_c":1.0
},
"lower_bound":0.0,
"upper_bound":1000.0,
"gene_reaction_rule":"Synpcc7942_0505",
"subsystem":"Calvin cycle/Pentose phosphate pathway"
},
{
"id":"EAR60y",
"name":"Enoyl-[acyl-carrier-protein] reductase (NADPH) (n-C6:0)",
"metabolites":{
"h_c":-1.0,
"hexACP_c":1.0,
"nadp_c":1.0,
"nadph_c":-1.0,
"thex2eACP_c":-1.0
},
"lower_bound":0.0,
"upper_bound":1000.0,
"gene_reaction_rule":"Synpcc7942_0126",
"subsystem":"Fatty acid biosynthesis"
},
{
"id":"O2tu",
"name":"O2 transport (diffusion), lumen",
"metabolites":{
"o2_c":1.0,
"o2_u":-1.0
},
"lower_bound":-1000.0,
"upper_bound":1000.0,
"gene_reaction_rule":"",
"subsystem":"Transport: Thylakoid Membrane"
},
{
"id":"SULabcpp",
"name":"Sulfate transport via ABC system (periplasm)",
"metabolites":{
"adp_c":1.0,
"atp_c":-1.0,
"h2o_c":-1.0,
"h_c":1.0,
"pi_c":1.0,
"so4_c":1.0,
"so4_p":-1.0
},
"lower_bound":0.0,
"upper_bound":1000.0,
"gene_reaction_rule":"(Synpcc7942_1680 and Synpcc7942_1681 and Synpcc7942_1682 and Synpcc7942_1722) or (Synpcc7942_1685 and Synpcc7942_1686 and Synpcc7942_1687 and Synpcc7942_1688)",
"subsystem":"Transport: Inner Membrane"
},
{
"id":"PPKr",
"name":"Polyphosphate kinase",
"metabolites":{
"adp_c":1.0,
"atp_c":-1.0,
"pi_c":-1.0,
"ppi_c":1.0
},
"lower_bound":-1000.0,
"upper_bound":1000.0,
"gene_reaction_rule":"Synpcc7942_1566",
"subsystem":"Inorganic Ion Transport and Metabolism"
},
{
"id":"BM_DNA",
"name":"Biomass: DNA",
"metabolites":{
"bm_dna_c":1.0,
"datp_c":-0.7237,
"dctp_c":-0.89986,
"dgtp_c":-0.89986,
"dttp_c":-0.7237,
"ppi_c":3.24711
},
"lower_bound":0.0,
"upper_bound":1000.0,
"gene_reaction_rule":"Synpcc7942_0194 and Synpcc7942_0570 and Synpcc7942_2199 and Synpcc7942_0001 and Synpcc7942_0405 and Synpcc7942_0094 and Synpcc7942_0912",
"subsystem":"Biomass and maintenance functions"
},
{
"id":"UAPGR",
"name":"UDP-N-acetylenolpyruvoylglucosamine reductase",
"metabolites":{
"h_c":-1.0,
"nadp_c":1.0,
"nadph_c":-1.0,
"uaccg_c":-1.0,
"uamr_c":1.0
},
"lower_bound":-1000.0,
"upper_bound":1000.0,
"gene_reaction_rule":"Synpcc7942_1740",
"subsystem":"Murein Biosynthesis/Recycling"
},
{
"id":"DHAD1",
"name":"Dihydroxy-acid dehydratase (2,3-dihydroxy-3-methylbutanoate)",
"metabolites":{
"23dhmb_c":-1.0,
"3mob_c":1.0,
"h2o_c":1.0
},
"lower_bound":0.0,
"upper_bound":1000.0,
"gene_reaction_rule":"Synpcc7942_0626",
"subsystem":"Amino acid metabolism: Valine, Leucine and Isoleucine biosynthesis"
},
{
"id":"IPPS",
"name":"2-isopropylmalate synthase",
"metabolites":{
"3c3hmp_c":1.0,
"3mob_c":-1.0,
"accoa_c":-1.0,
"coa_c":1.0,
"h2o_c":-1.0,
"h_c":1.0
},
"lower_bound":0.0,
"upper_bound":1000.0,
"gene_reaction_rule":"Synpcc7942_0428",
"subsystem":"Amino acid metabolism: Valine, Leucine and Isoleucine biosynthesis"
},
{
"id":"PPBNGS",
"name":"Porphobilinogen synthase",
"metabolites":{
"5aop_c":-2.0,
"h2o_c":2.0,
"h_c":1.0,
"ppbng_c":1.0
},
"lower_bound":0.0,
"upper_bound":1000.0,
"gene_reaction_rule":"Synpcc7942_1792",
"subsystem":"Porphyrin and chlorophyll metabolism"
},
{
"id":"PRE3BS",
"name":"Precorrin-3B synthase",
"metabolites":{
"h2o_c":1.0,
"h_c":-1.0,
"nad_c":1.0,
"nadh_c":-1.0,
"o2_c":-1.0,
"pre3a_c":-1.0,
"pre3b_c":1.0
},
"lower_bound":0.0,
"upper_bound":1000.0,
"gene_reaction_rule":"Synpcc7942_1851",
"subsystem":"Cofactor biosynthesis: Vitamin B12"
},
{
"id":"PHYTES2",
"name":"Prephytoene diphosphate geranylgeranyl-diphosphategeranylgeranyltransferase",
"metabolites":{
"phyto_c":1.0,
"ppi_c":1.0,
"prephytedp_c":-1.0
},
"lower_bound":0.0,
"upper_bound":1000.0,
"gene_reaction_rule":"Synpcc7942_1984",
"subsystem":"Carotenoid biosynthesis"
},
{
"id":"3HAD80",
"name":"3-hydroxyacyl-[acyl-carrier-protein] dehydratase (n-C8:0)",
"metabolites":{
"3hoctACP_c":-1.0,
"h2o_c":1.0,
"toct2eACP_c":1.0
},
"lower_bound":-1000.0,
"upper_bound":1000.0,
"gene_reaction_rule":"Synpcc7942_0930",
"subsystem":"Fatty acid biosynthesis"
},
{
"id":"LTHRK",
"name":"L threonine kinase",
"metabolites":{
"adp_c":1.0,
"atp_c":-1.0,
"h_c":1.0,
"thr__L_c":-1.0,
"thrp_c":1.0
},
"lower_bound":0.0,
"upper_bound":1000.0,
"gene_reaction_rule":"Synpcc7942_1294 or Synpcc7942_0600 or Synpcc7942_0780 or Synpcc7942_1111 or Synpcc7942_1121",
"subsystem":"Cofactor biosynthesis: Vitamin B12"
},
{
"id":"PPS",
"name":"Phosphoenolpyruvate synthase",
"metabolites":{
"amp_c":1.0,
"atp_c":-1.0,
"h2o_c":-1.0,
"h_c":2.0,
"pep_c":1.0,
"pi_c":1.0,
"pyr_c":-1.0
},
"lower_bound":0.0,
"upper_bound":1000.0,
"gene_reaction_rule":"Synpcc7942_0781",
"subsystem":"Pyruvate metabolism/TCA Reactions"
},
{
"id":"ADCPS2",
"name":"Adenosylcobyric acid:(R)-1-aminopropan-2-yl phosphate ligase",
"metabolites":{
"adcobhex_c":-1.0,
"adocbip_c":1.0,
"adp_c":1.0,
"applp_c":-1.0,
"atp_c":-1.0,
"h_c":1.0,
"pi_c":1.0
},
"lower_bound":0.0,
"upper_bound":1000.0,
"gene_reaction_rule":"Synpcc7942_1441",
"subsystem":"Cofactor biosynthesis: Vitamin B12"
},
{
"id":"GF6PTA",
"name":"Glutamine-fructose-6-phosphate transaminase",
"metabolites":{
"f6p_c":-1.0,
"gam6p_c":1.0,
"gln__L_c":-1.0,
"glu__L_c":1.0
},
"lower_bound":-1000.0,
"upper_bound":1000.0,
"gene_reaction_rule":"Synpcc7942_0534",
"subsystem":"Murein Biosynthesis/Recycling"
},
{
"id":"O2tpp",
"name":"O2 transport via diffusion (periplasm)",
"metabolites":{
"o2_c":1.0,
"o2_p":-1.0
},
"lower_bound":-1000.0,
"upper_bound":1000.0,
"gene_reaction_rule":"",
"subsystem":"Transport: Inner Membrane"
},
{
"id":"PGMT",
"name":"Phosphoglucomutase",
"metabolites":{
"g1p_c":-1.0,
"g6p_c":1.0
},
"lower_bound":-1000.0,
"upper_bound":1000.0,
"gene_reaction_rule":"Synpcc7942_0156",
"subsystem":"Glycolysis/Gluconeogenesis"
},
{
"id":"3OAR140",
"name":"3-oxoacyl-[acyl-carrier-protein] reductase (n-C14:0)",
"metabolites":{
"3hmrsACP_c":1.0,
"3omrsACP_c":-1.0,
"h_c":-1.0,
"nadp_c":1.0,
"nadph_c":-1.0
},
"lower_bound":-1000.0,
"upper_bound":1000.0,
"gene_reaction_rule":"Synpcc7942_0684",
"subsystem":"Fatty acid biosynthesis"
},
{
"id":"NMNS",
"name":"NMN synthetase",
"metabolites":{
"h_c":-1.0,
"ncam_c":-1.0,
"nmn_c":1.0,
"ppi_c":1.0,
"prpp_c":-1.0
},
"lower_bound":-1000.0,
"upper_bound":1000.0,
"gene_reaction_rule":"Synpcc7942_0206",
"subsystem":"Cofactor biosynthesis: Nicotinate and Nicotinamide metabolism"
},
{
"id":"NDPK2",
"name":"Nucleoside-diphosphate kinase (ATP:UDP)",
"metabolites":{
"adp_c":1.0,
"atp_c":-1.0,
"udp_c":-1.0,
"utp_c":1.0
},
"lower_bound":-1000.0,
"upper_bound":1000.0,
"gene_reaction_rule":"Synpcc7942_2497",
"subsystem":"Purine and Pyrimidine Biosynthesis"
},
{
"id":"AGDI",
"name":"Agmatine deiminase",
"metabolites":{
"agm_c":-1.0,
"cbmp_c":1.0,
"h2o_c":-1.0,
"nh4_c":1.0
},
"lower_bound":0.0,
"upper_bound":1000.0,
"gene_reaction_rule":"Synpcc7942_2402",
"subsystem":"Amino acid metabolism: Proline and Arginine metabolism"
},
{
"id":"LPADSS2",
"name":"Lipid A disaccaride synthase (Synechococcus elongatus 7942)",
"metabolites":{
"h_c":1.0,
"lipidAds2_c":1.0,
"lipidX2_c":-1.0,
"u23ga2_c":-1,
"udp_c":1.0
},
"lower_bound":0.0,
"upper_bound":1000.0,
"gene_reaction_rule":"Synpcc7942_0932 and Synpcc7942_1378",
"subsystem":"Lipopolysaccharide/O-antigen Biosynthesis"
},
{
"id":"DPR",
"name":"2-dehydropantoate 2-reductase",
"metabolites":{
"2dhp_c":-1.0,
"h_c":-1.0,
"nadp_c":1.0,
"nadph_c":-1.0,
"pant__R_c":1.0
},
"lower_bound":-1000.0,
"upper_bound":1000.0,
"gene_reaction_rule":"Synpcc7942_1552",
"subsystem":"Cofactor biosynthesis: Pantothenate and CoA biosynthesis"
},
{
"id":"H2Otex",
"name":"H2O transport via diffusion (extracellular to periplasm)",
"metabolites":{
"h2o_e":-1.0,
"h2o_p":1.0
},
"lower_bound":-1000.0,
"upper_bound":1000.0,
"gene_reaction_rule":"",
"subsystem":"Transport: Outer Membrane"
},
{
"id":"TKT2",
"name":"Transketolase",
"metabolites":{
"e4p_c":-1.0,
"f6p_c":1.0,
"g3p_c":1.0,
"xu5p__D_c":-1.0
},
"lower_bound":-1000.0,
"upper_bound":1000.0,
"gene_reaction_rule":"Synpcc7942_0538",
"subsystem":"Calvin cycle/Pentose phosphate pathway"
},
{
"id":"HEX7",
"name":"Hexokinase (D-fructose:ATP)",
"metabolites":{
"adp_c":1.0,
"atp_c":-1.0,
"f6p_c":1.0,
"fru_c":-1.0,
"h_c":1.0
},
"lower_bound":0.0,
"upper_bound":1000.0,
"gene_reaction_rule":"Synpcc7942_0116",
"subsystem":"Glycolysis/Gluconeogenesis"
},
{
"id":"PPNCL2",
"name":"Phosphopantothenate-cysteine ligase",
"metabolites":{
"4ppan_c":-1.0,
"4ppcys_c":1.0,
"cmp_c":1.0,
"ctp_c":-1.0,
"cys__L_c":-1.0,
"h_c":1.0,
"ppi_c":1.0
},
"lower_bound":0.0,
"upper_bound":1000.0,
"gene_reaction_rule":"Synpcc7942_0292",
"subsystem":"Cofactor biosynthesis: Pantothenate and CoA biosynthesis"
},
{
"id":"CYTBD4cm",
"name":"Cytochrome bd oxidase (plastoquinone utilizing, non-proton translocating)",
"metabolites":{
"h2o_c":2.0,
"h_c":-4.0,
"h_p":4.0,
"o2_c":-1.0,
"pq_cm":2.0,
"pqh2_cm":-2.0
},
"lower_bound":0.0,
"upper_bound":1000.0,
"gene_reaction_rule":"Synpcc7942_1766 and Synpcc7942_1767",
"subsystem":"Photosynthesis/respiration"
},
{
"id":"GLYCOR_nadp",
"name":"D-Glycerate:NADP+ 2-oxidoreductase",
"metabolites":{
"glyc__R_c":1.0,
"h_c":-1.0,
"hpyr_c":-1.0,
"nadp_c":1.0,
"nadph_c":-1.0
},
"lower_bound":0.0,
"upper_bound":1000.0,
"gene_reaction_rule":"Synpcc7942_1857",
"subsystem":"Photorespiration/Glyoxylate Degredation"
},
{
"id":"CHORS",
"name":"Chorismate synthase",
"metabolites":{
"3psme_c":-1.0,
"chor_c":1.0,
"pi_c":1.0
},
"lower_bound":0.0,
"upper_bound":1000.0,
"gene_reaction_rule":"Synpcc7942_0212",
"subsystem":"Amino acid metabolism: Phenylalanine, Tyrosine, Tryptophan biosynthesis"
},
{
"id":"3OAR160",
"name":"3-oxoacyl-[acyl-carrier-protein] reductase (n-C16:0)",
"metabolites":{
"3hpalmACP_c":1.0,
"3opalmACP_c":-1.0,
"h_c":-1.0,
"nadp_c":1.0,
"nadph_c":-1.0
},
"lower_bound":-1000.0,
"upper_bound":1000.0,
"gene_reaction_rule":"Synpcc7942_0684",
"subsystem":"Fatty acid biosynthesis"
},
{
"id":"ADMDC",
"name":"Adenosylmethionine decarboxylase",
"metabolites":{
"amet_c":-1.0,
"ametam_c":1.0,
"co2_c":1.0,
"h_c":-1.0
},
"lower_bound":0.0,
"upper_bound":1000.0,
"gene_reaction_rule":"Synpcc7942_2043 or Synpcc7942_2249",
"subsystem":"Amino acid metabolism: Cysteine and Methionine metabolism"
},
{
"id":"PPPGO2",
"name":"Protoporphyrinogen oxidase (aerobic)",
"metabolites":{
"h2o2_c":3,
"o2_c":-3.0,
"ppp9_c":1.0,
"pppg9_c":-1.0
},
"lower_bound":0.0,
"upper_bound":1000.0,
"gene_reaction_rule":"Synpcc7942_0849",
"subsystem":"Porphyrin and chlorophyll metabolism"
},
{
"id":"ASP1DC",
"name":"Aspartate 1-decarboxylase",
"metabolites":{
"ala_B_c":1.0,
"asp__L_c":-1.0,
"co2_c":1.0,
"h_c":-1.0
},
"lower_bound":0.0,
"upper_bound":1000.0,
"gene_reaction_rule":"Synpcc7942_2310",
"subsystem":"Cofactor biosynthesis: Pantothenate and CoA biosynthesis"
},
{
"id":"DNAMTn2r",
"name":"S-Adenosyl-L-methionine:DNA (cytosine-5-)-methyltransferase",
"metabolites":{
"ahcys_c":1.0,
"amet_c":-1.0,
"dna5mtc_c":1.0,
"dna_c":-1.0,
"h_c":1.0
},
"lower_bound":0.0,
"upper_bound":1000.0,
"gene_reaction_rule":"Synpcc7942_2460",
"subsystem":"Amino acid metabolism: Cysteine and Methionine metabolism"
},
{
"id":"MI3PP",
"name":"1D-myo-inositol 3-phosphate phosphohydrolase",
"metabolites":{
"h2o_c":-1.0,
"inost_c":1.0,
"mi3p__D_c":-1.0,
"pi_c":1.0
},
"lower_bound":0.0,
"upper_bound":1000.0,
"gene_reaction_rule":"Synpcc7942_2582 or Synpcc7942_1763",
"subsystem":"Inositol phosphate metabolism"
},
{
"id":"CYSS_2",
"name":"Cysteine synthase",
"metabolites":{
"ac_c":1.0,
"acser_c":-1.0,
"cys__L_c":1.0,
"h2s_c":-1.0
},
"lower_bound":0.0,
"upper_bound":1000.0,
"gene_reaction_rule":"Synpcc7942_0171 or Synpcc7942_B2623 or Synpcc7942_B2664 or Synpcc7942_1466",
"subsystem":"Amino acid metabolism: Cysteine and Methionine metabolism"
},
{
"id":"PROHX",
"name":"Proline hydroxylase",
"metabolites":{
"4hpro__LT_c":1.0,
"akg_c":-1.0,
"co2_c":1.0,
"o2_c":-1.0,
"pro__L_c":-1.0,
"succ_c":1.0
},
"lower_bound":0.0,
"upper_bound":1000.0,
"gene_reaction_rule":"Synpcc7942_2480",
"subsystem":"Amino acid metabolism: Proline and Arginine metabolism"
},
{
"id":"FTHFD",
"name":"Formyltetrahydrofolate deformylase",
"metabolites":{
"10fthf_c":-1.0,
"for_c":1.0,
"h2o_c":-1.0,
"h_c":1.0,
"thf_c":1.0
},
"lower_bound":0.0,
"upper_bound":1000.0,
"gene_reaction_rule":"Synpcc7942_1008",
"subsystem":"Cofactor biosynthesis: Folate biosynthesis"
},
{
"id":"MEPCT",
"name":"2-C-methyl-D-erythritol 4-phosphate cytidylyltransferase",
"metabolites":{
"2me4p_c":-1.0,
"4c2me_c":1.0,
"ctp_c":-1.0,
"h_c":-1.0,
"ppi_c":1.0
},
"lower_bound":0.0,
"upper_bound":1000.0,
"gene_reaction_rule":"Synpcc7942_0681",
"subsystem":"Terpenoid Biosynthesis"
},
{
"id":"PDX5POi",
"name":"Pyridoxine 5'-phosphate oxidase",
"metabolites":{
"h2o2_c":1.0,
"o2_c":-1.0,
"pdx5p_c":-1.0,
"pydx5p_c":1.0
},
"lower_bound":-1000.0,
"upper_bound":1000.0,
"gene_reaction_rule":"Synpcc7942_0070",
"subsystem":"Cofactor biosynthesis: Vitamin B6"
},
{
"id":"PPCDC",
"name":"Phosphopantothenoylcysteine decarboxylase",
"metabolites":{
"4ppcys_c":-1.0,
"co2_c":1.0,
"h_c":-1.0,
"pan4p_c":1.0
},
"lower_bound":0.0,
"upper_bound":1000.0,
"gene_reaction_rule":"Synpcc7942_0292",
"subsystem":"Cofactor biosynthesis: Pantothenate and CoA biosynthesis"
},
{
"id":"NTD6",
"name":"5'-nucleotidase (dAMP)",
"metabolites":{
"dad_2_c":1.0,
"damp_c":-1.0,
"h2o_c":-1.0,
"pi_c":1.0
},
"lower_bound":-1000.0,
"upper_bound":1000.0,
"gene_reaction_rule":"Synpcc7942_2063",
"subsystem":"Purine and Pyrimidine Biosynthesis"
},
{
"id":"NNDMBRT",
"name":"Nicotinate-nucleotide dimethylbenzimidazole phosphoribosyltransferase",
"metabolites":{
"5prdmbz_c":1.0,
"dmbzid_c":-1.0,
"h_c":1.0,
"nac_c":1.0,
"nicrnt_c":-1.0
},
"lower_bound":0.0,
"upper_bound":1000.0,
"gene_reaction_rule":"Synpcc7942_2268",
"subsystem":"Cofactor biosynthesis: Vitamin B12"
},
{
"id":"ASNN",
"name":"L-asparaginase",
"metabolites":{
"asn__L_c":-1.0,
"asp__L_c":1.0,
"h2o_c":-1.0,
"nh4_c":1.0
},
"lower_bound":0.0,
"upper_bound":1000.0,
"gene_reaction_rule":"Synpcc7942_0166",
"subsystem":"Amino acid metabolism: Asparagine metabolism"
},
{
"id":"PRAIS",
"name":"Phosphoribosylaminoimidazole synthase",
"metabolites":{
"adp_c":1.0,
"air_c":1.0,
"atp_c":-1.0,
"fpram_c":-1.0,
"h_c":2.0,
"pi_c":1.0
},
"lower_bound":0.0,
"upper_bound":1000.0,
"gene_reaction_rule":"Synpcc7942_0851",
"subsystem":"Purine and Pyrimidine Biosynthesis"
},
{
"id":"ORNTAC",
"name":"Ornithine transacetylase",
"metabolites":{
"acglu_c":1.0,
"acorn_c":-1.0,
"glu__L_c":-1.0,
"orn_c":1.0
},
"lower_bound":0.0,
"upper_bound":1000.0,
"gene_reaction_rule":"Synpcc7942_1896",
"subsystem":"Amino acid metabolism: Proline and Arginine metabolism"
},
{
"id":"SUCBZS",
"name":"O-succinylbenzoate-CoA synthase",
"metabolites":{
"2shchc_c":-1.0,
"h2o_c":1.0,
"sucbz_c":1.0
},
"lower_bound":0.0,
"upper_bound":1000.0,
"gene_reaction_rule":"Synpcc7942_1020",
"subsystem":"Phylloquinone biosynthesis"
},
{
"id":"HGYDAS",
"name":"Hydrogenobyrinic acid a,c-diamide synthase",
"metabolites":{
"adp_c":2.0,
"atp_c":-2.0,
"gln__L_c":-2.0,
"glu__L_c":2.0,
"h2o_c":-2.0,
"h_c":2.0,
"hgbam_c":1.0,
"hgbyr_c":-1.0,
"pi_c":2.0
},
"lower_bound":0.0,
"upper_bound":1000.0,
"gene_reaction_rule":"Synpcc7942_1855",
"subsystem":"Cofactor biosynthesis: Vitamin B12"
},
{
"id":"GGDPR",
"name":"Geranylgeranyl diphosphate reductase",
"metabolites":{
"ggdp_c":-1.0,
"h_c":-3.0,
"nadp_c":3.0,
"nadph_c":-3.0,
"phdp_c":1.0
},
"lower_bound":0.0,
"upper_bound":1000.0,
"gene_reaction_rule":"Synpcc7942_0385 or Synpcc7942_0508",
"subsystem":"Terpenoid Biosynthesis"
},
{
"id":"ASPCT",
"name":"Aspartate carbamoyltransferase",
"metabolites":{
"asp__L_c":-1.0,
"cbasp_c":1.0,
"cbp_c":-1.0,
"h_c":1.0,
"pi_c":1.0
},
"lower_bound":-1000.0,
"upper_bound":1000.0,
"gene_reaction_rule":"Synpcc7942_0486 and Synpcc7942_0670",
"subsystem":"Purine and Pyrimidine Biosynthesis"
},
{
"id":"PPNDH",
"name":"Prephenate dehydratase",
"metabolites":{
"co2_c":1.0,
"h2o_c":1.0,
"h_c":-1.0,
"phpyr_c":1.0,
"pphn_c":-1.0
},
"lower_bound":0.0,
"upper_bound":1000.0,
"gene_reaction_rule":"Synpcc7942_0881",
"subsystem":"Amino acid metabolism: Phenylalanine, Tyrosine, Tryptophan biosynthesis"
},
{
"id":"NMNAT",
"name":"Nicotinamide-nucleotide adenylyltransferase",
"metabolites":{
"atp_c":-1.0,
"h_c":-1.0,
"nad_c":1.0,
"nmn_c":-1.0,
"ppi_c":1.0
},
"lower_bound":-1000.0,
"upper_bound":1000.0,
"gene_reaction_rule":"Synpcc7942_0205 or Synpcc7942_0106",
"subsystem":"Cofactor biosynthesis: Nicotinate and Nicotinamide metabolism"
},
{
"id":"ME2",
"name":"Malic enzyme (NADP)",
"metabolites":{
"co2_c":1.0,
"mal__L_c":-1.0,
"nadp_c":-1.0,
"nadph_c":1.0,
"pyr_c":1.0
},
"lower_bound":-1000.0,
"upper_bound":1000.0,
"gene_reaction_rule":"Synpcc7942_1297",
"subsystem":"Pyruvate metabolism/TCA Reactions"
},
{
"id":"APRAUR",
"name":"5-amino-6-(5-phosphoribosylamino)uracil reductase",
"metabolites":{
"5aprbu_c":1.0,
"5apru_c":-1.0,
"h_c":-1.0,
"nadp_c":1.0,
"nadph_c":-1.0
},
"lower_bound":0.0,
"upper_bound":1000.0,
"gene_reaction_rule":"",
"subsystem":"Cofactor biosynthesis: Riboflavin biosynthesis"
},
{
"id":"SADT",
"name":"Sulfate adenylyltransferase",
"metabolites":{
"aps_c":1.0,
"atp_c":-1.0,
"h_c":-1.0,
"ppi_c":1.0,
"so4_c":-1.0
},
"lower_bound":0.0,
"upper_bound":1000.0,
"gene_reaction_rule":"Synpcc7942_0295",
"subsystem":"Amino acid metabolism: Cysteine and Methionine metabolism"
},
{
"id":"LDH_D",
"name":"D-lactate dehydrogenase",
"metabolites":{
"h_c":1.0,
"lac__D_c":-1.0,
"nad_c":-1.0,
"nadh_c":1.0,
"pyr_c":1.0
},
"lower_bound":-1000.0,
"upper_bound":1000.0,
"gene_reaction_rule":"Synpcc7942_1347",
"subsystem":"Pyruvate metabolism/TCA Reactions"
},
{
"id":"DPCOAK",
"name":"Dephospho-CoA kinase",
"metabolites":{
"adp_c":1.0,
"atp_c":-1.0,
"coa_c":1.0,
"dpcoa_c":-1.0,
"h_c":1.0
},
"lower_bound":0.0,
"upper_bound":1000.0,
"gene_reaction_rule":"Synpcc7942_0273",
"subsystem":"Cofactor biosynthesis: Pantothenate and CoA biosynthesis"
},
{
"id":"O2tex",
"name":"Oxygen transport via diffusion (extracellular to periplasm)",
"metabolites":{
"o2_e":-1.0,
"o2_p":1.0
},
"lower_bound":-1000.0,
"upper_bound":1000.0,
"gene_reaction_rule":"",
"subsystem":"Transport: Outer Membrane"
},
{
"id":"DPOR",
"name":"Light independent protochlorophyllide oxidoreductase",
"metabolites":{
"adp_c":2.0,
"atp_c":-2.0,
"chlda_c":1.0,
"fdxox_c":2.0,
"fdxrd_c":-2.0,
"h2o_c":-2.0,
"pchlld_c":-1.0,
"pi_c":2.0
},
"lower_bound":0.0,
"upper_bound":0.0,
"gene_reaction_rule":"Synpcc7942_1419 and Synpcc7942_1420 and Synpcc7942_1838",
"subsystem":"Porphyrin and chlorophyll metabolism"
},
{
"id":"ARGSL",
"name":"Argininosuccinate lyase",
"metabolites":{
"arg__L_c":1.0,
"argsuc_c":-1.0,
"fum_c":1.0
},
"lower_bound":0.0,
"upper_bound":1000.0,
"gene_reaction_rule":"Synpcc7942_2475",
"subsystem":"Amino acid metabolism: Proline and Arginine metabolism"
},
{
"id":"HSK",
"name":"Homoserine kinase",
"metabolites":{
"adp_c":1.0,
"atp_c":-1.0,
"h_c":1.0,
"hom__L_c":-1.0,
"phom_c":1.0
},
"lower_bound":0.0,
"upper_bound":1000.0,
"gene_reaction_rule":"Synpcc7942_1440",
"subsystem":"Amino acid metabolism: Glycine, Serine and Threonine metabolism"
},
{
"id":"EAR120y",
"name":"Enoyl-[acyl-carrier-protein] reductase (NADPH) (n-C12:0)",
"metabolites":{
"ddcaACP_c":1.0,
"h_c":-1.0,
"nadp_c":1.0,
"nadph_c":-1.0,
"tddec2eACP_c":-1.0
},
"lower_bound":0.0,
"upper_bound":1000.0,
"gene_reaction_rule":"Synpcc7942_0126",
"subsystem":"Fatty acid biosynthesis"
},
{
"id":"BCAROHX2",
"name":"Beta-carotene hydroxylase (zeaxanthin forming)",
"metabolites":{
"bcryptox_c":-1.0,
"h2o_c":1.0,
"h_c":-1.0,
"nad_c":1.0,
"nadh_c":-1.0,
"o2_c":-1.0,
"zeax_c":1.0
},
"lower_bound":0.0,
"upper_bound":1000.0,
"gene_reaction_rule":"Synpcc7942_2439",
"subsystem":"Carotenoid biosynthesis"
},
{
"id":"HPPK",
"name":"ATP:2-amino-4-hydroxy-6-hydroxymethyl-7,8-dihydropteridine 6'-pyrophosphotransferase",
"metabolites":{
"2ahhmd_c":1.0,
"2ahhmp_c":-1.0,
"amp_c":1.0,
"atp_c":-1.0,
"h_c":1.0
},
"lower_bound":-1000.0,
"upper_bound":1000.0,
"gene_reaction_rule":"Synpcc7942_2272",
"subsystem":"Cofactor biosynthesis: Folate biosynthesis"
},
{
"id":"PPNCL3",
"name":"Phosphopantothenate-cysteine ligase",
"metabolites":{
"4ppan_c":-1.0,
"4ppcys_c":1.0,
"amp_c":1.0,
"atp_c":-1.0,
"cys__L_c":-1.0,
"h_c":1.0,
"ppi_c":1.0
},
"lower_bound":0.0,
"upper_bound":1000.0,
"gene_reaction_rule":"Synpcc7942_0292",
"subsystem":"Cofactor biosynthesis: Pantothenate and CoA biosynthesis"
},
{
"id":"AHCi",
"name":"Adenosylhomocysteinase",
"metabolites":{
"adn_c":1.0,
"ahcys_c":-1.0,
"h2o_c":-1.0,
"hcys__L_c":1.0
},
"lower_bound":0.0,
"upper_bound":1000.0,
"gene_reaction_rule":"Synpcc7942_0618",
"subsystem":"Amino acid metabolism: Cysteine and Methionine metabolism"
},
{
"id":"G6PDH2r",
"name":"Glucose 6-phosphate dehydrogenase",
"metabolites":{
"6pgl_c":1.0,
"g6p_c":-1.0,
"h_c":1.0,
"nadp_c":-1.0,
"nadph_c":1.0
},
"lower_bound":0.0,
"upper_bound":1000.0,
"gene_reaction_rule":"Synpcc7942_2334",
"subsystem":"Calvin cycle/Pentose phosphate pathway"
},
{
"id":"MPPM",
"name":"D-Mannose 6-phosphate 1,6-phosphomutase",
"metabolites":{
"man1p_c":1.0,
"man6p_c":-1.0
},
"lower_bound":-1000.0,
"upper_bound":1000.0,
"gene_reaction_rule":"Synpcc7942_1268",
"subsystem":"Nucleotide sugar metabolism"
},
{
"id":"CPPPGO2",
"name":"Oxygen Independent coproporphyrinogen-III oxidase",
"metabolites":{
"amet_c":-2.0,
"co2_c":2.0,
"cpppg3_c":-1.0,
"dad_5_c":2.0,
"met__L_c":2.0,
"pppg9_c":1.0
},
"lower_bound":0.0,
"upper_bound":0.0,
"gene_reaction_rule":"Synpcc7942_2382",
"subsystem":"Porphyrin and chlorophyll metabolism"
},
{
"id":"PC17M",
"name":"Precorrin-3B  methyltransferase",
"metabolites":{
"ahcys_c":1.0,
"amet_c":-1.0,
"h_c":2.0,
"pre3b_c":-1.0,
"pre4_c":1.0
},
"lower_bound":0.0,
"upper_bound":1000.0,
"gene_reaction_rule":"Synpcc7942_1854",
"subsystem":"Cofactor biosynthesis: Vitamin B12"
},
{
"id":"ACCOAC",
"name":"Acetyl-CoA carboxylase",
"metabolites":{
"accoa_c":-1.0,
"adp_c":1.0,
"atp_c":-1.0,
"h_c":1.0,
"hco3_c":-1.0,
"malcoa_c":1.0,
"pi_c":1.0
},
"lower_bound":0.0,
"upper_bound":1000.0,
"gene_reaction_rule":"Synpcc7942_1379 and Synpcc7942_1595 and Synpcc7942_1956 and Synpcc7942_2564",
"subsystem":"Fatty acid biosynthesis"
},
{
"id":"GLUCYS",
"name":"Gamma-glutamylcysteine synthetase",
"metabolites":{
"adp_c":1.0,
"atp_c":-1.0,
"cys__L_c":-1.0,
"glu__L_c":-1.0,
"glucys_c":1.0,
"h_c":1.0,
"pi_c":1.0
},
"lower_bound":0.0,
"upper_bound":1000.0,
"gene_reaction_rule":"Synpcc7942_2253",
"subsystem":"Metabolism of other amino acids: Glutathione metabolism"
},
{
"id":"CYNL",
"name":"Cyanate lyase",
"metabolites":{
"cbm_c":1.0,
"co2_c":1.0,
"cynt_c":-1.0,
"h_c":-1.0,
"hco3_c":-1.0
},
"lower_bound":0.0,
"upper_bound":1000.0,
"gene_reaction_rule":"Synpcc7942_2104",
"subsystem":"Nitrogen metabolism"
},
{
"id":"CYOOum",
"name":"Cytochrome aa3 oxidase (plastocyanin utilizing, H+/e-:  0.9)",
"metabolites":{
"h2o_c":2.0,
"h_c":-7.6,
"h_u":3.6,
"o2_c":-1.0,
"pccu1p_u":-4.0,
"pccu2p_u":4.0
},
"lower_bound":0.0,
"upper_bound":1000.0,
"gene_reaction_rule":"(Synpcc7942_2602 or Synpcc7942_0201) and (Synpcc7942_2603 or Synpcc7942_0202) and Synpcc7942_2604",
"subsystem":"Photosynthesis/respiration"
},
{
"id":"ACLSb",
"name":"Acetolactate synthase (step 2)",
"metabolites":{
"2ahethmpp_c":-1.0,
"alac__S_c":1.0,
"pyr_c":-1.0,
"thmpp_c":1.0
},
"lower_bound":0.0,
"upper_bound":1000.0,
"gene_reaction_rule":"Synpcc7942_0139 and Synpcc7942_2434",
"subsystem":"Amino acid metabolism: Valine, Leucine and Isoleucine biosynthesis"
},
{
"id":"DNMPPA",
"name":"Dihydroneopterin monophosphate dephosphorylase",
"metabolites":{
"dhnpt_c":1.0,
"dhpmp_c":-1.0,
"h2o_c":-1.0,
"pi_c":1.0
},
"lower_bound":0.0,
"upper_bound":1000.0,
"gene_reaction_rule":"",
"subsystem":"Cofactor biosynthesis: Folate biosynthesis"
},
{
"id":"METS",
"name":"Methionine synthase",
"metabolites":{
"5mthf_c":-1.0,
"hcys__L_c":-1.0,
"met__L_c":1.0,
"thf_c":1.0
},
"lower_bound":0.0,
"upper_bound":1000.0,
"gene_reaction_rule":"Synpcc7942_1372",
"subsystem":"Amino acid metabolism: Cysteine and Methionine metabolism"
},
{
"id":"TRPS2",
"name":"Tryptophan synthase (indole)",
"metabolites":{
"h2o_c":1.0,
"indole_c":-1.0,
"ser__L_c":-1.0,
"trp__L_c":1.0
},
"lower_bound":0.0,
"upper_bound":1000.0,
"gene_reaction_rule":"Synpcc7942_0411 and Synpcc7942_2143",
"subsystem":"Amino acid metabolism: Phenylalanine, Tyrosine, Tryptophan biosynthesis"
},
{
"id":"PRUK",
"name":"Phosphoribulokinase",
"metabolites":{
"adp_c":1.0,
"atp_c":-1.0,
"h_c":1.0,
"rb15bp_c":1.0,
"ru5p__D_c":-1.0
},
"lower_bound":0.0,
"upper_bound":1000.0,
"gene_reaction_rule":"Synpcc7942_0977",
"subsystem":"Calvin cycle/Pentose phosphate pathway"
},
{
"id":"FNOR",
"name":"Ferredoxin:NADPH oxidoreductase",
"metabolites":{
"fdxox_c":2.0,
"fdxrd_c":-2.0,
"h_c":-1.0,
"nadp_c":-1.0,
"nadph_c":1.0
},
"lower_bound":-1000.0,
"upper_bound":1000.0,
"gene_reaction_rule":"(Synpcc7942_0338 or Synpcc7942_0698 or Synpcc7942_0898 or Synpcc7942_1749) and Synpcc7942_2581 and Synpcc7942_1499 and Synpcc7942_0814 and Synpcc7942_1541 and Synpcc7942_0978",
"subsystem":"Photosynthesis/respiration"
},
{
"id":"GART",
"name":"GAR transformylase-T",
"metabolites":{
"adp_c":1.0,
"atp_c":-1.0,
"fgam_c":1.0,
"for_c":-1.0,
"gar_c":-1.0,
"h_c":1.0,
"pi_c":1.0
},
"lower_bound":0.0,
"upper_bound":1000.0,
"gene_reaction_rule":"Synpcc7942_0588",
"subsystem":"Purine and Pyrimidine Biosynthesis"
},
{
"id":"G5SADs",
"name":"L-glutamate 5-semialdehyde dehydratase (spontaneous)",
"metabolites":{
"1pyr5c_c":1.0,
"glu5sa_c":-1.0,
"h2o_c":1.0,
"h_c":1.0
},
"lower_bound":-1000.0,
"upper_bound":1000.0,
"gene_reaction_rule":"",
"subsystem":"Amino acid metabolism: Proline and Arginine metabolism"
},
{
"id":"AMPQT",
"name":"S-adenosylmethionine: 2-demethylphylloquinone methyltransferase",
"metabolites":{
"ahcys_c":1.0,
"amet_c":-1.0,
"dmtphllqne_c":-1.0,
"h_c":1.0,
"phyQ_c":1.0
},
"lower_bound":0.0,
"upper_bound":1000.0,
"gene_reaction_rule":"Synpcc7942_1099",
"subsystem":"Phylloquinone biosynthesis"
},
{
"id":"SPMDabcpp",
"name":"Spermidine transport via ABC system (periplasm)",
"metabolites":{
"adp_c":1.0,
"atp_c":-1.0,
"h2o_c":-1.0,
"h_c":1.0,
"pi_c":1.0,
"spmd_c":1.0,
"spmd_p":-1.0
},
"lower_bound":0.0,
"upper_bound":1000.0,
"gene_reaction_rule":"Synpcc7942_2266",
"subsystem":"Transport: Inner Membrane"
},
{
"id":"DHAD2",
"name":"Dihydroxy-acid dehydratase (2,3-dihydroxy-3-methylpentanoate)",
"metabolites":{
"23dhmp_c":-1.0,
"3mop_c":1.0,
"h2o_c":1.0
},
"lower_bound":0.0,
"upper_bound":1000.0,
"gene_reaction_rule":"Synpcc7942_0626",
"subsystem":"Amino acid metabolism: Valine, Leucine and Isoleucine biosynthesis"
},
{
"id":"PRAMPC",
"name":"Phosphoribosyl-AMP cyclohydrolase",
"metabolites":{
"h2o_c":-1.0,
"prbamp_c":-1.0,
"prfp_c":1.0
},
"lower_bound":0.0,
"upper_bound":1000.0,
"gene_reaction_rule":"Synpcc7942_1995",
"subsystem":"Histidine Metabolism"
},
{
"id":"3OAS80",
"name":"3-oxoacyl-[acyl-carrier-protein] synthase (n-C8:0)",
"metabolites":{
"3ooctACP_c":1.0,
"ACP_c":1.0,
"co2_c":1.0,
"h_c":-1.0,
"hexACP_c":-1.0,
"malACP_c":-1.0
},
"lower_bound":0.0,
"upper_bound":1000.0,
"gene_reaction_rule":"Synpcc7942_0537",
"subsystem":"Fatty acid biosynthesis"
},
{
"id":"G1PCTYT",
"name":"D-glucose cytidylyltransferase",
"metabolites":{
"cdpglc_c":1.0,
"ctp_c":-1.0,
"g1p_c":-1.0,
"h_c":-1.0,
"ppi_c":1.0
},
"lower_bound":0.0,
"upper_bound":1000.0,
"gene_reaction_rule":"Synpcc7942_0062",
"subsystem":"Nucleotide sugar metabolism"
},
{
"id":"BM_CELL_WALL",
"name":"Biomass: Cell wall (LPS and peptidoglycan)",
"metabolites":{
"bm_cw_c":1.0,
"colipacy_e":-0.6941390000000001,
"murein5p5p5p_p":-0.192214
},
"lower_bound":0.0,
"upper_bound":1000.0,
"gene_reaction_rule":"",
"subsystem":"Biomass and maintenance functions"
},
{
"id":"CA2abcpp",
"name":"Calcium transport via ABC system (periplasm)",
"metabolites":{
"adp_c":1.0,
"atp_c":-1.0,
"ca2_c":1.0,
"ca2_p":-1.0,
"h2o_c":-1.0,
"h_c":1.0,
"pi_c":1.0
},
"lower_bound":0.0,
"upper_bound":1000.0,
"gene_reaction_rule":"Synpcc7942_1082",
"subsystem":"Transport: Inner Membrane"
},
{
"id":"UHGADA2",
"name":"UDP-3-O-acetylglucosamine deacetylase (Synechococcus elongatus 7942)",
"metabolites":{
"ac_c":1.0,
"h2o_c":-1.0,
"u3aga2_c":-1,
"u3hga2_c":1.0
},
"lower_bound":0.0,
"upper_bound":1000.0,
"gene_reaction_rule":"Synpcc7942_0929",
"subsystem":"Lipopolysaccharide/O-antigen Biosynthesis"
},
{
"id":"ASPO6",
"name":"L-aspartate oxidase",
"metabolites":{
"asp__L_c":-1.0,
"h2o2_c":1.0,
"h_c":1.0,
"iasp_c":1.0,
"o2_c":-1.0
},
"lower_bound":0.0,
"upper_bound":1000.0,
"gene_reaction_rule":"Synpcc7942_1881",
"subsystem":"Cofactor biosynthesis: Nicotinate and Nicotinamide metabolism"
},
{
"id":"ASPK",
"name":"Aspartate kinase",
"metabolites":{
"4pasp_c":1.0,
"adp_c":1.0,
"asp__L_c":-1.0,
"atp_c":-1.0
},
"lower_bound":0.0,
"upper_bound":1000.0,
"gene_reaction_rule":"Synpcc7942_1001",
"subsystem":"Amino acid metabolism: Glycine, Serine and Threonine metabolism"
},
{
"id":"DXPS",
"name":"1-deoxy-D-xylulose 5-phosphate synthase",
"metabolites":{
"co2_c":1.0,
"dxyl5p_c":1.0,
"g3p_c":-1.0,
"h_c":-1.0,
"pyr_c":-1.0
},
"lower_bound":0.0,
"upper_bound":1000.0,
"gene_reaction_rule":"Synpcc7942_0430",
"subsystem":"Terpenoid Biosynthesis"
},
{
"id":"PRATPP",
"name":"Phosphoribosyl-ATP pyrophosphatase",
"metabolites":{
"h2o_c":-1.0,
"h_c":1.0,
"ppi_c":1.0,
"prbamp_c":1.0,
"prbatp_c":-1.0
},
"lower_bound":0.0,
"upper_bound":1000.0,
"gene_reaction_rule":"Synpcc7942_1995",
"subsystem":"Histidine Metabolism"
},
{
"id":"DDPGA",
"name":"4-hydroxy-2-oxoglutarate glyoxylate-lyase",
"metabolites":{
"4h2oglt_c":-1.0,
"glx_c":1.0,
"pyr_c":1.0
},
"lower_bound":0.0,
"upper_bound":1000.0,
"gene_reaction_rule":"Synpcc7942_0017",
"subsystem":"Amino acid metabolism: Proline and Arginine metabolism"
},
{
"id":"NH4tpp",
"name":"Ammonia reversible transport (periplasm)",
"metabolites":{
"nh4_c":1,
"nh4_p":-1.0
},
"lower_bound":0.0,
"upper_bound":1000.0,
"gene_reaction_rule":"Synpcc7942_0442 or Synpcc7942_2279",
"subsystem":"Transport: Inner Membrane"
},
{
"id":"PAPSR",
"name":"Phosphoadenylyl-sulfate reductase (thioredoxin)",
"metabolites":{
"h_c":2.0,
"pap_c":1.0,
"paps_c":-1.0,
"so3_c":1.0,
"trdox_c":1.0,
"trdrd_c":-1.0
},
"lower_bound":0.0,
"upper_bound":1000.0,
"gene_reaction_rule":"Synpcc7942_2506",
"subsystem":"Amino acid metabolism: Cysteine and Methionine metabolism"
},
{
"id":"NAD_H2",
"name":"Bidirectional [NiFe] Hydrogenase",
"metabolites":{
"h2_c":1.0,
"h_c":-1.0,
"nad_c":1.0,
"nadh_c":-1.0
},
"lower_bound":-1000.0,
"upper_bound":1000.0,
"gene_reaction_rule":"Synpcc7942_2552 and Synpcc7942_2553 and Synpcc7942_2554 and Synpcc7942_2555 and Synpcc7942_2556 and Synpcc7942_2557 and Synpcc7942_0278 and Synpcc7942_0279 and Synpcc7942_1373",
"subsystem":"Photosynthesis/respiration"
},
{
"id":"CYRDAAT",
"name":"CYRDAAT",
"metabolites":{
"adcobdam_c":1.0,
"atp_c":-1.0,
"co1dam_c":-1.0,
"h_c":-1.0,
"pppi_c":1.0
},
"lower_bound":0.0,
"upper_bound":1000.0,
"gene_reaction_rule":"Synpcc7942_0957 or Synpcc7942_1072 or Synpcc7942_1386",
"subsystem":"Cofactor biosynthesis: Vitamin B12"
},
{
"id":"NTPP8",
"name":"Nucleoside triphosphate pyrophosphorylase (utp)",
"metabolites":{
"h2o_c":-1.0,
"h_c":1.0,
"ppi_c":1.0,
"ump_c":1.0,
"utp_c":-1.0
},
"lower_bound":0.0,
"upper_bound":1000.0,
"gene_reaction_rule":"Synpcc7942_1493",
"subsystem":"Purine and Pyrimidine Biosynthesis"
},
{
"id":"PC11M",
"name":"S-adenosyl-L-methionine:precorrin-4 C11 methyltransferase",
"metabolites":{
"ahcys_c":1.0,
"amet_c":-1.0,
"h_c":1.0,
"pre4_c":-1.0,
"pre5_c":1.0
},
"lower_bound":0.0,
"upper_bound":1000.0,
"gene_reaction_rule":"Synpcc7942_1229",
"subsystem":"Cofactor biosynthesis: Vitamin B12"
},
{
"id":"ARGabcpp",
"name":"L-arginine transport via ABC system (periplasm)",
"metabolites":{
"adp_c":1.0,
"arg__L_c":1.0,
"arg__L_p":-1.0,
"atp_c":-1.0,
"h2o_c":-1.0,
"h_c":1.0,
"pi_c":1.0
},
"lower_bound":0.0,
"upper_bound":1000.0,
"gene_reaction_rule":"Synpcc7942_0246 and Synpcc7942_0247 and Synpcc7942_0248 and Synpcc7942_0249",
"subsystem":"Transport: Inner Membrane"
},
{
"id":"ARGOXRum",
"name":"Arginine:plastoquinone oxidoreductase (thylakoid)",
"metabolites":{
"5g2oxpt_c":1.0,
"arg__L_c":-1.0,
"h2o_c":-1.0,
"nh4_c":1.0,
"pq_um":-1.0,
"pqh2_um":1.0
},
"lower_bound":0.0,
"upper_bound":1000.0,
"gene_reaction_rule":"Synpcc7942_0369",
"subsystem":"Amino acid metabolism: Proline and Arginine metabolism"
},
{
"id":"PMDPHT",
"name":"Pyrimidine phosphatase",
"metabolites":{
"4r5au_c":1.0,
"5aprbu_c":-1.0,
"h2o_c":-1.0,
"pi_c":1.0
},
"lower_bound":-1000.0,
"upper_bound":1000.0,
"gene_reaction_rule":"Synpcc7942_1005",
"subsystem":"Cofactor biosynthesis: Riboflavin biosynthesis"
},
{
"id":"DAPE",
"name":"Diaminopimelate epimerase",
"metabolites":{
"26dap_LL_c":-1.0,
"26dap__M_c":1.0
},
"lower_bound":-1000.0,
"upper_bound":1000.0,
"gene_reaction_rule":"Synpcc7942_1927",
"subsystem":"Amino acid metabolism: Lysine biosynthesis"
},
{
"id":"LYCBC1",
"name":"Lycopene cyclase (gamma-carotene producing)",
"metabolites":{
"gcaro_c":1.0,
"lyc_c":-1.0
},
"lower_bound":-1000.0,
"upper_bound":1000.0,
"gene_reaction_rule":"Synpcc7942_2062 or Synpcc7942_0652",
"subsystem":"Carotenoid biosynthesis"
},
{
"id":"RB15BPtcx",
"name":"Ribulose-1,5-bisphosphatase transport into the carboxyzome",
"metabolites":{
"rb15bp_c":-1.0,
"rb15bp_cx":1.0
},
"lower_bound":0.0,
"upper_bound":1000.0,
"gene_reaction_rule":"",
"subsystem":"Transport: carboxyzome"
},
{
"id":"DB4PS",
"name":"3,4-Dihydroxy-2-butanone-4-phosphate synthase",
"metabolites":{
"db4p_c":1.0,
"for_c":1.0,
"h_c":1.0,
"ru5p__D_c":-1.0
},
"lower_bound":0.0,
"upper_bound":1000.0,
"gene_reaction_rule":"Synpcc7942_1432",
"subsystem":"Cofactor biosynthesis: Riboflavin biosynthesis"
},
{
"id":"DXPRIi",
"name":"1-deoxy-D-xylulose reductoisomerase",
"metabolites":{
"2me4p_c":1.0,
"dxyl5p_c":-1.0,
"h_c":-1.0,
"nadp_c":1.0,
"nadph_c":-1.0
},
"lower_bound":0.0,
"upper_bound":1000.0,
"gene_reaction_rule":"Synpcc7942_1513",
"subsystem":"Terpenoid Biosynthesis"
},
{
"id":"GTPCII",
"name":"GTP cyclohydrolase II",
"metabolites":{
"25dhpp_c":1.0,
"for_c":1.0,
"gtp_c":-1.0,
"h2o_c":-3.0,
"h_c":2.0,
"ppi_c":1.0
},
"lower_bound":0.0,
"upper_bound":1000.0,
"gene_reaction_rule":"Synpcc7942_1432",
"subsystem":"Cofactor biosynthesis: Riboflavin biosynthesis"
},
{
"id":"RBFSa",
"name":"Riboflavin synthase",
"metabolites":{
"4r5au_c":-1.0,
"db4p_c":-1.0,
"dmlz_c":1.0,
"h2o_c":2.0,
"pi_c":1.0
},
"lower_bound":0.0,
"upper_bound":1000.0,
"gene_reaction_rule":"Synpcc7942_2244",
"subsystem":"Cofactor biosynthesis: Riboflavin biosynthesis"
},
{
"id":"GLUTRS",
"name":"Glutamyl-tRNA synthetase",
"metabolites":{
"amp_c":1.0,
"atp_c":-1.0,
"glu__L_c":-1.0,
"glutrna_c":1.0,
"ppi_c":1.0,
"trnaglu_c":-1.0
},
"lower_bound":0.0,
"upper_bound":1000.0,
"gene_reaction_rule":"Synpcc7942_2393",
"subsystem":"Porphyrin and chlorophyll metabolism"
},
{
"id":"ALDD2y",
"name":"Aldehyde dehydrogenase (acetaldehyde, NADP)",
"metabolites":{
"ac_c":-1.0,
"acald_c":1.0,
"h2o_c":1.0,
"h_c":-2.0,
"nad_c":2.0,
"nadh_c":-2.0,
"nadp_c":-1,
"nadph_c":1
},
"lower_bound":-1000.0,
"upper_bound":1000.0,
"gene_reaction_rule":"Synpcc7942_0489",
"subsystem":"Pyruvate metabolism/TCA Reactions"
},
{
"id":"EHGLAT",
"name":"L erythro 4 Hydroxyglutamate2 oxoglutarate aminotransferase",
"metabolites":{
"4h2oglt_c":1.0,
"akg_c":-1.0,
"e4hglu_c":-1.0,
"glu__L_c":1.0
},
"lower_bound":-1000.0,
"upper_bound":1000.0,
"gene_reaction_rule":"Synpcc7942_2545",
"subsystem":"Amino acid metabolism: Proline and Arginine metabolism"
},
{
"id":"METAT",
"name":"Methionine adenosyltransferase",
"metabolites":{
"amet_c":1.0,
"atp_c":-1.0,
"h2o_c":-1.0,
"met__L_c":-1.0,
"pi_c":1.0,
"ppi_c":1.0
},
"lower_bound":0.0,
"upper_bound":1000.0,
"gene_reaction_rule":"Synpcc7942_2463",
"subsystem":"Amino acid metabolism: Cysteine and Methionine metabolism"
},
{
"id":"DHORTS",
"name":"Dihydroorotase",
"metabolites":{
"cbasp_c":1.0,
"dhor__S_c":-1.0,
"h2o_c":-1.0,
"h_c":1.0
},
"lower_bound":-1000.0,
"upper_bound":1000.0,
"gene_reaction_rule":"Synpcc7942_0488",
"subsystem":"Purine and Pyrimidine Biosynthesis"
},
{
"id":"PDX5PS2",
"name":"Pyridoxine 5'-phosphate synthase",
"metabolites":{
"3a2oxpp_c":-1.0,
"dxyl5p_c":-1.0,
"h2o_c":2.0,
"h_c":1.0,
"pdx5p_c":1.0,
"pi_c":1.0
},
"lower_bound":-1000.0,
"upper_bound":1000.0,
"gene_reaction_rule":"Synpcc7942_1194",
"subsystem":"Cofactor biosynthesis: Vitamin B6"
},
{
"id":"ARGDC",
"name":"Arginine decarboxylase",
"metabolites":{
"agm_c":1.0,
"arg__L_c":-1.0,
"co2_c":1.0,
"h_c":-1.0
},
"lower_bound":0.0,
"upper_bound":1000.0,
"gene_reaction_rule":"Synpcc7942_1037",
"subsystem":"Amino acid metabolism: Proline and Arginine metabolism"
},
{
"id":"GAPDi_nadp",
"name":"Glyceraldehyde-3-phosphate dehydrogenase (NAD(P)+) (phosphorylating)",
"metabolites":{
"13dpg_c":-1.0,
"g3p_c":1.0,
"h_c":-1.0,
"nadp_c":1.0,
"nadph_c":-1.0,
"pi_c":1.0
},
"lower_bound":0.0,
"upper_bound":1000.0,
"gene_reaction_rule":"Synpcc7942_1742",
"subsystem":"Glycolysis/Gluconeogenesis"
},
{
"id":"GLXO3r",
"name":"Glyoxylate dehydrogenase",
"metabolites":{
"glx_c":-1.0,
"h2o2_c":1.0,
"h2o_c":-1.0,
"h_c":1.0,
"o2_c":-1.0,
"oxa_c":1.0
},
"lower_bound":-1000.0,
"upper_bound":1000.0,
"gene_reaction_rule":"",
"subsystem":"Photorespiration/Glyoxylate Degredation"
},
{
"id":"PGCD",
"name":"Phosphoglycerate dehydrogenase",
"metabolites":{
"3pg_c":-1.0,
"3php_c":1.0,
"h_c":1.0,
"nad_c":-1.0,
"nadh_c":1.0
},
"lower_bound":-1000.0,
"upper_bound":1000.0,
"gene_reaction_rule":"Synpcc7942_1501",
"subsystem":"Amino acid metabolism: Glycine, Serine and Threonine metabolism"
},
{
"id":"AIRC3",
"name":"Phosphoribosylaminoimidazole carboxylase (mutase rxn)",
"metabolites":{
"5aizc_c":-1.0,
"5caiz_c":1.0
},
"lower_bound":-1000.0,
"upper_bound":1000.0,
"gene_reaction_rule":"Synpcc7942_0441",
"subsystem":"Purine and Pyrimidine Biosynthesis"
},
{
"id":"UMPK",
"name":"UMP kinase",
"metabolites":{
"adp_c":1.0,
"atp_c":-1.0,
"udp_c":1.0,
"ump_c":-1.0
},
"lower_bound":-1000.0,
"upper_bound":1000.0,
"gene_reaction_rule":"Synpcc7942_0506",
"subsystem":"Purine and Pyrimidine Biosynthesis"
},
{
"id":"CBPS",
"name":"Carbamoyl-phosphate synthase (glutamine-hydrolysing)",
"metabolites":{
"adp_c":2.0,
"atp_c":-2.0,
"cbp_c":1.0,
"gln__L_c":-1.0,
"glu__L_c":1.0,
"h2o_c":-1.0,
"h_c":2.0,
"hco3_c":-1.0,
"pi_c":1.0
},
"lower_bound":0.0,
"upper_bound":1000.0,
"gene_reaction_rule":"Synpcc7942_0711 and Synpcc7942_2122",
"subsystem":"Amino acid metabolism: Proline and Arginine metabolism"
},
{
"id":"3HAD180",
"name":"3-hydroxyacyl-[acyl-carrier-protein] dehydratase (n-C18:0)",
"metabolites":{
"3hoctaACP_c":-1.0,
"h2o_c":1.0,
"toctd2eACP_c":1.0
},
"lower_bound":-1000.0,
"upper_bound":1000.0,
"gene_reaction_rule":"Synpcc7942_0930",
"subsystem":"Fatty acid biosynthesis"
},
{
"id":"IMDHT",
"name":"3-isopropylmalate dehydratase",
"metabolites":{
"2ippm_c":1.0,
"3c3hmp_c":-1.0,
"h2o_c":1.0
},
"lower_bound":0.0,
"upper_bound":1000.0,
"gene_reaction_rule":"Synpcc7942_1898 and Synpcc7942_2548",
"subsystem":"Amino acid metabolism: Valine, Leucine and Isoleucine biosynthesis"
},
{
"id":"RZ5PP",
"name":"Alpha-ribazole 5-phosphate phosphatase",
"metabolites":{
"5prdmbz_c":-1.0,
"h2o_c":-1.0,
"pi_c":1.0,
"rdmbzi_c":1.0
},
"lower_bound":0.0,
"upper_bound":1000.0,
"gene_reaction_rule":"",
"subsystem":"Cofactor biosynthesis: Vitamin B12"
},
{
"id":"RBFSb",
"name":"Riboflavin synthase",
"metabolites":{
"4r5au_c":1.0,
"dmlz_c":-2.0,
"h_c":1.0,
"ribflv_c":1.0
},
"lower_bound":0.0,
"upper_bound":1000.0,
"gene_reaction_rule":"Synpcc7942_1624",
"subsystem":"Cofactor biosynthesis: Riboflavin biosynthesis"
},
{
"id":"GLNabcpp",
"name":"L-glutamine transport via ABC system (periplasm)",
"metabolites":{
"adp_c":1.0,
"atp_c":-1.0,
"gln__L_c":1.0,
"gln__L_p":-1.0,
"h2o_c":-1.0,
"h_c":1.0,
"pi_c":1.0
},
"lower_bound":0.0,
"upper_bound":1000.0,
"gene_reaction_rule":"Synpcc7942_0246 and Synpcc7942_0247 and Synpcc7942_0248 and Synpcc7942_0249",
"subsystem":"Transport: Inner Membrane"
},
{
"id":"NDPK8",
"name":"Nucleoside-diphosphate kinase (ATP:dADP)",
"metabolites":{
"adp_c":1.0,
"atp_c":-1.0,
"dadp_c":-1.0,
"datp_c":1.0
},
"lower_bound":-1000.0,
"upper_bound":1000.0,
"gene_reaction_rule":"Synpcc7942_2497",
"subsystem":"Purine and Pyrimidine Biosynthesis"
},
{
"id":"PC6YM",
"name":"Precorrin-6B  methyltransferase",
"metabolites":{
"ahcys_c":2.0,
"amet_c":-2.0,
"co2_c":1.0,
"h_c":3.0,
"pre6b_c":-1.0,
"pre8_c":1.0
},
"lower_bound":0.0,
"upper_bound":1000.0,
"gene_reaction_rule":"Synpcc7942_0706 or Synpcc7942_1850",
"subsystem":"Cofactor biosynthesis: Vitamin B12"
},
{
"id":"DDPA",
"name":"3-deoxy-D-arabino-heptulosonate 7-phosphate synthetase",
"metabolites":{
"2dda7p_c":1.0,
"e4p_c":-1.0,
"h2o_c":-1.0,
"pep_c":-1.0,
"pi_c":1.0
},
"lower_bound":0.0,
"upper_bound":1000.0,
"gene_reaction_rule":"Synpcc7942_2501",
"subsystem":"Amino acid metabolism: Phenylalanine, Tyrosine, Tryptophan biosynthesis"
},
{
"id":"ACOTA",
"name":"Acetylornithine transaminase",
"metabolites":{
"acg5sa_c":1.0,
"acorn_c":-1.0,
"akg_c":-1.0,
"glu__L_c":1.0
},
"lower_bound":-1000.0,
"upper_bound":1000.0,
"gene_reaction_rule":"Synpcc7942_0943",
"subsystem":"Amino acid metabolism: Proline and Arginine metabolism"
},
{
"id":"FBP",
"name":"Fructose-bisphosphatase",
"metabolites":{
"f6p_c":1.0,
"fdp_c":-1.0,
"h2o_c":-1.0,
"pi_c":1.0
},
"lower_bound":0.0,
"upper_bound":1000.0,
"gene_reaction_rule":"Synpcc7942_0505 or Synpcc7942_2335",
"subsystem":"Glycolysis/Gluconeogenesis"
},
{
"id":"MNabc_1",
"name":"Manganese Mn2 transport via ABC system periplasm ",
"metabolites":{
"adp_c":1.0,
"atp_c":-1.0,
"h2o_c":-1.0,
"h_c":1.0,
"mn2_c":1.0,
"mn2_p":-1.0,
"pi_c":1.0
},
"lower_bound":0.0,
"upper_bound":1000.0,
"gene_reaction_rule":"(Synpcc7942_1316 and Synpcc7942_1317 and Synpcc7942_1318) or (Synpcc7942_2573 and Synpcc7942_2574 and Synpcc7942_2575)",
"subsystem":"Transport: Inner Membrane"
},
{
"id":"NTD7",
"name":"5'-nucleotidase (AMP)",
"metabolites":{
"adn_c":1.0,
"amp_c":-1.0,
"h2o_c":-1.0,
"pi_c":1.0
},
"lower_bound":0.0,
"upper_bound":1000.0,
"gene_reaction_rule":"Synpcc7942_2063",
"subsystem":"Purine and Pyrimidine Biosynthesis"
},
{
"id":"MPOMMM",
"name":"Magnesium-protoporphyrin-IX 13-monomethyl ester,NADPH oxygen oxidoreductase (hydroxylating)",
"metabolites":{
"h2o_c":2.0,
"h_c":-1.0,
"hmppp9_c":-1.0,
"nadp_c":1.0,
"nadph_c":-1.0,
"o2_c":-1.0,
"omppp9_c":1.0
},
"lower_bound":0.0,
"upper_bound":1000.0,
"gene_reaction_rule":"Synpcc7942_1907",
"subsystem":"Porphyrin and chlorophyll metabolism"
},
{
"id":"MTHFD",
"name":"Methylenetetrahydrofolate dehydrogenase (NADP)",
"metabolites":{
"methf_c":1.0,
"mlthf_c":-1.0,
"nadp_c":-1.0,
"nadph_c":1.0
},
"lower_bound":-1000.0,
"upper_bound":1000.0,
"gene_reaction_rule":"Synpcc7942_0777",
"subsystem":"Cofactor biosynthesis: Folate biosynthesis"
},
{
"id":"PANTS",
"name":"Pantothenate synthase",
"metabolites":{
"ala_B_c":-1.0,
"amp_c":1.0,
"atp_c":-1.0,
"h_c":1.0,
"pant__R_c":-1.0,
"pnto__R_c":1.0,
"ppi_c":1.0
},
"lower_bound":0.0,
"upper_bound":1000.0,
"gene_reaction_rule":"Synpcc7942_1151",
"subsystem":"Cofactor biosynthesis: Pantothenate and CoA biosynthesis"
},
{
"id":"TMPK",
"name":"Thiamine-phosphate kinase",
"metabolites":{
"adp_c":1.0,
"atp_c":-1.0,
"thmmp_c":-1.0,
"thmpp_c":1.0
},
"lower_bound":0.0,
"upper_bound":1000.0,
"gene_reaction_rule":"Synpcc7942_2567",
"subsystem":"Cofactor biosynthesis: Thiamine (B1)"
},
{
"id":"ASNS1",
"name":"Asparagine synthase (glutamine-hydrolysing)",
"metabolites":{
"amp_c":1.0,
"asn__L_c":1.0,
"asp__L_c":-1.0,
"atp_c":-1.0,
"gln__L_c":-1.0,
"glu__L_c":1.0,
"h2o_c":-1.0,
"h_c":1.0,
"ppi_c":1.0
},
"lower_bound":0.0,
"upper_bound":1000.0,
"gene_reaction_rule":"Synpcc7942_0118 and Synpcc7942_2117 and Synpcc7942_2322 and Synpcc7942_1313",
"subsystem":"Amino acid metabolism: Lysine biosynthesis"
},
{
"id":"AGPR",
"name":"N-acetyl-g-glutamyl-phosphate reductase",
"metabolites":{
"acg5p_c":1.0,
"acg5sa_c":-1.0,
"h_c":1.0,
"nadp_c":-1.0,
"nadph_c":1.0,
"pi_c":-1.0
},
"lower_bound":-1000.0,
"upper_bound":1000.0,
"gene_reaction_rule":"Synpcc7942_1433",
"subsystem":"Amino acid metabolism: Proline and Arginine metabolism"
},
{
"id":"KARI_23dhmp",
"name":"Ketol-acid reductoisomerase, (R)-2,3-Dihydroxy-3-methylpentanoate forming",
"metabolites":{
"23dhmp_c":1.0,
"3hmop_c":-1.0,
"h_c":-1.0,
"nadp_c":1.0,
"nadph_c":-1.0
},
"lower_bound":0.0,
"upper_bound":1000.0,
"gene_reaction_rule":"Synpcc7942_1552",
"subsystem":"Amino acid metabolism: Valine, Leucine and Isoleucine biosynthesis"
},
{
"id":"IPMD",
"name":"3-isopropylmalate dehydrogenase",
"metabolites":{
"3c2hmp_c":-1.0,
"3c4mop_c":1.0,
"h_c":1.0,
"nad_c":-1.0,
"nadh_c":1.0
},
"lower_bound":0.0,
"upper_bound":1000.0,
"gene_reaction_rule":"Synpcc7942_1505",
"subsystem":"Amino acid metabolism: Valine, Leucine and Isoleucine biosynthesis"
},
{
"id":"3PGtcx",
"name":"3-phosphoglycerate transport out of the carboxyzome",
"metabolites":{
"3pg_c":1.0,
"3pg_cx":-1.0
},
"lower_bound":0.0,
"upper_bound":1000.0,
"gene_reaction_rule":"",
"subsystem":"Transport: carboxyzome"
},
{
"id":"CDPMEK",
"name":"4-(cytidine 5'-diphospho)-2-C-methyl-D-erythritol kinase",
"metabolites":{
"2p4c2me_c":1.0,
"4c2me_c":-1.0,
"adp_c":1.0,
"atp_c":-1.0,
"h_c":1.0
},
"lower_bound":0.0,
"upper_bound":1000.0,
"gene_reaction_rule":"Synpcc7942_0310",
"subsystem":"Terpenoid Biosynthesis"
},
{
"id":"CITCIa",
"name":"Citramalate dehydratase",
"metabolites":{
"citac_c":1.0,
"citm_c":-1.0,
"h2o_c":1.0
},
"lower_bound":-1000.0,
"upper_bound":1000.0,
"gene_reaction_rule":"Synpcc7942_1898 and Synpcc7942_2548",
"subsystem":"Amino acid metabolism: Valine, Leucine and Isoleucine biosynthesis"
},
{
"id":"SUCDum",
"name":"Succinate dehydrogenase (plastoquinone utilizing, thylakoid membrane localized)",
"metabolites":{
"fum_c":1.0,
"pq_um":-1.0,
"pqh2_um":1.0,
"succ_c":-1.0
},
"lower_bound":-1000.0,
"upper_bound":1000.0,
"gene_reaction_rule":"Synpcc7942_0314 and Synpcc7942_0641 and Synpcc7942_1533",
"subsystem":"Photosynthesis/respiration"
},
{
"id":"DVOCHR",
"name":"Divinyl protochlorophyllide a 8-vinyl-reductase",
"metabolites":{
"dvpchlda_c":-1.0,
"h_c":-1.0,
"nadp_c":1.0,
"nadph_c":-1.0,
"pchlld_c":1.0
},
"lower_bound":0.0,
"upper_bound":1000.0,
"gene_reaction_rule":"Synpcc7942_1359",
"subsystem":"Porphyrin and chlorophyll metabolism"
},
{
"id":"H2CO3_NAt_syn",
"name":"Sodium/bicarbonate symporter (SbtA)",
"metabolites":{
"hco3_c":1.0,
"hco3_p":-1.0,
"na1_c":1.0,
"na1_p":-1.0
},
"lower_bound":-1000.0,
"upper_bound":1000.0,
"gene_reaction_rule":"Synpcc7942_1475 or Synpcc7942_0357",
"subsystem":"Transport: Inner Membrane"
},
{
"id":"HEMEOS",
"name":"Heme O synthase",
"metabolites":{
"frdp_c":-1.0,
"h2o_c":-1.0,
"hemeO_c":1.0,
"pheme_c":-1.0,
"ppi_c":1.0
},
"lower_bound":-1000.0,
"upper_bound":1000.0,
"gene_reaction_rule":"Synpcc7942_2600",
"subsystem":"Porphyrin and chlorophyll metabolism"
},
{
"id":"ALAD_L",
"name":"L-alanine dehydrogenase",
"metabolites":{
"ala__L_c":-1.0,
"h2o_c":-1.0,
"h_c":1.0,
"nad_c":-1.0,
"nadh_c":1.0,
"nh4_c":1.0,
"pyr_c":1.0
},
"lower_bound":-1000.0,
"upper_bound":1000.0,
"gene_reaction_rule":"Synpcc7942_1760",
"subsystem":"Amino acid metabolism: Alanine, Aspartate and Glutamate metabolism"
},
{
"id":"RPE",
"name":"Ribulose 5-phosphate 3-epimerase",
"metabolites":{
"ru5p__D_c":-1.0,
"xu5p__D_c":1.0
},
"lower_bound":-1000.0,
"upper_bound":1000.0,
"gene_reaction_rule":"Synpcc7942_0604",
"subsystem":"Calvin cycle/Pentose phosphate pathway"
},
{
"id":"MPOMT",
"name":"S-adenosyl-L-methionine magnesium-protoporphyrin-IX O-methyltransferase",
"metabolites":{
"ahcys_c":1.0,
"amet_c":-1.0,
"mppp9_c":-1.0,
"mppp9me_c":1.0
},
"lower_bound":0.0,
"upper_bound":1000.0,
"gene_reaction_rule":"Synpcc7942_0439",
"subsystem":"Porphyrin and chlorophyll metabolism"
},
{
"id":"NDHPQRum",
"name":"NADH:plastoquinone reductase (non-electrogenic)",
"metabolites":{
"h_c":-1.0,
"nad_c":1.0,
"nadh_c":-1.0,
"pq_um":-1.0,
"pqh2_um":1.0
},
"lower_bound":0.0,
"upper_bound":1000.0,
"gene_reaction_rule":"Synpcc7942_0198 or Synpcc7942_0101",
"subsystem":"Photosynthesis/respiration"
},
{
"id":"UAMAS",
"name":"UDP-N-acetylmuramoyl-L-alanine synthetase",
"metabolites":{
"adp_c":1.0,
"ala__L_c":-1.0,
"atp_c":-1.0,
"h_c":1.0,
"pi_c":1.0,
"uama_c":1.0,
"uamr_c":-1.0
},
"lower_bound":0.0,
"upper_bound":1000.0,
"gene_reaction_rule":"Synpcc7942_1741",
"subsystem":"Murein Biosynthesis/Recycling"
},
{
"id":"CITCIb",
"name":"3-methylmalate hydratase",
"metabolites":{
"citac_c":-1.0,
"h2o_c":-1.0,
"r3mmal_c":1.0
},
"lower_bound":-1000.0,
"upper_bound":1000.0,
"gene_reaction_rule":"Synpcc7942_1898 and Synpcc7942_2548",
"subsystem":"Amino acid metabolism: Valine, Leucine and Isoleucine biosynthesis"
},
{
"id":"BPNT2",
"name":"3'-phospho-5'-adenylyl sulfate 3'-phosphohydrolase",
"metabolites":{
"aps_c":1.0,
"h2o_c":-1.0,
"paps_c":-1.0,
"pi_c":1.0
},
"lower_bound":0.0,
"upper_bound":1000.0,
"gene_reaction_rule":"Synpcc7942_0173 or Synpcc7942_0965",
"subsystem":"Amino acid metabolism: Cysteine and Methionine metabolism"
},
{
"id":"DCTPD2",
"name":"CTP aminohydrolase",
"metabolites":{
"ctp_c":-1.0,
"h2o_c":-1.0,
"h_c":-1.0,
"nh4_c":1.0,
"utp_c":1.0
},
"lower_bound":0.0,
"upper_bound":1000.0,
"gene_reaction_rule":"Synpcc7942_1900",
"subsystem":"Purine and Pyrimidine Biosynthesis"
},
{
"id":"HSERTA",
"name":"Homoserine O trans acetylase",
"metabolites":{
"accoa_c":-1.0,
"achms_c":1.0,
"coa_c":1.0,
"hom__L_c":-1.0
},
"lower_bound":0.0,
"upper_bound":1000.0,
"gene_reaction_rule":"Synpcc7942_1714 or Synpcc7942_0371",
"subsystem":"Amino acid metabolism: Cysteine and Methionine metabolism"
},
{
"id":"NDPK1",
"name":"Nucleoside-diphosphate kinase (ATP:GDP)",
"metabolites":{
"adp_c":1.0,
"atp_c":-1.0,
"gdp_c":-1.0,
"gtp_c":1.0
},
"lower_bound":-1000.0,
"upper_bound":1000.0,
"gene_reaction_rule":"Synpcc7942_2497",
"subsystem":"Purine and Pyrimidine Biosynthesis"
},
{
"id":"PGL",
"name":"6-phosphogluconolactonase",
"metabolites":{
"6pgc_c":1.0,
"6pgl_c":-1.0,
"h2o_c":-1.0,
"h_c":1.0
},
"lower_bound":0.0,
"upper_bound":1000.0,
"gene_reaction_rule":"Synpcc7942_0529",
"subsystem":"Calvin cycle/Pentose phosphate pathway"
},
{
"id":"EAR160y",
"name":"Enoyl-[acyl-carrier-protein] reductase (NADPH) (n-C16:0)",
"metabolites":{
"h_c":-1.0,
"nadp_c":1.0,
"nadph_c":-1.0,
"palmACP_c":1.0,
"tpalm2eACP_c":-1.0
},
"lower_bound":0.0,
"upper_bound":1000.0,
"gene_reaction_rule":"Synpcc7942_0126",
"subsystem":"Fatty acid biosynthesis"
},
{
"id":"MECDPDHf",
"name":"2-C-methyl-D-erythritol 2,4 cyclodiphosphate dehydratase (ferredoxin utilizing)",
"metabolites":{
"2mecdp_c":-1.0,
"fdxox_c":2.0,
"fdxrd_c":-2.0,
"h2mb4p_c":1.0,
"h2o_c":1.0,
"h_c":-1.0
},
"lower_bound":0.0,
"upper_bound":1000.0,
"gene_reaction_rule":"Synpcc7942_0713",
"subsystem":"Terpenoid Biosynthesis"
},
{
"id":"MTHFR3_1",
"name":"5, 10 methylenetetrahydrofolate reductase NADPH ",
"metabolites":{
"5mthf_c":1.0,
"h_c":-1.0,
"mlthf_c":-1.0,
"nadp_c":1.0,
"nadph_c":-1.0
},
"lower_bound":0.0,
"upper_bound":1000.0,
"gene_reaction_rule":"Synpcc7942_1309",
"subsystem":"Cofactor biosynthesis: Folate biosynthesis"
},
{
"id":"3HAD140",
"name":"3-hydroxyacyl-[acyl-carrier-protein] dehydratase (n-C14:0)",
"metabolites":{
"3hmrsACP_c":-1.0,
"h2o_c":1.0,
"tmrs2eACP_c":1.0
},
"lower_bound":-1000.0,
"upper_bound":1000.0,
"gene_reaction_rule":"Synpcc7942_0930",
"subsystem":"Fatty acid biosynthesis"
},
{
"id":"FBA3",
"name":"Sedoheptulose 1,7-bisphosphate D-glyceraldehyde-3-phosphate-lyase",
"metabolites":{
"dhap_c":1.0,
"e4p_c":1.0,
"s17bp_c":-1.0
},
"lower_bound":-1000.0,
"upper_bound":1000.0,
"gene_reaction_rule":"Synpcc7942_1443",
"subsystem":"Calvin cycle/Pentose phosphate pathway"
},
{
"id":"DAPNH4T",
"name":"LL-diaminopimelate aminotransferase",
"metabolites":{
"26dap_LL_c":1.0,
"akg_c":1.0,
"glu__L_c":-1.0,
"h2o_c":-1.0,
"h_c":-1.0,
"thdp_c":-1.0
},
"lower_bound":0.0,
"upper_bound":1000.0,
"gene_reaction_rule":"Synpcc7942_0853",
"subsystem":"Amino acid metabolism: Lysine biosynthesis"
},
{
"id":"MG2uabcpp",
"name":"Magnesium (Mg+2) ABC transporter (uptake, periplasm)",
"metabolites":{
"adp_c":1.0,
"atp_c":-1.0,
"h2o_c":-1.0,
"h_c":1.0,
"mg2_c":1.0,
"mg2_p":-1.0,
"pi_c":1.0
},
"lower_bound":0.0,
"upper_bound":1000.0,
"gene_reaction_rule":"Synpcc7942_1269",
"subsystem":"Transport: Inner Membrane"
},
{
"id":"HCO3E_1_cx",
"name":"Carbonic anhydrase",
"metabolites":{
"co2_cx":1.0,
"h2o_cx":1.0,
"h_cx":-1.0,
"hco3_cx":-1
},
"lower_bound":-1000.0,
"upper_bound":1000.0,
"gene_reaction_rule":"Synpcc7942_1447 or Synpcc7942_1388 or Synpcc7942_B2619 or Synpcc7942_1423",
"subsystem":"Photosynthesis/respiration"
},
{
"id":"ACODA",
"name":"Acetylornithine deacetylase",
"metabolites":{
"ac_c":1.0,
"acorn_c":-1.0,
"h2o_c":-1.0,
"orn_c":1.0
},
"lower_bound":-1000.0,
"upper_bound":1000.0,
"gene_reaction_rule":"Synpcc7942_0256 or Synpcc7942_1971",
"subsystem":"Amino acid metabolism: Proline and Arginine metabolism"
},
{
"id":"GLU5K",
"name":"Glutamate 5-kinase",
"metabolites":{
"adp_c":1.0,
"atp_c":-1.0,
"glu5p_c":1.0,
"glu__L_c":-1.0
},
"lower_bound":0.0,
"upper_bound":1000.0,
"gene_reaction_rule":"Synpcc7942_2197",
"subsystem":"Amino acid metabolism: Proline and Arginine metabolism"
},
{
"id":"EAR100y",
"name":"Enoyl-[acyl-carrier-protein] reductase (NADPH) (n-C10:0)",
"metabolites":{
"dcaACP_c":1.0,
"h_c":-1.0,
"nadp_c":1.0,
"nadph_c":-1.0,
"tdec2eACP_c":-1.0
},
"lower_bound":0.0,
"upper_bound":1000.0,
"gene_reaction_rule":"Synpcc7942_0126",
"subsystem":"Fatty acid biosynthesis"
},
{
"id":"PGM",
"name":"Phosphoglycerate mutase",
"metabolites":{
"2pg_c":-1.0,
"3pg_c":1.0
},
"lower_bound":-1000.0,
"upper_bound":1000.0,
"gene_reaction_rule":"Synpcc7942_0485 or Synpcc7942_0469 or Synpcc7942_1516 or Synpcc7942_2078",
"subsystem":"Glycolysis/Gluconeogenesis"
},
{
"id":"ASPOb",
"name":"L-aspartate oxidase (oxaloacetate forming)",
"metabolites":{
"h2o_c":-1.0,
"h_c":-1,
"iasp_c":-1,
"nh4_c":1.0,
"oaa_c":1.0
},
"lower_bound":0.0,
"upper_bound":1000.0,
"gene_reaction_rule":"Synpcc7942_1881",
"subsystem":"Amino acid metabolism: Alanine, Aspartate and Glutamate metabolism"
},
{
"id":"DM_h2_c",
"name":"Modeling: demand reaction (h2_c)",
"metabolites":{
"h2_c":-1.0
},
"lower_bound":0.0,
"upper_bound":1000.0,
"gene_reaction_rule":"",
"subsystem":"Intracellular demand"
},
{
"id":"ACS",
"name":"Acetyl-CoA synthetase",
"metabolites":{
"ac_c":-1.0,
"accoa_c":1.0,
"amp_c":1.0,
"atp_c":-1.0,
"coa_c":-1.0,
"ppi_c":1.0
},
"lower_bound":0.0,
"upper_bound":1000.0,
"gene_reaction_rule":"Synpcc7942_1352",
"subsystem":"Pyruvate metabolism/TCA Reactions"
},
{
"id":"PKETX",
"name":"Phosphoketolase (xylulose-5-phosphate utilizing)",
"metabolites":{
"actp_c":1.0,
"g3p_c":1.0,
"h2o_c":1.0,
"pi_c":-1.0,
"xu5p__D_c":-1.0
},
"lower_bound":0.0,
"upper_bound":1000.0,
"gene_reaction_rule":"Synpcc7942_2080",
"subsystem":"Calvin cycle/Pentose phosphate pathway"
},
{
"id":"AMPTASECG",
"name":"Alanyl aminopeptidase (cys-gly)",
"metabolites":{
"cgly_c":-1.0,
"cys__L_c":1.0,
"gly_c":1.0,
"h2o_c":-1.0
},
"lower_bound":0.0,
"upper_bound":1000.0,
"gene_reaction_rule":"Synpcc7942_1136 or Synpcc7942_1190",
"subsystem":"Metabolism of other amino acids: Glutathione metabolism"
},
{
"id":"SHCHCS3",
"name":"2-succinyl-6-hydroxy-2,4-cyclohexadiene 1-carboxylate synthase",
"metabolites":{
"2sephchc_c":-1.0,
"2shchc_c":1.0,
"pyr_c":1.0
},
"lower_bound":0.0,
"upper_bound":1000.0,
"gene_reaction_rule":"Synpcc7942_0774 or Synpcc7942_2527",
"subsystem":"Phylloquinone biosynthesis"
},
{
"id":"ATPPRT",
"name":"ATP phosphoribosyltransferase",
"metabolites":{
"atp_c":-1.0,
"ppi_c":1.0,
"prbatp_c":1.0,
"prpp_c":-1.0
},
"lower_bound":0.0,
"upper_bound":1000.0,
"gene_reaction_rule":"Synpcc7942_0783 and Synpcc7942_0813",
"subsystem":"Histidine Metabolism"
},
{
"id":"NDH-1(4)um",
"name":"NAD(P)H dehydrogenase, carbon dioxide coupled (plastoquinone-8 & 4 protons)( Thylakoid)",
"metabolites":{
"co2_c":-1.0,
"fdxox_c":2,
"fdxrd_c":-2,
"h2o_c":-1.0,
"h_c":-4.0,
"h_u":3.0,
"hco3_c":1.0,
"pq_um":-1.0,
"pqh2_um":1.0
},
"lower_bound":0.0,
"upper_bound":1000.0,
"gene_reaction_rule":"Synpcc7942_1343 and Synpcc7942_1415 and Synpcc7942_1180 and Synpcc7942_1346 and Synpcc7942_1345 and Synpcc7942_1743 and Synpcc7942_1344 and Synpcc7942_1182 and Synpcc7942_1181 and Synpcc7942_0413 and Synpcc7942_2234 and Synpcc7942_1982 and Synpcc7942_2487 and Synpcc7942_2257 and Synpcc7942_1908 and Synpcc7942_1106 and Synpcc7942_2092 and Synpcc7942_2091 and Synpcc7942_2093 and Synpcc7942_2094",
"subsystem":"Photosynthesis/respiration"
},
{
"id":"UAGCVT",
"name":"UDP-N-acetylglucosamine 1-carboxyvinyltransferase",
"metabolites":{
"pep_c":-1.0,
"pi_c":1.0,
"uaccg_c":1.0,
"uacgam_c":-1.0
},
"lower_bound":0.0,
"upper_bound":1000.0,
"gene_reaction_rule":"Synpcc7942_0715",
"subsystem":"Murein Biosynthesis/Recycling"
},
{
"id":"TDPGDH",
"name":"DTDPglucose 4,6-dehydratase",
"metabolites":{
"dtdp4d6dg_c":1.0,
"dtdpglu_c":-1.0,
"h2o_c":1.0
},
"lower_bound":0.0,
"upper_bound":1000.0,
"gene_reaction_rule":"Synpcc7942_2100",
"subsystem":"Nucleotide sugar metabolism"
},
{
"id":"ADSL2r",
"name":"Adenylosuccinate lyase",
"metabolites":{
"25aics_c":-1.0,
"aicar_c":1.0,
"fum_c":1.0
},
"lower_bound":-1000.0,
"upper_bound":1000.0,
"gene_reaction_rule":"Synpcc7942_0315",
"subsystem":"Purine and Pyrimidine Biosynthesis"
},
{
"id":"PRASCSi",
"name":"Phosphoribosylaminoimidazolesuccinocarboxamide synthase",
"metabolites":{
"25aics_c":1.0,
"5aizc_c":-1.0,
"adp_c":1.0,
"asp__L_c":-1.0,
"atp_c":-1.0,
"h_c":1.0,
"pi_c":1.0
},
"lower_bound":-1000.0,
"upper_bound":1000.0,
"gene_reaction_rule":"Synpcc7942_0927",
"subsystem":"Purine and Pyrimidine Biosynthesis"
},
{
"id":"MG2tex",
"name":"Magnesium (Mg+2) transport via diffusion (extracellular to periplasm)",
"metabolites":{
"mg2_e":-1.0,
"mg2_p":1.0
},
"lower_bound":-1000.0,
"upper_bound":1000.0,
"gene_reaction_rule":"Synpcc7942_1371",
"subsystem":"Transport: Outer Membrane"
},
{
"id":"HPROb",
"name":"L-hydroxyproline reductase NADP",
"metabolites":{
"1p3h5c_c":-1.0,
"4hpro__LT_c":1.0,
"h_c":-2.0,
"nadp_c":1.0,
"nadph_c":-1.0
},
"lower_bound":0.0,
"upper_bound":1000.0,
"gene_reaction_rule":"Synpcc7942_2058",
"subsystem":"Amino acid metabolism: Proline and Arginine metabolism"
},
{
"id":"NTPP2",
"name":"Nucleoside triphosphate pyrophosphorylase (gtp)",
"metabolites":{
"gmp_c":1.0,
"gtp_c":-1.0,
"h2o_c":-1.0,
"h_c":1.0,
"ppi_c":1.0
},
"lower_bound":0.0,
"upper_bound":1000.0,
"gene_reaction_rule":"Synpcc7942_1266 or Synpcc7942_1493",
"subsystem":"Purine and Pyrimidine Biosynthesis"
},
{
"id":"TRDR",
"name":"Thioredoxin reductase (NADPH)",
"metabolites":{
"h_c":-1.0,
"nadp_c":1.0,
"nadph_c":-1.0,
"trdox_c":-1.0,
"trdrd_c":1.0
},
"lower_bound":0.0,
"upper_bound":1000.0,
"gene_reaction_rule":"Synpcc7942_0623",
"subsystem":"Cofactor Regeneration"
},
{
"id":"PKETF",
"name":"Phosphoketolase (fructose-6-phosphate utilizing)",
"metabolites":{
"actp_c":1.0,
"e4p_c":1.0,
"f6p_c":-1.0,
"h2o_c":1.0,
"pi_c":-1.0
},
"lower_bound":0.0,
"upper_bound":1000.0,
"gene_reaction_rule":"Synpcc7942_2080",
"subsystem":"Calvin cycle/Pentose phosphate pathway"
},
{
"id":"NDPK6",
"name":"Nucleoside-diphosphate kinase (ATP:dUDP)",
"metabolites":{
"adp_c":1.0,
"atp_c":-1.0,
"dudp_c":-1.0,
"dutp_c":1.0
},
"lower_bound":-1000.0,
"upper_bound":1000.0,
"gene_reaction_rule":"Synpcc7942_2497",
"subsystem":"Purine and Pyrimidine Biosynthesis"
},
{
"id":"GLUPRT",
"name":"Glutamine phosphoribosyldiphosphate amidotransferase",
"metabolites":{
"gln__L_c":-1.0,
"glu__L_c":1.0,
"h2o_c":-1.0,
"ppi_c":1.0,
"pram_c":1.0,
"prpp_c":-1.0
},
"lower_bound":0.0,
"upper_bound":1000.0,
"gene_reaction_rule":"Synpcc7942_0004",
"subsystem":"Purine and Pyrimidine Biosynthesis"
},
{
"id":"PTRCabcpp",
"name":"Putrescine transport via ABC system (periplasm)",
"metabolites":{
"adp_c":1.0,
"atp_c":-1.0,
"h2o_c":-1.0,
"h_c":1.0,
"pi_c":1.0,
"ptrc_c":1.0,
"ptrc_p":-1.0
},
"lower_bound":0.0,
"upper_bound":1000.0,
"gene_reaction_rule":"Synpcc7942_2266",
"subsystem":"Transport: Inner Membrane"
},
{
"id":"UPP3MT",
"name":"Uroporphyrinogen methyltransferase",
"metabolites":{
"ahcys_c":2.0,
"amet_c":-2.0,
"dscl_c":1.0,
"h_c":1.0,
"uppg3_c":-1.0
},
"lower_bound":0.0,
"upper_bound":1000.0,
"gene_reaction_rule":"Synpcc7942_0271",
"subsystem":"Cofactor biosynthesis: Vitamin B12"
},
{
"id":"DHNCOAS",
"name":"1,4-dihydroxy-2-napthoyl-CoA synthase",
"metabolites":{
"14dhncoa_c":1.0,
"h2o_c":1.0,
"h_c":-1.0,
"sbzcoa_c":-1.0
},
"lower_bound":0.0,
"upper_bound":1000.0,
"gene_reaction_rule":"Synpcc7942_0597",
"subsystem":"Phylloquinone biosynthesis"
},
{
"id":"MCOATA",
"name":"Malonyl-CoA-ACP transacylase",
"metabolites":{
"ACP_c":-1.0,
"coa_c":1.0,
"malACP_c":1.0,
"malcoa_c":-1.0
},
"lower_bound":0.0,
"upper_bound":1000.0,
"gene_reaction_rule":"Synpcc7942_1456",
"subsystem":"Fatty acid biosynthesis"
},
{
"id":"PMPK",
"name":"Phosphomethylpyrimidine kinase",
"metabolites":{
"2mahmp_c":1.0,
"4ampm_c":-1.0,
"adp_c":1.0,
"atp_c":-1.0
},
"lower_bound":0.0,
"upper_bound":1000.0,
"gene_reaction_rule":"Synpcc7942_2379",
"subsystem":"Cofactor biosynthesis: Thiamine (B1)"
},
{
"id":"HMBS",
"name":"Hydroxymethylbilane synthase",
"metabolites":{
"h2o_c":-1.0,
"hmbil_c":1.0,
"nh4_c":4.0,
"ppbng_c":-4.0
},
"lower_bound":0.0,
"upper_bound":1000.0,
"gene_reaction_rule":"Synpcc7942_0967",
"subsystem":"Porphyrin and chlorophyll metabolism"
},
{
"id":"PGLYCP",
"name":"Phosphoglycolate phosphatase",
"metabolites":{
"2pglyc_c":-1.0,
"glyclt_c":1.0,
"h2o_c":-1.0,
"pi_c":1.0
},
"lower_bound":0.0,
"upper_bound":1000.0,
"gene_reaction_rule":"Synpcc7942_2613 or Synpcc7942_0693",
"subsystem":"Photorespiration/Glyoxylate Degredation"
},
{
"id":"UAGAAT2",
"name":"UDP-N-acetylglucosamine acyltransferase (Synechococcus elongatus 7942)",
"metabolites":{
"3hpalmACP_c":-1,
"ACP_c":1.0,
"u3aga2_c":1,
"uacgam_c":-1.0
},
"lower_bound":0.0,
"upper_bound":1000.0,
"gene_reaction_rule":"Synpcc7942_0931 or Synpcc7942_2371",
"subsystem":"Lipopolysaccharide/O-antigen Biosynthesis"
},
{
"id":"HTHRPDH",
"name":"4-hydroxythreonine-4-phosphate dehydrogenase",
"metabolites":{
"2a3pp_c":1.0,
"h_c":1.0,
"nad_c":-1.0,
"nadh_c":1.0,
"phthr_c":-1.0
},
"lower_bound":0.0,
"upper_bound":1000.0,
"gene_reaction_rule":"Synpcc7942_0804",
"subsystem":"Cofactor biosynthesis: Vitamin B6"
},
{
"id":"BCT1_syn",
"name":"Bicarbonate transport via ABC system (periplasm)",
"metabolites":{
"adp_c":1.0,
"atp_c":-1.0,
"h2o_c":-1.0,
"h_c":1.0,
"hco3_c":1.0,
"hco3_p":-1.0,
"pi_c":1.0
},
"lower_bound":0.0,
"upper_bound":1000.0,
"gene_reaction_rule":"Synpcc7942_1488 and Synpcc7942_1489 and Synpcc7942_1490 and Synpcc7942_1491",
"subsystem":"Transport: Inner Membrane"
},
{
"id":"IPDDI",
"name":"Isopentenyl-diphosphate D-isomerase",
"metabolites":{
"dmpp_c":1.0,
"ipdp_c":-1.0
},
"lower_bound":-1000.0,
"upper_bound":1000.0,
"gene_reaction_rule":"Synpcc7942_1933",
"subsystem":"Terpenoid Biosynthesis"
},
{
"id":"GLYALDDy",
"name":"Alcohol dehydrogenase (glycerol/NADPH utilizing)",
"metabolites":{
"glyald_c":-1.0,
"glyc__R_c":1.0,
"h2o_c":-1.0,
"h_c":2.0,
"nadp_c":-1,
"nadph_c":1
},
"lower_bound":-1000.0,
"upper_bound":1000.0,
"gene_reaction_rule":"Synpcc7942_0489",
"subsystem":"Glycolysis/Gluconeogenesis"
},
{
"id":"CITMS",
"name":"Citramalate synthase",
"metabolites":{
"accoa_c":-1.0,
"citm_c":1.0,
"coa_c":1.0,
"h2o_c":-1.0,
"h_c":1.0,
"pyr_c":-1.0
},
"lower_bound":0.0,
"upper_bound":1000.0,
"gene_reaction_rule":"Synpcc7942_0428 or Synpcc7942_1410",
"subsystem":"Amino acid metabolism: Valine, Leucine and Isoleucine biosynthesis"
},
{
"id":"IMPC",
"name":"IMP cyclohydrolase",
"metabolites":{
"fprica_c":1.0,
"h2o_c":-1.0,
"imp_c":-1.0
},
"lower_bound":-1000.0,
"upper_bound":1000.0,
"gene_reaction_rule":"Synpcc7942_0396",
"subsystem":"Purine and Pyrimidine Biosynthesis"
},
{
"id":"OMCDC",
"name":"2-Oxo-4-methyl-3-carboxypentanoate decarboxylation",
"metabolites":{
"3c4mop_c":-1.0,
"4mop_c":1.0,
"co2_c":1.0,
"h_c":-1.0
},
"lower_bound":0.0,
"upper_bound":1000.0,
"gene_reaction_rule":"",
"subsystem":"Amino acid metabolism: Valine, Leucine and Isoleucine biosynthesis"
},
{
"id":"Htcx",
"name":"Proton transport to carboxysome via diffusion",
"metabolites":{
"h_c":-1.0,
"h_cx":1.0
},
"lower_bound":-1000.0,
"upper_bound":1000.0,
"gene_reaction_rule":"",
"subsystem":"Transport: carboxyzome"
},
{
"id":"DHQTi",
"name":"3-dehydroquinate dehydratase, irreversible",
"metabolites":{
"3dhq_c":-1.0,
"3dhsk_c":1.0,
"h2o_c":1.0
},
"lower_bound":-1000.0,
"upper_bound":1000.0,
"gene_reaction_rule":"Synpcc7942_0915",
"subsystem":"Amino acid metabolism: Phenylalanine, Tyrosine, Tryptophan biosynthesis"
},
{
"id":"SPODM",
"name":"Superoxide dismutase",
"metabolites":{
"h2o2_c":1.0,
"h_c":-2.0,
"o2_c":1.0,
"o2s_c":-2.0
},
"lower_bound":0.0,
"upper_bound":1000.0,
"gene_reaction_rule":"Synpcc7942_0801",
"subsystem":"Photosynthesis/respiration"
},
{
"id":"MAN6PI",
"name":"Mannose-6-phosphate isomerase",
"metabolites":{
"f6p_c":1.0,
"man6p_c":-1.0
},
"lower_bound":-1000.0,
"upper_bound":1000.0,
"gene_reaction_rule":"Synpcc7942_1608",
"subsystem":"Nucleotide sugar metabolism"
},
{
"id":"3OAS120",
"name":"3-oxoacyl-[acyl-carrier-protein] synthase (n-C12:0)",
"metabolites":{
"3oddecACP_c":1.0,
"ACP_c":1.0,
"co2_c":1.0,
"dcaACP_c":-1.0,
"h_c":-1.0,
"malACP_c":-1.0
},
"lower_bound":0.0,
"upper_bound":1000.0,
"gene_reaction_rule":"Synpcc7942_0537",
"subsystem":"Fatty acid biosynthesis"
},
{
"id":"PGAMT",
"name":"Phosphoglucosamine mutase",
"metabolites":{
"gam1p_c":-1.0,
"gam6p_c":1.0
},
"lower_bound":-1000.0,
"upper_bound":1000.0,
"gene_reaction_rule":"Synpcc7942_2132",
"subsystem":"Murein Biosynthesis/Recycling"
},
{
"id":"ZDS",
"name":"Zeta-carotene desaturase",
"metabolites":{
"h2o_c":2.0,
"h_c":-1.0,
"nadp_c":1.0,
"nadph_c":-1.0,
"norsp_c":1.0,
"o2_c":-1.0,
"zcarote_c":-1.0
},
"lower_bound":0.0,
"upper_bound":1000.0,
"gene_reaction_rule":"Synpcc7942_1512",
"subsystem":"Carotenoid biosynthesis"
},
{
"id":"PSERT",
"name":"Phosphoserine transaminase",
"metabolites":{
"3php_c":-1.0,
"akg_c":1.0,
"glu__L_c":-1.0,
"pser__L_c":1.0
},
"lower_bound":-1000.0,
"upper_bound":1000.0,
"gene_reaction_rule":"Synpcc7942_0191",
"subsystem":"Amino acid metabolism: Glycine, Serine and Threonine metabolism"
},
{
"id":"HISTP",
"name":"Histidinol-phosphatase",
"metabolites":{
"h2o_c":-1.0,
"hisp_c":-1.0,
"histd_c":1.0,
"pi_c":1.0
},
"lower_bound":0.0,
"upper_bound":1000.0,
"gene_reaction_rule":"",
"subsystem":"Histidine Metabolism"
},
{
"id":"NNDPR",
"name":"Nicotinate-nucleotide diphosphorylase (carboxylating)",
"metabolites":{
"co2_c":1.0,
"h_c":-2.0,
"nicrnt_c":1.0,
"ppi_c":1.0,
"prpp_c":-1.0,
"quln_c":-1.0
},
"lower_bound":0.0,
"upper_bound":1000.0,
"gene_reaction_rule":"Synpcc7942_0951",
"subsystem":"Cofactor biosynthesis: Nicotinate and Nicotinamide metabolism"
},
{
"id":"ADSK",
"name":"Adenylyl-sulfate kinase",
"metabolites":{
"adp_c":1.0,
"aps_c":-1.0,
"atp_c":-1.0,
"h_c":1.0,
"paps_c":1.0
},
"lower_bound":0.0,
"upper_bound":1000.0,
"gene_reaction_rule":"Synpcc7942_0939",
"subsystem":"Amino acid metabolism: Cysteine and Methionine metabolism"
},
{
"id":"MECDPS",
"name":"2-C-methyl-D-erythritol 2,4-cyclodiphosphate synthase",
"metabolites":{
"2mecdp_c":1.0,
"2p4c2me_c":-1.0,
"cmp_c":1.0
},
"lower_bound":0.0,
"upper_bound":1000.0,
"gene_reaction_rule":"Synpcc7942_1170",
"subsystem":"Terpenoid Biosynthesis"
},
{
"id":"CUabcpp",
"name":"Copper transport via ABC system (periplasm)",
"metabolites":{
"adp_c":1.0,
"atp_c":-1.0,
"cu2_c":1.0,
"cu2_p":-1.0,
"h2o_c":-1.0,
"h_c":1.0,
"pi_c":1.0
},
"lower_bound":0.0,
"upper_bound":1000.0,
"gene_reaction_rule":"Synpcc7942_1570 or Synpcc7942_2317",
"subsystem":"Transport: Inner Membrane"
},
{
"id":"ADCYRS",
"name":"Adenosylcobyric acid synthase (glutamine-hydrolysing)",
"metabolites":{
"adcobdam_c":-1.0,
"adcobhex_c":1.0,
"adp_c":4.0,
"atp_c":-4.0,
"gln__L_c":-4.0,
"glu__L_c":4.0,
"h2o_c":-4.0,
"h_c":4.0,
"pi_c":4.0
},
"lower_bound":0.0,
"upper_bound":1000.0,
"gene_reaction_rule":"Synpcc7942_0211",
"subsystem":"Cofactor biosynthesis: Vitamin B12"
},
{
"id":"RBPCcx",
"name":"Ribulose-bisphosphate carboxylase",
"metabolites":{
"2pglyc_cx":0.009999999999999998,
"3pg_cx":1.99,
"co2_cx":-0.99,
"h2o_cx":-0.99,
"h_cx":2.0,
"o2_cx":-0.009999999999999998,
"rb15bp_cx":-1.0
},
"lower_bound":0.0,
"upper_bound":1000.0,
"gene_reaction_rule":"Synpcc7942_1426 and Synpcc7942_1427 and Synpcc7942_1423 and Synpcc7942_1421 and Synpcc7942_1422 and Synpcc7942_0285 and Synpcc7942_0284 and Synpcc7942_1424 and Synpcc7942_1425",
"subsystem":"Calvin cycle/Pentose phosphate pathway"
},
{
"id":"3HAD40_1",
"name":"3-hydroxyacyl-[acyl-carrier-protein] dehydratase (n-C4:0)",
"metabolites":{
"3hbutACP_c":-1.0,
"but2eACP_c":1.0,
"h2o_c":1.0
},
"lower_bound":-1000.0,
"upper_bound":1000.0,
"gene_reaction_rule":"Synpcc7942_0930",
"subsystem":"Fatty acid biosynthesis"
},
{
"id":"EAR180y",
"name":"Enoyl-[acyl-carrier-protein] reductase (NADPH) (n-C18:0)",
"metabolites":{
"h_c":-1.0,
"nadp_c":1.0,
"nadph_c":-1.0,
"ocdcaACP_c":1.0,
"toctd2eACP_c":-1.0
},
"lower_bound":-1000.0,
"upper_bound":1000.0,
"gene_reaction_rule":"Synpcc7942_0126",
"subsystem":"Fatty acid biosynthesis"
},
{
"id":"GTHRDH",
"name":"Glutathione hydrolase",
"metabolites":{
"cgly_c":1.0,
"glu__L_c":1.0,
"gthrd_c":-1.0,
"h2o_c":-1.0
},
"lower_bound":0.0,
"upper_bound":1000.0,
"gene_reaction_rule":"Synpcc7942_0185 or Synpcc7942_B2624",
"subsystem":"Metabolism of other amino acids: Glutathione metabolism"
},
{
"id":"PRAIi",
"name":"Phosphoribosylanthranilate isomerase (irreversible)",
"metabolites":{
"2cpr5p_c":1.0,
"pran_c":-1.0
},
"lower_bound":0.0,
"upper_bound":1000.0,
"gene_reaction_rule":"Synpcc7942_0408",
"subsystem":"Amino acid metabolism: Phenylalanine, Tyrosine, Tryptophan biosynthesis"
},
{
"id":"CYNTtabcpp",
"name":"Cyanate transport",
"metabolites":{
"adp_c":1.0,
"atp_c":-1.0,
"cynt_c":1.0,
"cynt_p":-1.0,
"h2o_c":-1.0,
"h_c":1.0,
"pi_c":1.0
},
"lower_bound":0.0,
"upper_bound":1000.0,
"gene_reaction_rule":"Synpcc7942_2105 and Synpcc7942_2106 and Synpcc7942_2107",
"subsystem":"Transport: Inner Membrane"
},
{
"id":"TRSARyr",
"name":"Tartronate semialdehyde reductase (NADP)",
"metabolites":{
"2h3oppan_c":-1.0,
"glyc__R_c":1.0,
"h_c":-1.0,
"nadp_c":1.0,
"nadph_c":-1.0
},
"lower_bound":0.0,
"upper_bound":1000.0,
"gene_reaction_rule":"Synpcc7942_1857",
"subsystem":"Photorespiration/Glyoxylate Degredation"
},
{
"id":"PTPATi",
"name":"Pantetheine-phosphate adenylyltransferase",
"metabolites":{
"atp_c":-1.0,
"dpcoa_c":1.0,
"h_c":-1.0,
"pan4p_c":-1.0,
"ppi_c":1.0
},
"lower_bound":0.0,
"upper_bound":1000.0,
"gene_reaction_rule":"Synpcc7942_2007",
"subsystem":"Cofactor biosynthesis: Pantothenate and CoA biosynthesis"
},
{
"id":"PC6AR",
"name":"Precorrin-6A reductase",
"metabolites":{
"h_c":2.0,
"nadp_c":-1.0,
"nadph_c":1.0,
"pre6a_c":1.0,
"pre6b_c":-1.0
},
"lower_bound":-1000.0,
"upper_bound":1000.0,
"gene_reaction_rule":"Synpcc7942_0021",
"subsystem":"Cofactor biosynthesis: Vitamin B12"
},
{
"id":"Kabcpp",
"name":"Potassium ABC transporter (periplasm)",
"metabolites":{
"adp_c":1.0,
"atp_c":-1.0,
"h2o_c":-1.0,
"h_c":1.0,
"k_c":1.0,
"k_p":-1.0,
"pi_c":1.0
},
"lower_bound":0.0,
"upper_bound":1000.0,
"gene_reaction_rule":"Synpcc7942_1668 and Synpcc7942_1669 and Synpcc7942_1671 and Synpcc7942_1729",
"subsystem":"Transport: Inner Membrane"
},
{
"id":"ENO",
"name":"Enolase",
"metabolites":{
"2pg_c":-1.0,
"h2o_c":1.0,
"pep_c":1.0
},
"lower_bound":-1000.0,
"upper_bound":1000.0,
"gene_reaction_rule":"Synpcc7942_0639",
"subsystem":"Glycolysis/Gluconeogenesis"
},
{
"id":"TDPDRR",
"name":"DTDP-4-dehydrorhamnose reductase",
"metabolites":{
"dtdp4d6dm_c":-1.0,
"dtdprmn_c":1.0,
"h_c":-1.0,
"nadp_c":1.0,
"nadph_c":-1.0
},
"lower_bound":0.0,
"upper_bound":1000.0,
"gene_reaction_rule":"Synpcc7942_2099",
"subsystem":"Nucleotide sugar metabolism"
},
{
"id":"PRFGS",
"name":"Phosphoribosylformylglycinamidine synthase",
"metabolites":{
"adp_c":1.0,
"atp_c":-1.0,
"fgam_c":-1.0,
"fpram_c":1.0,
"gln__L_c":-1.0,
"glu__L_c":1.0,
"h2o_c":-1.0,
"h_c":1.0,
"pi_c":1.0
},
"lower_bound":0.0,
"upper_bound":1000.0,
"gene_reaction_rule":"Synpcc7942_0003 and Synpcc7942_0818 and Synpcc7942_0819",
"subsystem":"Purine and Pyrimidine Biosynthesis"
},
{
"id":"PC8XM",
"name":"Precorrin-8X methylmutase",
"metabolites":{
"h_c":-1.0,
"hgbyr_c":1.0,
"pre8_c":-1.0
},
"lower_bound":-1000.0,
"upper_bound":1000.0,
"gene_reaction_rule":"Synpcc7942_1852",
"subsystem":"Cofactor biosynthesis: Vitamin B12"
},
{
"id":"3OAS60",
"name":"3-oxoacyl-[acyl-carrier-protein] synthase (n-C6:0)",
"metabolites":{
"3ohexACP_c":1.0,
"ACP_c":1.0,
"butACP_c":-1.0,
"co2_c":1.0,
"h_c":-1.0,
"malACP_c":-1.0
},
"lower_bound":0.0,
"upper_bound":1000.0,
"gene_reaction_rule":"Synpcc7942_0537",
"subsystem":"Fatty acid biosynthesis"
},
{
"id":"GMPS2",
"name":"GMP synthase",
"metabolites":{
"amp_c":1.0,
"atp_c":-1.0,
"gln__L_c":-1.0,
"glu__L_c":1.0,
"gmp_c":1.0,
"h2o_c":-1.0,
"h_c":2.0,
"ppi_c":1.0,
"xmp_c":-1.0
},
"lower_bound":-1000.0,
"upper_bound":1000.0,
"gene_reaction_rule":"Synpcc7942_0189",
"subsystem":"Purine and Pyrimidine Biosynthesis"
},
{
"id":"RBFK",
"name":"Riboflavin kinase",
"metabolites":{
"adp_c":1.0,
"atp_c":-1.0,
"fmn_c":1.0,
"h_c":1.0,
"ribflv_c":-1.0
},
"lower_bound":0.0,
"upper_bound":1000.0,
"gene_reaction_rule":"Synpcc7942_0492",
"subsystem":"Cofactor biosynthesis: Riboflavin biosynthesis"
},
{
"id":"NTRIRfx",
"name":"Nitrite reductase (ferredoxin)",
"metabolites":{
"fdxox_c":6.0,
"fdxrd_c":-6.0,
"h2o_c":2.0,
"h_c":-8.0,
"nh4_c":1.0,
"no2_c":-1.0
},
"lower_bound":0.0,
"upper_bound":1000.0,
"gene_reaction_rule":"Synpcc7942_1240",
"subsystem":"Nitrogen metabolism"
},
{
"id":"GTHPi",
"name":"Glutathione peridoxase",
"metabolites":{
"gthox_c":1.0,
"gthrd_c":-2.0,
"h2o2_c":-1.0,
"h2o_c":2.0
},
"lower_bound":0.0,
"upper_bound":1000.0,
"gene_reaction_rule":"Synpcc7942_1214",
"subsystem":"Cofactor Regeneration"
},
{
"id":"ARGSS",
"name":"Argininosuccinate synthase",
"metabolites":{
"amp_c":1.0,
"argsuc_c":1.0,
"asp__L_c":-1.0,
"atp_c":-1.0,
"citr__L_c":-1.0,
"h_c":1.0,
"ppi_c":1.0
},
"lower_bound":0.0,
"upper_bound":1000.0,
"gene_reaction_rule":"Synpcc7942_0009",
"subsystem":"Amino acid metabolism: Proline and Arginine metabolism"
},
{
"id":"SPTr",
"name":"Serine-pyruvate aminotransferase",
"metabolites":{
"ala__L_c":-1.0,
"hpyr_c":-1.0,
"pyr_c":1.0,
"ser__L_c":1.0
},
"lower_bound":-1000.0,
"upper_bound":1000.0,
"gene_reaction_rule":"Synpcc7942_2160",
"subsystem":"Amino acid metabolism: Alanine, Aspartate and Glutamate metabolism"
},
{
"id":"H2Otpp",
"name":"H2O transport via diffusion (periplasm)",
"metabolites":{
"h2o_c":1.0,
"h2o_p":-1.0
},
"lower_bound":-1000.0,
"upper_bound":1000.0,
"gene_reaction_rule":"",
"subsystem":"Transport: Inner Membrane"
},
{
"id":"TDPDRE",
"name":"DTDP-4-dehydrorhamnose 3,5-epimerase",
"metabolites":{
"dtdp4d6dg_c":-1.0,
"dtdp4d6dm_c":1.0
},
"lower_bound":0.0,
"upper_bound":1000.0,
"gene_reaction_rule":"Synpcc7942_2098 or Synpcc7942_0058",
"subsystem":"Nucleotide sugar metabolism"
},
{
"id":"GTHOr",
"name":"Glutathione oxidoreductase",
"metabolites":{
"gthox_c":-1.0,
"gthrd_c":2.0,
"h_c":-1.0,
"nadp_c":1.0,
"nadph_c":-1.0
},
"lower_bound":-1000.0,
"upper_bound":1000.0,
"gene_reaction_rule":"Synpcc7942_0842",
"subsystem":"Cofactor Regeneration"
},
{
"id":"SHK3Dr",
"name":"Shikimate dehydrogenase",
"metabolites":{
"3dhsk_c":-1.0,
"h_c":-1.0,
"nadp_c":1.0,
"nadph_c":-1.0,
"skm_c":1.0
},
"lower_bound":-1000.0,
"upper_bound":1000.0,
"gene_reaction_rule":"Synpcc7942_2467",
"subsystem":"Amino acid metabolism: Phenylalanine, Tyrosine, Tryptophan biosynthesis"
},
{
"id":"CYRDAR",
"name":"Cob(II)yrinic acid a,c-diamide reductase",
"metabolites":{
"co1dam_c":2.0,
"co2dam_c":-2.0,
"h_c":1.0,
"nad_c":1,
"nadh_c":-1
},
"lower_bound":-1000.0,
"upper_bound":1000.0,
"gene_reaction_rule":"",
"subsystem":"Cofactor biosynthesis: Vitamin B12"
},
{
"id":"ORPT",
"name":"Orotate phosphoribosyltransferase",
"metabolites":{
"orot5p_c":-1.0,
"orot_c":1.0,
"ppi_c":-1.0,
"prpp_c":1.0
},
"lower_bound":-1000.0,
"upper_bound":1000.0,
"gene_reaction_rule":"Synpcc7942_2592",
"subsystem":"Purine and Pyrimidine Biosynthesis"
},
{
"id":"GRTT",
"name":"Geranyltranstransferase",
"metabolites":{
"frdp_c":1.0,
"grdp_c":-1.0,
"ipdp_c":-1.0,
"ppi_c":1.0
},
"lower_bound":0.0,
"upper_bound":1000.0,
"gene_reaction_rule":"Synpcc7942_0776",
"subsystem":"Terpenoid Biosynthesis"
},
{
"id":"TRDRf",
"name":"Thioredoxin:ferredoxin reductase",
"metabolites":{
"fdxox_c":2.0,
"fdxrd_c":-2.0,
"h_c":-2.0,
"trdox_c":-1.0,
"trdrd_c":1.0
},
"lower_bound":0.0,
"upper_bound":1000.0,
"gene_reaction_rule":"Synpcc7942_1131 and Synpcc7942_1734",
"subsystem":"Photosynthesis/respiration"
},
{
"id":"PRPPS",
"name":"Phosphoribosylpyrophosphate synthetase",
"metabolites":{
"amp_c":1.0,
"atp_c":-1.0,
"h_c":1.0,
"prpp_c":1.0,
"r5p_c":-1.0
},
"lower_bound":-1000.0,
"upper_bound":1000.0,
"gene_reaction_rule":"Synpcc7942_2113",
"subsystem":"Calvin cycle/Pentose phosphate pathway"
},
{
"id":"KARA1i",
"name":"Acetohydroxy acid isomeroreductase",
"metabolites":{
"23dhmb_c":1.0,
"alac__S_c":-1.0,
"h_c":-1.0,
"nadp_c":1.0,
"nadph_c":-1.0
},
"lower_bound":0.0,
"upper_bound":1000.0,
"gene_reaction_rule":"Synpcc7942_1552",
"subsystem":"Amino acid metabolism: Valine, Leucine and Isoleucine biosynthesis"
},
{
"id":"SPRMS",
"name":"Spermine synthase",
"metabolites":{
"5mta_c":1.0,
"ametam_c":-1.0,
"h_c":1.0,
"spmd_c":-1.0,
"sprm_c":1.0
},
"lower_bound":0.0,
"upper_bound":1000.0,
"gene_reaction_rule":"Synpcc7942_0628",
"subsystem":"Amino acid metabolism: Proline and Arginine metabolism"
},
{
"id":"FCLT",
"name":"Ferrochelatase",
"metabolites":{
"fe2_c":-1.0,
"h_c":2.0,
"pheme_c":1.0,
"ppp9_c":-1.0
},
"lower_bound":0.0,
"upper_bound":1000.0,
"gene_reaction_rule":"Synpcc7942_0137",
"subsystem":"Porphyrin and chlorophyll metabolism"
},
{
"id":"PPA",
"name":"Inorganic diphosphatase",
"metabolites":{
"h2o_c":-1.0,
"h_c":1.0,
"pi_c":2.0,
"ppi_c":-1.0
},
"lower_bound":0.0,
"upper_bound":1000.0,
"gene_reaction_rule":"Synpcc7942_1383",
"subsystem":"Inorganic Ion Transport and Metabolism"
},
{
"id":"DHQS",
"name":"3-dehydroquinate synthase",
"metabolites":{
"2dda7p_c":-1.0,
"3dhq_c":1.0,
"pi_c":1.0
},
"lower_bound":0.0,
"upper_bound":1000.0,
"gene_reaction_rule":"Synpcc7942_0525",
"subsystem":"Amino acid metabolism: Phenylalanine, Tyrosine, Tryptophan biosynthesis"
},
{
"id":"ANPRT",
"name":"Anthranilate phosphoribosyltransferase",
"metabolites":{
"anth_c":-1.0,
"ppi_c":1.0,
"pran_c":1.0,
"prpp_c":-1.0
},
"lower_bound":0.0,
"upper_bound":1000.0,
"gene_reaction_rule":"Synpcc7942_2123",
"subsystem":"Amino acid metabolism: Phenylalanine, Tyrosine, Tryptophan biosynthesis"
},
{
"id":"ADK1",
"name":"Adenylate kinase",
"metabolites":{
"adp_c":2.0,
"amp_c":-1.0,
"atp_c":-1.0
},
"lower_bound":-1000.0,
"upper_bound":1000.0,
"gene_reaction_rule":"Synpcc7942_2213",
"subsystem":"Transport: Inner Membrane"
},
{
"id":"UPP3S",
"name":"Uroporphyrinogen-III synthase",
"metabolites":{
"h2o_c":1.0,
"hmbil_c":-1.0,
"uppg3_c":1.0
},
"lower_bound":0.0,
"upper_bound":1000.0,
"gene_reaction_rule":"Synpcc7942_0272",
"subsystem":"Porphyrin and chlorophyll metabolism"
},
{
"id":"NDPK5",
"name":"Nucleoside-diphosphate kinase (ATP:dGDP)",
"metabolites":{
"adp_c":1.0,
"atp_c":-1.0,
"dgdp_c":-1.0,
"dgtp_c":1.0
},
"lower_bound":-1000.0,
"upper_bound":1000.0,
"gene_reaction_rule":"Synpcc7942_2497",
"subsystem":"Purine and Pyrimidine Biosynthesis"
},
{
"id":"NDHPQRcm",
"name":"NADH:plastoquinone reductase (non-electrogenic)",
"metabolites":{
"h_c":-1.0,
"nad_c":1.0,
"nadh_c":-1.0,
"pq_cm":-1.0,
"pqh2_cm":1.0
},
"lower_bound":0.0,
"upper_bound":1000.0,
"gene_reaction_rule":"Synpcc7942_0198 or Synpcc7942_0101",
"subsystem":"Photosynthesis/respiration"
},
{
"id":"DHNPA_1",
"name":"Dihydroneopterin aldolase",
"metabolites":{
"2ahhmp_c":1.0,
"dhnpt_c":-1.0,
"gcald_c":1.0
},
"lower_bound":0.0,
"upper_bound":1000.0,
"gene_reaction_rule":"Synpcc7942_0040",
"subsystem":"Cofactor biosynthesis: Folate biosynthesis"
},
{
"id":"NDPK4",
"name":"Nucleoside-diphosphate kinase (ATP:dTDP)",
"metabolites":{
"adp_c":1.0,
"atp_c":-1.0,
"dtdp_c":-1.0,
"dttp_c":1.0
},
"lower_bound":-1000.0,
"upper_bound":1000.0,
"gene_reaction_rule":"Synpcc7942_2497",
"subsystem":"Purine and Pyrimidine Biosynthesis"
},
{
"id":"RNDR4",
"name":"Ribonucleoside-diphosphate reductase (UDP)",
"metabolites":{
"dudp_c":1.0,
"h2o_c":1.0,
"trdox_c":1.0,
"trdrd_c":-1.0,
"udp_c":-1.0
},
"lower_bound":0.0,
"upper_bound":1000.0,
"gene_reaction_rule":"Synpcc7942_1609",
"subsystem":"Purine and Pyrimidine Biosynthesis"
},
{
"id":"NADK",
"name":"NAD kinase",
"metabolites":{
"adp_c":1.0,
"atp_c":-1.0,
"h_c":1.0,
"nad_c":-1.0,
"nadp_c":1.0
},
"lower_bound":0.0,
"upper_bound":1000.0,
"gene_reaction_rule":"Synpcc7942_1865 or Synpcc7942_2304",
"subsystem":"Cofactor biosynthesis: Nicotinate and Nicotinamide metabolism"
},
{
"id":"3OAR40_1",
"name":"3-oxoacyl-[acyl-carrier-protein] reductase (n-C4:0)",
"metabolites":{
"3hbutACP_c":-1.0,
"actACP_c":1.0,
"h_c":1.0,
"nadp_c":-1.0,
"nadph_c":1.0
},
"lower_bound":-1000.0,
"upper_bound":1000.0,
"gene_reaction_rule":"Synpcc7942_0684",
"subsystem":"Fatty acid biosynthesis"
},
{
"id":"TKT1",
"name":"Transketolase",
"metabolites":{
"g3p_c":1.0,
"r5p_c":-1.0,
"s7p_c":1.0,
"xu5p__D_c":-1.0
},
"lower_bound":-1000.0,
"upper_bound":1000.0,
"gene_reaction_rule":"Synpcc7942_0538",
"subsystem":"Calvin cycle/Pentose phosphate pathway"
},
{
"id":"NO3abcpp",
"name":"Nitrate transport via ABC system (periplasm)",
"metabolites":{
"adp_c":1.0,
"atp_c":-1.0,
"h2o_c":-1.0,
"h_c":1.0,
"no3_c":1.0,
"no3_p":-1.0,
"pi_c":1.0
},
"lower_bound":0.0,
"upper_bound":1000.0,
"gene_reaction_rule":"Synpcc7942_1236 and Synpcc7942_1237 and Synpcc7942_1238 and Synpcc7942_1239",
"subsystem":"Transport: Inner Membrane"
},
{
"id":"FE3abcpp",
"name":"Iron (III) transport via ABC system (periplasm to cytoplasm)",
"metabolites":{
"adp_c":1.0,
"atp_c":-1.0,
"fe3_c":1.0,
"fe3_p":-1.0,
"h2o_c":-1.0,
"h_c":1.0,
"pi_c":1.0
},
"lower_bound":0.0,
"upper_bound":1000.0,
"gene_reaction_rule":"(Synpcc7942_1409 and Synpcc7942_1407 and Synpcc7942_1406 and Synpcc7942_1408) or (Synpcc7942_2175 and Synpcc7942_1407 and Synpcc7942_1406 and Synpcc7942_1408)",
"subsystem":"Transport: Inner Membrane"
},
{
"id":"MOBDabcpp",
"name":"Molybdate transport via ABC system (periplasm)",
"metabolites":{
"adp_c":1.0,
"atp_c":-1.0,
"h2o_c":-1.0,
"h_c":1.0,
"mobd_c":1.0,
"mobd_p":-1.0,
"pi_c":1.0
},
"lower_bound":0.0,
"upper_bound":1000.0,
"gene_reaction_rule":"Synpcc7942_1530 and Synpcc7942_1531 and Synpcc7942_1532",
"subsystem":"Transport: Inner Membrane"
},
{
"id":"NPHBDC",
"name":"Nonaprenyl-hydroxybenzoate decarboxylase",
"metabolites":{
"2m6sbenzq_c":1.0,
"3nphb_c":-1.0,
"ahcys_c":1.0,
"amet_c":-1.0,
"co2_c":1.0,
"h2o_c":-1.0,
"h_c":1.0,
"nad_c":-1.0,
"nadh_c":1.0
},
"lower_bound":0.0,
"upper_bound":1000.0,
"gene_reaction_rule":"Synpcc7942_2588 and Synpcc7942_2055 and Synpcc7942_1910 and Synpcc7942_0135",
"subsystem":"Plastoquinol biosynthesis"
},
{
"id":"NPDPS",
"name":"Nonaprenyl-diphosphate synthase (gyeranyl-diphosphate specific)",
"metabolites":{
"grdp_c":-1.0,
"ipdp_c":-7.0,
"npdp_c":1.0,
"ppi_c":7.0
},
"lower_bound":0.0,
"upper_bound":1000.0,
"gene_reaction_rule":"Synpcc7942_2362",
"subsystem":"Terpenoid Biosynthesis"
},
{
"id":"NI2uabcpp",
"name":"Nickel transport via ABC system (uptake, periplasm)",
"metabolites":{
"adp_c":1.0,
"atp_c":-1.0,
"h2o_c":-1.0,
"h_c":1.0,
"ni2_c":1.0,
"ni2_p":-1.0,
"pi_c":1.0
},
"lower_bound":0.0,
"upper_bound":1000.0,
"gene_reaction_rule":"Synpcc7942_1570 or Synpcc7942_2317",
"subsystem":"Transport: Inner Membrane"
},
{
"id":"HCO3tcx",
"name":"Bicarbonate transport to carboxyzome",
"metabolites":{
"hco3_c":-1.0,
"hco3_cx":1.0
},
"lower_bound":0.0,
"upper_bound":1000.0,
"gene_reaction_rule":"",
"subsystem":"Transport: carboxyzome"
},
{
"id":"RNDR2",
"name":"Ribonucleoside-diphosphate reductase (GDP)",
"metabolites":{
"dgdp_c":1.0,
"gdp_c":-1.0,
"h2o_c":1.0,
"trdox_c":1.0,
"trdrd_c":-1.0
},
"lower_bound":0.0,
"upper_bound":1000.0,
"gene_reaction_rule":"Synpcc7942_1609",
"subsystem":"Purine and Pyrimidine Biosynthesis"
},
{
"id":"KARI",
"name":"Ketol-acid reductoisomerase",
"metabolites":{
"2ahbut_c":-1.0,
"3hmop_c":1.0
},
"lower_bound":0.0,
"upper_bound":1000.0,
"gene_reaction_rule":"Synpcc7942_1552",
"subsystem":"Amino acid metabolism: Valine, Leucine and Isoleucine biosynthesis"
},
{
"id":"EAR40y",
"name":"Enoyl-[acyl-carrier-protein] reductase (NADPH) (n-C4:0)",
"metabolites":{
"but2eACP_c":-1.0,
"butACP_c":1.0,
"h_c":-1.0,
"nadp_c":1.0,
"nadph_c":-1.0
},
"lower_bound":0.0,
"upper_bound":1000.0,
"gene_reaction_rule":"Synpcc7942_0126",
"subsystem":"Fatty acid biosynthesis"
},
{
"id":"NADTRHD",
"name":"NAD transhydrogenase",
"metabolites":{
"nad_c":-1.0,
"nadh_c":1.0,
"nadp_c":1.0,
"nadph_c":-1.0
},
"lower_bound":-1000.0,
"upper_bound":1000.0,
"gene_reaction_rule":"Synpcc7942_1610 and Synpcc7942_1611 and Synpcc7942_1612",
"subsystem":"Photosynthesis/respiration"
},
{
"id":"DHNCOAT",
"name":"1,4-dihydroxy-2-napthoyl-CoA thioesterase",
"metabolites":{
"14dhncoa_c":-1.0,
"coa_c":1.0,
"dhna_c":1.0,
"h2o_c":-1.0,
"h_c":1.0
},
"lower_bound":0.0,
"upper_bound":1000.0,
"gene_reaction_rule":"Synpcc7942_1744",
"subsystem":"Phylloquinone biosynthesis"
},
{
"id":"BM_PROTEIN",
"name":"Biomass: protein",
"metabolites":{
"adp_c":9.0199,
"alatrna_c":-0.7662,
"argtrna_c":-0.4548,
"asntrna_c":-0.3658,
"asptrna_c":-0.4539,
"atp_c":-9.0199,
"bm_pro_c":1.0,
"cystrna_c":-0.0899,
"gdp_c":18.0398,
"glntrna_c":-0.502,
"glutrna_c":-0.5465,
"glytrna_c":-0.6663,
"gtp_c":-18.0398,
"h2o_c":-27.0597,
"h_c":36.0797,
"histrna_c":-0.1679,
"iletrna_c":-0.5665,
"leutrna_c":-1.0294,
"lystrna_c":-0.3777,
"mettrna_c":-0.177,
"phetrna_c":-0.3622,
"pi_c":27.0597,
"protrna_c":-0.463,
"sertrna_c":-0.5238,
"thrtrna_c":-0.4957,
"trnaala_c":0.7662,
"trnaarg_c":0.4548,
"trnaasn_c":0.3658,
"trnaasp_c":0.4539,
"trnacys_c":0.0899,
"trnagln_c":0.502,
"trnaglu_c":0.5465,
"trnagly_c":0.6663,
"trnahis_c":0.1679,
"trnaile_c":0.5665,
"trnaleu_c":1.0294,
"trnalys_c":0.3777,
"trnamet_c":0.177,
"trnaphe_c":0.3622,
"trnapro_c":0.463,
"trnaser_c":0.5238,
"trnathr_c":0.4957,
"trnatrp_c":0.1398,
"trnatyr_c":0.2633,
"trnaval_c":0.6082,
"trptrna_c":-0.1398,
"tyrtrna_c":-0.2633,
"valtrna_c":-0.6082
},
"lower_bound":0.0,
"upper_bound":1000.0,
"gene_reaction_rule":"",
"subsystem":"Biomass and maintenance functions"
},
{
"id":"3OAS100",
"name":"3-oxoacyl-[acyl-carrier-protein] synthase (n-C10:0)",
"metabolites":{
"3odecACP_c":1.0,
"ACP_c":1.0,
"co2_c":1.0,
"h_c":-1.0,
"malACP_c":-1.0,
"ocACP_c":-1.0
},
"lower_bound":0.0,
"upper_bound":1000.0,
"gene_reaction_rule":"Synpcc7942_0537",
"subsystem":"Fatty acid biosynthesis"
},
{
"id":"G1SAT",
"name":"Glutamate-1-semialdehyde aminotransferase",
"metabolites":{
"5aop_c":1.0,
"glu1sa_c":-1.0
},
"lower_bound":-1000.0,
"upper_bound":1000.0,
"gene_reaction_rule":"Synpcc7942_0645",
"subsystem":"Porphyrin and chlorophyll metabolism"
},
{
"id":"ILETA",
"name":"Isoleucine transaminase",
"metabolites":{
"3mop_c":1.0,
"akg_c":-1.0,
"glu__L_c":1.0,
"ile__L_c":-1.0
},
"lower_bound":-1000.0,
"upper_bound":1000.0,
"gene_reaction_rule":"Synpcc7942_1029",
"subsystem":"Amino acid metabolism: Valine, Leucine and Isoleucine biosynthesis"
},
{
"id":"PDS1",
"name":"Phytoene dehydrogenase",
"metabolites":{
"h_c":1.0,
"nadp_c":-1.0,
"nadph_c":1.0,
"phytfl_c":1.0,
"phyto_c":-1.0
},
"lower_bound":0.0,
"upper_bound":1000.0,
"gene_reaction_rule":"Synpcc7942_1983",
"subsystem":"Carotenoid biosynthesis"
},
{
"id":"UAAGDS",
"name":"UDP-N-acetylmuramoyl-L-alanyl-D-glutamyl-meso-2,6-diaminopimelate synthetase",
"metabolites":{
"26dap__M_c":-1.0,
"adp_c":1.0,
"atp_c":-1.0,
"h_c":1.0,
"pi_c":1.0,
"uamag_c":-1.0,
"ugmd_c":1.0
},
"lower_bound":0.0,
"upper_bound":1000.0,
"gene_reaction_rule":"Synpcc7942_1484",
"subsystem":"Murein Biosynthesis/Recycling"
},
{
"id":"HEX1",
"name":"Hexokinase (D-glucose:ATP)",
"metabolites":{
"adp_c":1.0,
"atp_c":-1.0,
"g6p_c":1.0,
"glc__D_c":-1.0,
"h_c":1.0
},
"lower_bound":0.0,
"upper_bound":1000.0,
"gene_reaction_rule":"Synpcc7942_0221",
"subsystem":"Glycolysis/Gluconeogenesis"
},
{
"id":"ATPSum",
"name":"ATP synthase (thylakoid membrane)",
"metabolites":{
"adp_c":-3.0,
"atp_c":3.0,
"h2o_c":3.0,
"h_c":10.0,
"h_u":-13.0,
"pi_c":-3.0
},
"lower_bound":-1000.0,
"upper_bound":1000.0,
"gene_reaction_rule":"Synpcc7942_0330 and Synpcc7942_0331 and Synpcc7942_0332 and Synpcc7942_0333 and Synpcc7942_0334 and Synpcc7942_0335 and Synpcc7942_0336 and Synpcc7942_0337 and Synpcc7942_2315 and Synpcc7942_2316",
"subsystem":"Photosynthesis/respiration"
},
{
"id":"CHPHYS",
"name":"Chlorophyll a synthase",
"metabolites":{
"chlda_c":-1.0,
"cholphya_c":1.0,
"h_c":-1,
"phdp_c":-1.0,
"ppi_c":1.0
},
"lower_bound":0.0,
"upper_bound":1000.0,
"gene_reaction_rule":"Synpcc7942_2084",
"subsystem":"Porphyrin and chlorophyll metabolism"
},
{
"id":"BCAROHX",
"name":"Beta-carotene hydroxylase (beta-cryptoxanthin forming)",
"metabolites":{
"bcryptox_c":1.0,
"caro_c":-1.0,
"h2o_c":1.0,
"h_c":-1.0,
"nad_c":1.0,
"nadh_c":-1.0,
"o2_c":-1.0
},
"lower_bound":0.0,
"upper_bound":1000.0,
"gene_reaction_rule":"Synpcc7942_2439",
"subsystem":"Carotenoid biosynthesis"
},
{
"id":"GLYCLTDx",
"name":"Glycolate dehydrogenase (NAD)",
"metabolites":{
"glx_c":1.0,
"glyclt_c":-1.0,
"h_c":1.0,
"nad_c":-1,
"nadh_c":1
},
"lower_bound":0.0,
"upper_bound":1000.0,
"gene_reaction_rule":"(Synpcc7942_0276 and Synpcc7942_1717 and Synpcc7942_1718) or Synpcc7942_0567",
"subsystem":"Photorespiration/Glyoxylate Degredation"
},
{
"id":"PIuabcpp",
"name":"Phosphate transport via ABC system (uptake, periplasm)",
"metabolites":{
"adp_c":1.0,
"atp_c":-1.0,
"h2o_c":-1.0,
"h_c":1.0,
"pi_c":2.0,
"pi_p":-1.0
},
"lower_bound":0.0,
"upper_bound":1000.0,
"gene_reaction_rule":"(Synpcc7942_2444 or Synpcc7942_2445) and Synpcc7942_2443 and Synpcc7942_2442 and (Synpcc7942_1450 or Synpcc7942_2441)",
"subsystem":"Transport: Inner Membrane"
},
{
"id":"PC20M",
"name":"S-adenosyl-L-methionine:precorrin-4 C20-methyltransferase",
"metabolites":{
"ahcys_c":1.0,
"amet_c":-1.0,
"dscl_c":-1.0,
"h_c":1.0,
"pre3a_c":1.0
},
"lower_bound":0.0,
"upper_bound":1000.0,
"gene_reaction_rule":"Synpcc7942_1853",
"subsystem":"Cofactor biosynthesis: Vitamin B12"
},
{
"id":"ADSS",
"name":"Adenylosuccinate synthase",
"metabolites":{
"asp__L_c":-1.0,
"dcamp_c":1.0,
"gdp_c":1.0,
"gtp_c":-1.0,
"h_c":2.0,
"imp_c":-1.0,
"pi_c":1.0
},
"lower_bound":0.0,
"upper_bound":1000.0,
"gene_reaction_rule":"Synpcc7942_2409",
"subsystem":"Purine and Pyrimidine Biosynthesis"
},
{
"id":"BM_RNA",
"name":"Biomass: RNA",
"metabolites":{
"atp_c":-0.6946599999999999,
"bm_rna_c":1.0,
"ctp_c":-0.86375,
"gtp_c":-0.86375,
"ppi_c":3.1168299999999998,
"utp_c":-0.6946599999999999
},
"lower_bound":0.0,
"upper_bound":1000.0,
"gene_reaction_rule":"",
"subsystem":"Biomass and maintenance functions"
},
{
"id":"DM_dialurate_c",
"name":"Modeling: demand reaction (dialurate_c)",
"metabolites":{
"dialurate_c":-1.0
},
"lower_bound":0.0,
"upper_bound":1000.0,
"gene_reaction_rule":"",
"subsystem":"Intracellular demand"
},
{
"id":"THRPD",
"name":"Threonine-phosphate decarboxylase",
"metabolites":{
"applp_c":1.0,
"co2_c":1.0,
"h_c":-1.0,
"thrp_c":-1.0
},
"lower_bound":0.0,
"upper_bound":1000.0,
"gene_reaction_rule":"Synpcc7942_1109",
"subsystem":"Cofactor biosynthesis: Vitamin B12"
},
{
"id":"TMDS3",
"name":"Thymidylate synthase (FAD dependent)",
"metabolites":{
"dtmp_c":1.0,
"dump_c":-1.0,
"h_c":-1.0,
"mlthf_c":-1.0,
"nadp_c":1.0,
"nadph_c":-1.0,
"thf_c":1.0
},
"lower_bound":0.0,
"upper_bound":1000.0,
"gene_reaction_rule":"Synpcc7942_1044",
"subsystem":"Purine and Pyrimidine Biosynthesis"
},
{
"id":"DHFR",
"name":"Dihydrofolate reductase",
"metabolites":{
"dhf_c":-1.0,
"h_c":-1.0,
"nadp_c":1.0,
"nadph_c":-1.0,
"thf_c":1.0
},
"lower_bound":0.0,
"upper_bound":1000.0,
"gene_reaction_rule":"Synpcc7942_1186",
"subsystem":"Cofactor biosynthesis: Folate biosynthesis"
},
{
"id":"ACGS",
"name":"N-acetylglutamate synthase",
"metabolites":{
"accoa_c":-1.0,
"acglu_c":1.0,
"coa_c":1.0,
"glu__L_c":-1.0,
"h_c":1.0
},
"lower_bound":0.0,
"upper_bound":1000.0,
"gene_reaction_rule":"Synpcc7942_1896",
"subsystem":"Amino acid metabolism: Proline and Arginine metabolism"
},
{
"id":"VALTA",
"name":"Valine transaminase",
"metabolites":{
"3mob_c":1.0,
"akg_c":-1.0,
"glu__L_c":1.0,
"val__L_c":-1.0
},
"lower_bound":-1000.0,
"upper_bound":1000.0,
"gene_reaction_rule":"Synpcc7942_1029",
"subsystem":"Amino acid metabolism: Valine, Leucine and Isoleucine biosynthesis"
},
{
"id":"AFAT",
"name":"ATP:FMN adenylyltransferase",
"metabolites":{
"atp_c":-1.0,
"fad_c":1.0,
"fmn_c":-1.0,
"h_c":-2.0,
"ppi_c":1.0
},
"lower_bound":0.0,
"upper_bound":1000.0,
"gene_reaction_rule":"Synpcc7942_0492",
"subsystem":"Cofactor biosynthesis: Riboflavin biosynthesis"
},
{
"id":"GLYOX_1",
"name":"Glyoxalase I; Ni-dependent",
"metabolites":{
"gthrd_c":1.0,
"lgt__S_c":-1.0,
"mthgxl_c":1.0
},
"lower_bound":-1000.0,
"upper_bound":1000.0,
"gene_reaction_rule":"Synpcc7942_0638",
"subsystem":"Calvin cycle/Pentose phosphate pathway"
},
{
"id":"EAR140y",
"name":"Enoyl-[acyl-carrier-protein] reductase (NADPH) (n-C14:0)",
"metabolites":{
"h_c":-1.0,
"myrsACP_c":1.0,
"nadp_c":1.0,
"nadph_c":-1.0,
"tmrs2eACP_c":-1.0
},
"lower_bound":0.0,
"upper_bound":1000.0,
"gene_reaction_rule":"Synpcc7942_0126",
"subsystem":"Fatty acid biosynthesis"
},
{
"id":"FRTT",
"name":"Farnesyltranstransferase",
"metabolites":{
"frdp_c":-1.0,
"ggdp_c":1.0,
"ipdp_c":-1.0,
"ppi_c":1.0
},
"lower_bound":0.0,
"upper_bound":1000.0,
"gene_reaction_rule":"Synpcc7942_0776",
"subsystem":"Terpenoid Biosynthesis"
},
{
"id":"CTPS2",
"name":"CTP synthase (glutamine)",
"metabolites":{
"adp_c":1.0,
"atp_c":-1.0,
"ctp_c":1.0,
"gln__L_c":-1.0,
"glu__L_c":1.0,
"h2o_c":-1.0,
"h_c":2.0,
"pi_c":1.0,
"utp_c":-1.0
},
"lower_bound":0.0,
"upper_bound":1000.0,
"gene_reaction_rule":"Synpcc7942_1954",
"subsystem":"Purine and Pyrimidine Biosynthesis"
},
{
"id":"DESAT16a",
"name":"Palmitoyl ACP delta-9 desaturase",
"metabolites":{
"h2o_c":2.0,
"h_c":-1.0,
"hdeACP_c":1.0,
"nadp_c":1.0,
"nadph_c":-1.0,
"o2_c":-1.0,
"palmACP_c":-1.0
},
"lower_bound":-1000.0,
"upper_bound":1000.0,
"gene_reaction_rule":"Synpcc7942_2561",
"subsystem":"Galactoglycerolipid metabolism"
},
{
"id":"CO2tex",
"name":"CO2 transport via diffusion (extracellular to periplasm)",
"metabolites":{
"co2_e":-1.0,
"co2_p":1.0
},
"lower_bound":-1000.0,
"upper_bound":1000.0,
"gene_reaction_rule":"",
"subsystem":"Transport: Outer Membrane"
},
{
"id":"GTHS",
"name":"Glutathione synthetase",
"metabolites":{
"adp_c":1.0,
"atp_c":-1.0,
"glucys_c":-1.0,
"gly_c":-1.0,
"gthrd_c":1.0,
"h_c":1.0,
"pi_c":1.0
},
"lower_bound":0.0,
"upper_bound":1000.0,
"gene_reaction_rule":"Synpcc7942_2324",
"subsystem":"Metabolism of other amino acids: Glutathione metabolism"
},
{
"id":"UAGDP",
"name":"UDP-N-acetylglucosamine diphosphorylase",
"metabolites":{
"acgam1p_c":-1.0,
"h_c":-1.0,
"ppi_c":1.0,
"uacgam_c":1.0,
"utp_c":-1.0
},
"lower_bound":0.0,
"upper_bound":1000.0,
"gene_reaction_rule":"Synpcc7942_0288",
"subsystem":"Murein Biosynthesis/Recycling"
},
{
"id":"DADK",
"name":"Deoxyadenylate kinase",
"metabolites":{
"adp_c":1.0,
"atp_c":-1.0,
"dadp_c":1.0,
"damp_c":-1.0
},
"lower_bound":-1000.0,
"upper_bound":1000.0,
"gene_reaction_rule":"Synpcc7942_2213",
"subsystem":"Purine and Pyrimidine Biosynthesis"
},
{
"id":"MPOMC1",
"name":"Magnesium-protoporphyrin-IX 13-monomethyl ester,NADPH oxygen oxidoreductase (hydroxylating)",
"metabolites":{
"h2o_c":1.0,
"h_c":-1.0,
"hmppp9_c":1.0,
"mppp9me_c":-1.0,
"nadp_c":1.0,
"nadph_c":-1.0,
"o2_c":-1.0
},
"lower_bound":0.0,
"upper_bound":1000.0,
"gene_reaction_rule":"Synpcc7942_1907",
"subsystem":"Porphyrin and chlorophyll metabolism"
},
{
"id":"Nat_Kpp",
"name":"Sodium:potassium antiporter (periplasm to cytosol)",
"metabolites":{
"k_c":1.0,
"k_p":-1.0,
"na1_c":-1.0,
"na1_p":1.0
},
"lower_bound":0.0,
"upper_bound":1000.0,
"gene_reaction_rule":"Synpcc7942_1081 and Synpcc7942_1080",
"subsystem":"Transport: Inner Membrane"
},
{
"id":"3OAS180",
"name":"3-oxoacyl-[acyl-carrier-protein] synthase (n-C18:0)",
"metabolites":{
"3ooctdACP_c":1.0,
"ACP_c":1.0,
"co2_c":1.0,
"h_c":-1.0,
"malACP_c":-1.0,
"palmACP_c":-1.0
},
"lower_bound":0.0,
"upper_bound":1000.0,
"gene_reaction_rule":"Synpcc7942_0537",
"subsystem":"Fatty acid biosynthesis"
},
{
"id":"ARGDHpp",
"name":"L-arginine oxidoreductase",
"metabolites":{
"5g2oxpt_p":1,
"arg__L_p":-1,
"h2o2_p":1,
"h2o_p":-1,
"nh4_p":1,
"o2_p":-1
},
"lower_bound":0.0,
"upper_bound":1000.0,
"gene_reaction_rule":"Synpcc7942_0946",
"subsystem":"Amino acid metabolism: Proline and Arginine metabolism"
},
{
"id":"EAR80y",
"name":"Enoyl-[acyl-carrier-protein] reductase (NADH) (n-C8:0)",
"metabolites":{
"h_c":-1.0,
"nadp_c":1.0,
"nadph_c":-1.0,
"ocACP_c":1.0,
"toct2eACP_c":-1.0
},
"lower_bound":0.0,
"upper_bound":1000.0,
"gene_reaction_rule":"Synpcc7942_0126",
"subsystem":"Fatty acid biosynthesis"
},
{
"id":"ERTHMMOR",
"name":"D-erythro-3-methylmalate: NAD oxidoreductase",
"metabolites":{
"2obut_c":1.0,
"co2_c":1.0,
"nad_c":-1.0,
"nadh_c":1.0,
"r3mmal_c":-1.0
},
"lower_bound":0.0,
"upper_bound":1000.0,
"gene_reaction_rule":"Synpcc7942_1505",
"subsystem":"Amino acid metabolism: Valine, Leucine and Isoleucine biosynthesis"
},
{
"id":"PDH",
"name":"Pyruvate dehydrogenase",
"metabolites":{
"accoa_c":1.0,
"co2_c":1.0,
"coa_c":-1.0,
"nad_c":-1.0,
"nadh_c":1.0,
"pyr_c":-1.0
},
"lower_bound":0.0,
"upper_bound":1000.0,
"gene_reaction_rule":"Synpcc7942_1068 and Synpcc7942_1198 and Synpcc7942_0143 and Synpcc7942_1944",
"subsystem":"Pyruvate metabolism/TCA Reactions"
},
{
"id":"MPML",
"name":"Mg-protoporphyrin IX magnesium-lyase",
"metabolites":{
"adp_c":1.0,
"atp_c":-1.0,
"h2o_c":-1.0,
"h_c":3.0,
"mg2_c":-1.0,
"mppp9_c":1.0,
"pi_c":1.0,
"ppp9_c":-1.0
},
"lower_bound":0.0,
"upper_bound":1000.0,
"gene_reaction_rule":"Synpcc7942_0583 and Synpcc7942_2137 and Synpcc7942_2274",
"subsystem":"Porphyrin and chlorophyll metabolism"
},
{
"id":"USHD2",
"name":"UDP-sugar hydrolase (Synechococcus elongatus 7942)",
"metabolites":{
"h2o_c":-1.0,
"h_c":2.0,
"lipidX2_c":1.0,
"u23ga2_c":-1,
"ump_c":1.0
},
"lower_bound":0.0,
"upper_bound":1000.0,
"gene_reaction_rule":"",
"subsystem":"Lipopolysaccharide/O-antigen Biosynthesis"
},
{
"id":"TPI",
"name":"Triose-phosphate isomerase",
"metabolites":{
"dhap_c":-1.0,
"g3p_c":1.0
},
"lower_bound":-1000.0,
"upper_bound":1000.0,
"gene_reaction_rule":"Synpcc7942_1261",
"subsystem":"Glycolysis/Gluconeogenesis"
},
{
"id":"DHPPDA",
"name":"Diaminohydroxyphosphoribosylaminopyrimidine deaminase",
"metabolites":{
"25dhpp_c":-1.0,
"5apru_c":1.0,
"h2o_c":-1.0,
"h_c":-1.0,
"nh4_c":1.0
},
"lower_bound":0.0,
"upper_bound":1000.0,
"gene_reaction_rule":"Synpcc7942_0203",
"subsystem":"Cofactor biosynthesis: Riboflavin biosynthesis"
},
{
"id":"PRMICI",
"name":"1-(5-phosphoribosyl)-5-[(5-phosphoribosylamino)methylideneamino)imidazole-4-carboxamide isomerase",
"metabolites":{
"prfp_c":-1.0,
"prlp_c":1.0
},
"lower_bound":0.0,
"upper_bound":1000.0,
"gene_reaction_rule":"Synpcc7942_1829",
"subsystem":"Histidine Metabolism"
},
{
"id":"CYTBD4um",
"name":"Cytochrome bd oxidase (plastoquinone utilizing, non-proton translocating)",
"metabolites":{
"h2o_c":2.0,
"h_c":-4.0,
"h_u":4.0,
"o2_c":-1.0,
"pq_um":2.0,
"pqh2_um":-2.0
},
"lower_bound":0.0,
"upper_bound":1000.0,
"gene_reaction_rule":"Synpcc7942_1766 and Synpcc7942_1767",
"subsystem":"Photosynthesis/respiration"
},
{
"id":"DM_co_c",
"name":"Modeling: demand reaction (co_c)",
"metabolites":{
"co_c":-1.0
},
"lower_bound":0.0,
"upper_bound":1000.0,
"gene_reaction_rule":"",
"subsystem":"Intracellular demand"
},
{
"id":"CAT",
"name":"Catalase",
"metabolites":{
"h2o2_c":-2.0,
"h2o_c":2.0,
"o2_c":1.0
},
"lower_bound":0.0,
"upper_bound":1000.0,
"gene_reaction_rule":"Synpcc7942_1656 or Synpcc7942_B2620",
"subsystem":"Photosynthesis/respiration"
},
{
"id":"GLUR",
"name":"Glutamate racemase",
"metabolites":{
"glu__D_c":-1.0,
"glu__L_c":1.0
},
"lower_bound":-1000.0,
"upper_bound":1000.0,
"gene_reaction_rule":"Synpcc7942_2361",
"subsystem":"Murein Biosynthesis/Recycling"
},
{
"id":"ALAR",
"name":"Alanine racemase",
"metabolites":{
"ala__D_c":1.0,
"ala__L_c":-1.0
},
"lower_bound":-1000.0,
"upper_bound":1000.0,
"gene_reaction_rule":"Synpcc7942_2201",
"subsystem":"Murein Biosynthesis/Recycling"
},
{
"id":"SULR",
"name":"Ferredoxin-sulfite reductase",
"metabolites":{
"fdxox_c":6.0,
"fdxrd_c":-6.0,
"h2o_c":3.0,
"h2s_c":1.0,
"h_c":-7.0,
"so3_c":-1.0
},
"lower_bound":0.0,
"upper_bound":1000.0,
"gene_reaction_rule":"Synpcc7942_0019",
"subsystem":"Amino acid metabolism: Cysteine and Methionine metabolism"
},
{
"id":"NAt3ipp",
"name":"Sodium transport out via proton antiport (cytoplasm to periplasm)",
"metabolites":{
"h_c":1.0,
"h_p":-1.0,
"na1_c":-1.0,
"na1_p":1.0
},
"lower_bound":-1000.0,
"upper_bound":1000.0,
"gene_reaction_rule":"Synpcc7942_2359 or Synpcc7942_0811 or Synpcc7942_1264 or Synpcc7942_0546 or Synpcc7942_0307 or Synpcc7942_2394 or Synpcc7942_2186",
"subsystem":"Transport: Inner Membrane"
},
{
"id":"ADCS",
"name":"4-amino-4-deoxychorismate synthase",
"metabolites":{
"4adcho_c":1.0,
"chor_c":-1.0,
"gln__L_c":-1.0,
"glu__L_c":1.0
},
"lower_bound":0.0,
"upper_bound":1000.0,
"gene_reaction_rule":"Synpcc7942_1334",
"subsystem":"Cofactor biosynthesis: Folate biosynthesis"
},
{
"id":"UGMDDS",
"name":"UDP-N-acetylmuramoyl-L-alanyl-D-glutamyl-meso-2,6-diaminopimeloyl-D-alanyl-D-alanine synthetase",
"metabolites":{
"adp_c":1.0,
"alaala_c":-1.0,
"atp_c":-1.0,
"h_c":1.0,
"pi_c":1.0,
"ugmd_c":-1.0,
"ugmda_c":1.0
},
"lower_bound":0.0,
"upper_bound":1000.0,
"gene_reaction_rule":"Synpcc7942_1841",
"subsystem":"Murein Biosynthesis/Recycling"
},
{
"id":"ICDHyr",
"name":"Isocitrate dehydrogenase (NADP)",
"metabolites":{
"akg_c":1.0,
"co2_c":1.0,
"icit_c":-1.0,
"nadp_c":-1.0,
"nadph_c":1.0
},
"lower_bound":0.0,
"upper_bound":1000.0,
"gene_reaction_rule":"Synpcc7942_1719",
"subsystem":"Pyruvate metabolism/TCA Reactions"
},
{
"id":"ACHBSb",
"name":"2-aceto-2-hydroxybutanoate synthase (step 2)",
"metabolites":{
"2ahbut_c":1.0,
"2ahethmpp_c":-1.0,
"2obut_c":-1.0,
"thmpp_c":1.0
},
"lower_bound":0.0,
"upper_bound":1000.0,
"gene_reaction_rule":"Synpcc7942_0139 and Synpcc7942_2434",
"subsystem":"Amino acid metabolism: Valine, Leucine and Isoleucine biosynthesis"
},
{
"id":"MTRI",
"name":"5-methylthioribose-1-phosphate isomerase",
"metabolites":{
"5mdr1p_c":-1.0,
"5mdru1p_c":1.0
},
"lower_bound":-1000.0,
"upper_bound":1000.0,
"gene_reaction_rule":"Synpcc7942_1992",
"subsystem":"Amino acid metabolism: Cysteine and Methionine metabolism"
},
{
"id":"SPMS",
"name":"Spermidine synthase",
"metabolites":{
"5mta_c":1.0,
"ametam_c":-1.0,
"h_c":1.0,
"ptrc_c":-1.0,
"spmd_c":1.0
},
"lower_bound":0.0,
"upper_bound":1000.0,
"gene_reaction_rule":"Synpcc7942_0628",
"subsystem":"Amino acid metabolism: Proline and Arginine metabolism"
},
{
"id":"AHSERL2",
"name":"O-aceytlhomoserine thiol lyase",
"metabolites":{
"ac_c":1.0,
"achms_c":-1.0,
"h2s_c":-1.0,
"hcys__L_c":1.0
},
"lower_bound":0.0,
"upper_bound":1000.0,
"gene_reaction_rule":"Synpcc7942_0370",
"subsystem":"Amino acid metabolism: Cysteine and Methionine metabolism"
},
{
"id":"PEPC",
"name":"Phosphoenolpyruvate carboxylase",
"metabolites":{
"hco3_c":-1.0,
"oaa_c":1.0,
"pep_c":-1.0,
"pi_c":1.0
},
"lower_bound":0.0,
"upper_bound":1000.0,
"gene_reaction_rule":"Synpcc7942_2252",
"subsystem":"Pyruvate metabolism/TCA Reactions"
},
{
"id":"PHETA1",
"name":"Phenylalanine transaminase",
"metabolites":{
"akg_c":-1.0,
"glu__L_c":1.0,
"phe__L_c":-1.0,
"phpyr_c":1.0
},
"lower_bound":-1000.0,
"upper_bound":1000.0,
"gene_reaction_rule":"Synpcc7942_1030",
"subsystem":"Amino acid metabolism: Phenylalanine, Tyrosine, Tryptophan biosynthesis"
},
{
"id":"CHORM",
"name":"Chorismate mutase",
"metabolites":{
"chor_c":-1.0,
"pphn_c":1.0
},
"lower_bound":-1000.0,
"upper_bound":1000.0,
"gene_reaction_rule":"Synpcc7942_1915",
"subsystem":"Amino acid metabolism: Phenylalanine, Tyrosine, Tryptophan biosynthesis"
},
{
"id":"GAPD",
"name":"Glyceraldehyde-3-phosphate dehydrogenase",
"metabolites":{
"13dpg_c":1.0,
"g3p_c":-1.0,
"h_c":1.0,
"nad_c":-1.0,
"nadh_c":1.0,
"pi_c":-1.0
},
"lower_bound":0.0,
"upper_bound":1000.0,
"gene_reaction_rule":"Synpcc7942_0245 or Synpcc7942_1939",
"subsystem":"Glycolysis/Gluconeogenesis"
},
{
"id":"PQH2tcm",
"name":"Plastoquinine insertion into the cytoplasmic membrane",
"metabolites":{
"pqh2_c":-1.0,
"pqh2_cm":1.0
},
"lower_bound":0.0,
"upper_bound":1000.0,
"gene_reaction_rule":"",
"subsystem":"Transport: Inner Membrane"
},
{
"id":"CPPPGO",
"name":"Coproporphyrinogen oxidase (O2 required)",
"metabolites":{
"co2_c":2.0,
"cpppg3_c":-1.0,
"h2o_c":2.0,
"h_c":-2.0,
"o2_c":-1.0,
"pppg9_c":1.0
},
"lower_bound":0.0,
"upper_bound":1000.0,
"gene_reaction_rule":"Synpcc7942_0674",
"subsystem":"Porphyrin and chlorophyll metabolism"
},
{
"id":"URIDK2r",
"name":"Uridylate kinase (dUMP)",
"metabolites":{
"adp_c":1.0,
"atp_c":-1.0,
"dudp_c":1.0,
"dump_c":-1.0
},
"lower_bound":-1000.0,
"upper_bound":1000.0,
"gene_reaction_rule":"Synpcc7942_0093",
"subsystem":"Purine and Pyrimidine Biosynthesis"
},
{
"id":"OCBT",
"name":"Ornithine carbamoyltransferase",
"metabolites":{
"cbp_c":-1.0,
"citr__L_c":1.0,
"h_c":1.0,
"orn_c":-1.0,
"pi_c":1.0
},
"lower_bound":-1000.0,
"upper_bound":1000.0,
"gene_reaction_rule":"Synpcc7942_2514",
"subsystem":"Amino acid metabolism: Proline and Arginine metabolism"
},
{
"id":"E4PD",
"name":"Erythrose 4-phosphate dehydrogenase",
"metabolites":{
"4per_c":1.0,
"e4p_c":-1.0,
"h2o_c":-1.0,
"h_c":2.0,
"nad_c":-1.0,
"nadh_c":1.0
},
"lower_bound":0.0,
"upper_bound":1000.0,
"gene_reaction_rule":"Synpcc7942_0245 or Synpcc7942_1939",
"subsystem":"Cofactor biosynthesis: Vitamin B6"
},
{
"id":"IMDHT_3c2hmp",
"name":"3-isopropylmalate dehydratase, 3-Carboxy-2-hydroxy-4-methylpentanoate forming",
"metabolites":{
"2ippm_c":-1.0,
"3c2hmp_c":1.0,
"h2o_c":-1.0
},
"lower_bound":0.0,
"upper_bound":1000.0,
"gene_reaction_rule":"Synpcc7942_1898 and Synpcc7942_2548",
"subsystem":"Amino acid metabolism: Valine, Leucine and Isoleucine biosynthesis"
},
{
"id":"GLGC",
"name":"Glucose-1-phosphate adenylyltransferase",
"metabolites":{
"adpglc_c":1.0,
"atp_c":-1.0,
"g1p_c":-1.0,
"h_c":-1.0,
"ppi_c":1.0
},
"lower_bound":0.0,
"upper_bound":1000.0,
"gene_reaction_rule":"Synpcc7942_0603",
"subsystem":"Glycogen and sucrose metabolism"
},
{
"id":"PYK",
"name":"Pyruvate kinase",
"metabolites":{
"adp_c":-1.0,
"atp_c":1.0,
"h_c":-1.0,
"pep_c":-1.0,
"pyr_c":1.0
},
"lower_bound":0.0,
"upper_bound":1000.0,
"gene_reaction_rule":"Synpcc7942_0098",
"subsystem":"Pyruvate metabolism/TCA Reactions"
},
{
"id":"3HAD120",
"name":"3-hydroxyacyl-[acyl-carrier-protein] dehydratase (n-C12:0)",
"metabolites":{
"3hddecACP_c":-1.0,
"h2o_c":1.0,
"tddec2eACP_c":1.0
},
"lower_bound":-1000.0,
"upper_bound":1000.0,
"gene_reaction_rule":"Synpcc7942_0930",
"subsystem":"Fatty acid biosynthesis"
},
{
"id":"2PGLYCtcx",
"name":"2-phosphoglycolate transport out of the carboxyzome",
"metabolites":{
"2pglyc_c":1.0,
"2pglyc_cx":-1.0
},
"lower_bound":0.0,
"upper_bound":1000.0,
"gene_reaction_rule":"",
"subsystem":"Transport: carboxyzome"
},
{
"id":"MPOMOR",
"name":"Magnesium-protoporphyrin-IX 13-monomethyl ester NADPH oxygen oxidoreductase (hydroxylating)",
"metabolites":{
"dvpchlda_c":1.0,
"h2o_c":2.0,
"h_c":-1.0,
"nadp_c":1.0,
"nadph_c":-1.0,
"o2_c":-1.0,
"omppp9_c":-1.0
},
"lower_bound":0.0,
"upper_bound":1000.0,
"gene_reaction_rule":"Synpcc7942_1907",
"subsystem":"Porphyrin and chlorophyll metabolism"
},
{
"id":"3OAS160",
"name":"3-oxoacyl-[acyl-carrier-protein] synthase (n-C16:0)",
"metabolites":{
"3opalmACP_c":1.0,
"ACP_c":1.0,
"co2_c":1.0,
"h_c":-1.0,
"malACP_c":-1.0,
"myrsACP_c":-1.0
},
"lower_bound":0.0,
"upper_bound":1000.0,
"gene_reaction_rule":"Synpcc7942_0537",
"subsystem":"Fatty acid biosynthesis"
},
{
"id":"IG3PS",
"name":"Imidazole-glycerol-3-phosphate synthase",
"metabolites":{
"aicar_c":1.0,
"eig3p_c":1.0,
"gln__L_c":-1.0,
"glu__L_c":1.0,
"h_c":1.0,
"prlp_c":-1.0
},
"lower_bound":0.0,
"upper_bound":1000.0,
"gene_reaction_rule":"Synpcc7942_2087 and Synpcc7942_1481",
"subsystem":"Histidine Metabolism"
},
{
"id":"DMPPS_syn",
"name":"1-hydroxy-2-methyl-2-(E)-butenyl 4-diphosphate reductase (dmpp)",
"metabolites":{
"dmpp_c":1.0,
"h2mb4p_c":-1.0,
"h2o_c":1.0,
"h_c":-1.0,
"nadp_c":1.0,
"nadph_c":-1.0
},
"lower_bound":0.0,
"upper_bound":1000.0,
"gene_reaction_rule":"Synpcc7942_0073",
"subsystem":"Terpenoid Biosynthesis"
},
{
"id":"NTRARf2",
"name":"Nitrite reductase (ferredoxin)",
"metabolites":{
"fdxox_c":2.0,
"fdxrd_c":-2.0,
"h2o_c":1.0,
"h_c":-2.0,
"no2_c":1.0,
"no3_c":-1.0
},
"lower_bound":0.0,
"upper_bound":1000.0,
"gene_reaction_rule":"Synpcc7942_1235",
"subsystem":"Nitrogen metabolism"
},
{
"id":"G6PDA",
"name":"Glucosamine-6-phosphate deaminase",
"metabolites":{
"f6p_c":1.0,
"gam6p_c":-1.0,
"h2o_c":-1.0,
"nh4_c":1.0
},
"lower_bound":0.0,
"upper_bound":1000.0,
"gene_reaction_rule":"Synpcc7942_1103",
"subsystem":"Murein Biosynthesis/Recycling"
},
{
"id":"PFK",
"name":"Phosphofructokinase",
"metabolites":{
"adp_c":1.0,
"atp_c":-1.0,
"f6p_c":-1.0,
"fdp_c":1.0,
"h_c":1.0
},
"lower_bound":0.0,
"upper_bound":1000.0,
"gene_reaction_rule":"Synpcc7942_0592",
"subsystem":"Glycolysis/Gluconeogenesis"
},
{
"id":"CA2t2pp",
"name":"Calcium (Ca+2) transport out via proton antiport (periplasm)",
"metabolites":{
"ca2_c":-1.0,
"ca2_p":1.0
},
"lower_bound":0.0,
"upper_bound":1000.0,
"gene_reaction_rule":"Synpcc7942_0023",
"subsystem":"Transport: Inner Membrane"
},
{
"id":"DM_5drib_c",
"name":"Modeling: demand reaction (5drib_c)",
"metabolites":{
"5drib_c":-1.0
},
"lower_bound":0.0,
"upper_bound":1000.0,
"gene_reaction_rule":"",
"subsystem":"Intracellular demand"
},
{
"id":"RPI",
"name":"Ribose-5-phosphate isomerase",
"metabolites":{
"r5p_c":-1.0,
"ru5p__D_c":1.0
},
"lower_bound":-1000.0,
"upper_bound":1000.0,
"gene_reaction_rule":"Synpcc7942_0584",
"subsystem":"Calvin cycle/Pentose phosphate pathway"
},
{
"id":"FMNRy",
"name":"FMN reductase NADPH dependent",
"metabolites":{
"fmn_c":-1.0,
"fmnh2_c":1.0,
"h_c":-2.0,
"nadp_c":1.0,
"nadph_c":-1.0
},
"lower_bound":0.0,
"upper_bound":1000.0,
"gene_reaction_rule":"Synpcc7942_0543",
"subsystem":"Cofactor biosynthesis: Riboflavin biosynthesis"
},
{
"id":"ANS2",
"name":"Anthranilate synthase",
"metabolites":{
"anth_c":1.0,
"chor_c":-1.0,
"h2o_c":1.0,
"h_c":1.0,
"nh4_c":-1.0,
"pyr_c":1.0
},
"lower_bound":0.0,
"upper_bound":1000.0,
"gene_reaction_rule":"Synpcc7942_0400 and Synpcc7942_1003",
"subsystem":"Amino acid metabolism: Phenylalanine, Tyrosine, Tryptophan biosynthesis"
},
{
"id":"GHMT2r",
"name":"Glycine hydroxymethyltransferase, reversible",
"metabolites":{
"gly_c":1.0,
"h2o_c":1.0,
"mlthf_c":1.0,
"ser__L_c":-1.0,
"thf_c":-1.0
},
"lower_bound":-1000.0,
"upper_bound":1000.0,
"gene_reaction_rule":"Synpcc7942_0282",
"subsystem":"Amino acid metabolism: Glycine, Serine and Threonine metabolism"
},
{
"id":"BPNT",
"name":"3',5'-bisphosphate nucleotidase",
"metabolites":{
"amp_c":1.0,
"h2o_c":-1.0,
"pap_c":-1.0,
"pi_c":1.0
},
"lower_bound":0.0,
"upper_bound":1000.0,
"gene_reaction_rule":"Synpcc7942_0173 or Synpcc7942_0965",
"subsystem":"Amino acid metabolism: Cysteine and Methionine metabolism"
},
{
"id":"PSIIum",
"name":"Photosystem II",
"metabolites":{
"h2o_u":-2.0,
"h_c":-3.9996,
"h_u":4.0,
"o2_u":1.0,
"p680*_um":-4.0,
"p680_um":4.0,
"pq_um":-1.9998,
"pqh2_um":1.9998,
"ps2d1*_um":0.0004,
"ps2d1_um":-0.0004
},
"lower_bound":0.0,
"upper_bound":1000.0,
"gene_reaction_rule":"(Synpcc7942_0224 and Synpcc7942_0225 and Synpcc7942_0294 and Synpcc7942_0343 and Synpcc7942_0424 and Synpcc7942_0456 and Synpcc7942_0655 and Synpcc7942_0656 and Synpcc7942_0696 and Synpcc7942_0697 and Synpcc7942_0699 and Synpcc7942_0893 and Synpcc7942_1038 and Synpcc7942_1174 and Synpcc7942_1175 and Synpcc7942_1176 and Synpcc7942_1177 and Synpcc7942_1637 and Synpcc7942_1678 and Synpcc7942_1679 and Synpcc7942_1705 and Synpcc7942_1882 and Synpcc7942_1962 and Synpcc7942_2016 and Synpcc7942_2245 and Synpcc7942_2478 and Synpcc7942_2010) or (Synpcc7942_0224 and Synpcc7942_0225 and Synpcc7942_0294 and Synpcc7942_0343 and Synpcc7942_0424 and Synpcc7942_0456 and Synpcc7942_0655 and Synpcc7942_0656 and Synpcc7942_0696 and Synpcc7942_0697 and Synpcc7942_0699 and Synpcc7942_1038 and Synpcc7942_1174 and Synpcc7942_1175 and Synpcc7942_1176 and Synpcc7942_1177 and Synpcc7942_1389 and Synpcc7942_1637 and Synpcc7942_1678 and Synpcc7942_1679 and Synpcc7942_1705 and Synpcc7942_1882 and Synpcc7942_1962 and Synpcc7942_2016 and Synpcc7942_2245 and Synpcc7942_2478 and Synpcc7942_2010)",
"subsystem":"Photosynthesis/respiration"
},
{
"id":"CBFCum",
"name":"Cytb6f complex",
"metabolites":{
"h_c":-2.0,
"h_u":4.0,
"pccu1p_u":2.0,
"pccu2p_u":-2.0,
"pq_um":1.0,
"pqh2_um":-1.0
},
"lower_bound":0.0,
"upper_bound":1000.0,
"gene_reaction_rule":"Synpcc7942_1231 and Synpcc7942_2331 and Synpcc7942_1232 and Synpcc7942_2332 and Synpcc7942_1088 and Synpcc7942_1479 and (Synpcc7942_0239 or Synpcc7942_1630 or Synpcc7942_2542) and Synpcc7942_0113 and Synpcc7942_2426 and Synpcc7942_0475 and Synpcc7942_1053 and Synpcc7942_1048 and Synpcc7942_1052 and Synpcc7942_1047 and Synpcc7942_1049 and Synpcc7942_1050 and Synpcc7942_1051 and Synpcc7942_1054 and Synpcc7942_1055 and Synpcc7942_2030 and Synpcc7942_0327 and Synpcc7942_0326 and Synpcc7942_0325 and Synpcc7942_0328 and Synpcc7942_2158 and Synpcc7942_0322 and Synpcc7942_0323 and Synpcc7942_1478 and Synpcc7942_0511",
"subsystem":"Photosynthesis/respiration"
},
{
"id":"EX_h2o_e",
"name":"Modeling: exchange reaction (h2o_e)",
"metabolites":{
"h2o_e":-1.0
},
"lower_bound":-100.0,
"upper_bound":1000.0,
"gene_reaction_rule":"",
"subsystem":"Extracellular exchange"
},
{
"id":"EX_o2_e",
"name":"Modeling: exchange reaction (o2_e)",
"metabolites":{
"o2_e":-1.0
},
"lower_bound":-100.0,
"upper_bound":1000.0,
"gene_reaction_rule":"",
"subsystem":"Extracellular exchange"
},
{
"id":"EX_co2_e",
"name":"Modeling: exchange reaction (co2_e)",
"metabolites":{
"co2_e":-1.0
},
"lower_bound":-1.99,
"upper_bound":1000.0,
"gene_reaction_rule":"",
"subsystem":"Extracellular exchange"
},
{
"id":"EX_cobalt2_e",
"name":"Modeling: exchange reaction (cobalt2_e)",
"metabolites":{
"cobalt2_e":-1.0
},
"lower_bound":-1.7e-05,
"upper_bound":1000.0,
"gene_reaction_rule":"",
"subsystem":"Extracellular exchange"
},
{
"id":"EX_zn2_e",
"name":"Modeling: exchange reaction (zn2_e)",
"metabolites":{
"zn2_e":-1.0
},
"lower_bound":-7.7e-05,
"upper_bound":1000.0,
"gene_reaction_rule":"",
"subsystem":"Extracellular exchange"
},
{
"id":"EX_so4_e",
"name":"Modeling: exchange reaction (so4_e)",
"metabolites":{
"so4_e":-1.0
},
"lower_bound":-0.03,
"upper_bound":1000.0,
"gene_reaction_rule":"",
"subsystem":"Extracellular exchange"
},
{
"id":"EX_spmd_e",
"name":"Modeling: exchange reaction (spmd_e)",
"metabolites":{
"spmd_e":-1.0
},
"lower_bound":0.0,
"upper_bound":1000.0,
"gene_reaction_rule":"",
"subsystem":"Extracellular exchange"
},
{
"id":"EX_ca2_e",
"name":"EX_ca2_ext",
"metabolites":{
"ca2_e":-1.0
},
"lower_bound":-0.024,
"upper_bound":1000.0,
"gene_reaction_rule":"",
"subsystem":"Extracellular exchange"
},
{
"id":"EX_nh4_e",
"name":"Modeling: exchange reaction (nh4_e)",
"metabolites":{
"nh4_e":-1.0
},
"lower_bound":-0.0031,
"upper_bound":1000.0,
"gene_reaction_rule":"",
"subsystem":"Extracellular exchange"
},
{
"id":"EX_arg__L_e",
"name":"EX_arg__L_ext",
"metabolites":{
"arg__L_e":-1.0
},
"lower_bound":0.0,
"upper_bound":1000.0,
"gene_reaction_rule":"",
"subsystem":"Extracellular exchange"
},
{
"id":"EX_gln__L_e",
"name":"Modeling: exchange reaction (gln__L_e)",
"metabolites":{
"gln__L_e":-1.0
},
"lower_bound":0.0,
"upper_bound":1000.0,
"gene_reaction_rule":"",
"subsystem":"Extracellular exchange"
},
{
"id":"EX_mn2_e",
"name":"Modeling: exchange reaction (mn2_e)",
"metabolites":{
"mn2_e":-1.0
},
"lower_bound":-0.0009,
"upper_bound":1000.0,
"gene_reaction_rule":"",
"subsystem":"Extracellular exchange"
},
{
"id":"EX_hco3_e",
"name":"Modeling: exchange reaction (hco3_e)",
"metabolites":{
"hco3_e":-1.0
},
"lower_bound":-1.99,
"upper_bound":1000.0,
"gene_reaction_rule":"",
"subsystem":"Extracellular exchange"
},
{
"id":"EX_mg2_e",
"name":"Modeling: exchange reaction (mg2_e)",
"metabolites":{
"mg2_e":-1.0
},
"lower_bound":-0.03,
"upper_bound":1000.0,
"gene_reaction_rule":"",
"subsystem":"Extracellular exchange"
},
{
"id":"EX_ptrc_e",
"name":"Modeling: exchange reaction (ptrc_e)",
"metabolites":{
"ptrc_e":-1.0
},
"lower_bound":0.0,
"upper_bound":1000.0,
"gene_reaction_rule":"",
"subsystem":"Extracellular exchange"
},
{
"id":"EX_fe2_e",
"name":"Modeling: exchange reaction (fe2_e)",
"metabolites":{
"fe2_e":-1.0
},
"lower_bound":0.0,
"upper_bound":1000.0,
"gene_reaction_rule":"",
"subsystem":"Extracellular exchange"
},
{
"id":"EX_cu2_e",
"name":"Modeling: exchange reaction (cu2_e)",
"metabolites":{
"cu2_e":-1.0
},
"lower_bound":-3e-05,
"upper_bound":1000.0,
"gene_reaction_rule":"",
"subsystem":"Extracellular exchange"
},
{
"id":"EX_k_e",
"name":"Modeling: exchange reaction (k_e)",
"metabolites":{
"k_e":-1.0
},
"lower_bound":-0.046,
"upper_bound":1000.0,
"gene_reaction_rule":"",
"subsystem":"Extracellular exchange"
},
{
"id":"EX_no3_e",
"name":"Modeling: exchange reaction (no3_e)",
"metabolites":{
"no3_e":-1.0
},
"lower_bound":-1.76,
"upper_bound":1000.0,
"gene_reaction_rule":"",
"subsystem":"Extracellular exchange"
},
{
"id":"EX_fe3_e",
"name":"Modeling: exchange reaction (fe3_e)",
"metabolites":{
"fe3_e":-1.0
},
"lower_bound":-0.001,
"upper_bound":1000.0,
"gene_reaction_rule":"",
"subsystem":"Extracellular exchange"
},
{
"id":"EX_mobd_e",
"name":"Modeling: exchange reaction (modb_e)",
"metabolites":{
"mobd_e":-1.0
},
"lower_bound":-0.00016,
"upper_bound":1000.0,
"gene_reaction_rule":"",
"subsystem":"Extracellular exchange"
},
{
"id":"EX_ni2_e",
"name":"Modeling: exchange reaction (ni2_e)",
"metabolites":{
"ni2_e":-1.0
},
"lower_bound":0.0,
"upper_bound":1000.0,
"gene_reaction_rule":"",
"subsystem":"Extracellular exchange"
},
{
"id":"EX_na1_e",
"name":"Modeling: exchange reaction (na1_e)",
"metabolites":{
"na1_e":-1.0
},
"lower_bound":-1.79854,
"upper_bound":1000.0,
"gene_reaction_rule":"",
"subsystem":"Extracellular exchange"
},
{
"id":"EX_cynt_e",
"name":"Modeling: exchange reaction (cynt_e)",
"metabolites":{
"cynt_e":-1.0
},
"lower_bound":0.0,
"upper_bound":1000.0,
"gene_reaction_rule":"",
"subsystem":"Extracellular exchange"
},
{
"id":"EX_h_e",
"name":"Modeling: exchange reaction (h_e)",
"metabolites":{
"h_e":-1.0
},
"lower_bound":-100.0,
"upper_bound":1000.0,
"gene_reaction_rule":"",
"subsystem":"Extracellular exchange"
},
{
"id":"FE3tex",
"name":"Cation transport, Fe3",
"metabolites":{
"fe3_e":-1.0,
"fe3_p":1.0
},
"lower_bound":-1000.0,
"upper_bound":1000.0,
"gene_reaction_rule":"",
"subsystem":"Transport: Outer Membrane"
},
{
"id":"FE2tex",
"name":"Cation transport, Fe2",
"metabolites":{
"fe2_e":-1.0,
"fe2_p":1.0
},
"lower_bound":-1000.0,
"upper_bound":1000.0,
"gene_reaction_rule":"",
"subsystem":"Transport: Outer Membrane"
},
{
"id":"NI2tex",
"name":"Cation transport, Ni(2+)",
"metabolites":{
"ni2_e":-1.0,
"ni2_p":1.0
},
"lower_bound":-1000.0,
"upper_bound":1000.0,
"gene_reaction_rule":"",
"subsystem":"Transport: Outer Membrane"
},
{
"id":"MNtex",
"name":"Cation transport, Mn(2+)",
"metabolites":{
"mn2_e":-1.0,
"mn2_p":1.0
},
"lower_bound":-1000.0,
"upper_bound":1000.0,
"gene_reaction_rule":"",
"subsystem":"Transport: Outer Membrane"
},
{
"id":"COBALT2tex",
"name":"Cation transport, Cobalt(2+)",
"metabolites":{
"cobalt2_e":-1.0,
"cobalt2_p":1.0
},
"lower_bound":-1000.0,
"upper_bound":1000.0,
"gene_reaction_rule":"",
"subsystem":"Transport: Outer Membrane"
},
{
"id":"CU2tex",
"name":"Cation transport, Cu(2+)",
"metabolites":{
"cu2_e":-1.0,
"cu2_p":1.0
},
"lower_bound":-1000.0,
"upper_bound":1000.0,
"gene_reaction_rule":"",
"subsystem":"Transport: Outer Membrane"
},
{
"id":"Zn2tex",
"name":"Cation transport, Zn(2+)",
"metabolites":{
"zn2_e":-1.0,
"zn2_p":1.0
},
"lower_bound":-1000.0,
"upper_bound":1000.0,
"gene_reaction_rule":"",
"subsystem":"Transport: Outer Membrane"
},
{
"id":"SPMDtex",
"name":"Spermidine transport via diffusion (ext to pps)",
"metabolites":{
"spmd_e":-1.0,
"spmd_p":1.0
},
"lower_bound":-1000.0,
"upper_bound":1000.0,
"gene_reaction_rule":"",
"subsystem":"Transport: Outer Membrane"
},
{
"id":"LEUtex",
"name":"Histidine transport via diffusion (ext to pps)",
"metabolites":{
"leu__L_e":-1,
"leu__L_p":1
},
"lower_bound":-1000.0,
"upper_bound":1000.0,
"gene_reaction_rule":"",
"subsystem":"Transport: Outer Membrane"
},
{
"id":"HCO3tex",
"name":"Bicarbonate transport via diffusion (ext to pps)",
"metabolites":{
"hco3_e":-1.0,
"hco3_p":1.0
},
"lower_bound":-1000.0,
"upper_bound":1000.0,
"gene_reaction_rule":"",
"subsystem":"Transport: Outer Membrane"
},
{
"id":"GLNtex",
"name":"Glutamine transport via diffusion (ext to pps)",
"metabolites":{
"gln__L_e":-1.0,
"gln__L_p":1.0
},
"lower_bound":-1000.0,
"upper_bound":1000.0,
"gene_reaction_rule":"",
"subsystem":"Transport: Outer Membrane"
},
{
"id":"CYNTtex",
"name":"Cyanate transport via diffusion (ext to pps)",
"metabolites":{
"cynt_e":-1.0,
"cynt_p":1.0
},
"lower_bound":-1000.0,
"upper_bound":1000.0,
"gene_reaction_rule":"",
"subsystem":"Transport: Outer Membrane"
},
{
"id":"ARGtex",
"name":"Arginine transport via diffusion (ext to pps)",
"metabolites":{
"arg__L_e":-1.0,
"arg__L_p":1.0
},
"lower_bound":-1000.0,
"upper_bound":1000.0,
"gene_reaction_rule":"",
"subsystem":"Transport: Outer Membrane"
},
{
"id":"MOBDtex",
"name":"Molybdate transport via diffusion (ext to pps)",
"metabolites":{
"mobd_e":-1.0,
"mobd_p":1.0
},
"lower_bound":-1000.0,
"upper_bound":1000.0,
"gene_reaction_rule":"",
"subsystem":"Transport: Outer Membrane"
},
{
"id":"NH4tex",
"name":"Ammonium transport via diffusion (ext to pps)",
"metabolites":{
"nh4_e":-1.0,
"nh4_p":1.0
},
"lower_bound":-1000.0,
"upper_bound":1000.0,
"gene_reaction_rule":"",
"subsystem":"Transport: Outer Membrane"
},
{
"id":"SO4tex",
"name":"Sulfate transport via diffusion (ext to pps)",
"metabolites":{
"so4_e":-1.0,
"so4_p":1.0
},
"lower_bound":-1000.0,
"upper_bound":1000.0,
"gene_reaction_rule":"",
"subsystem":"Transport: Outer Membrane"
},
{
"id":"PTRCtex",
"name":"Putrescine transport via diffusion (ext to pps)",
"metabolites":{
"ptrc_e":-1.0,
"ptrc_p":1.0
},
"lower_bound":-1000.0,
"upper_bound":1000.0,
"gene_reaction_rule":"",
"subsystem":"Transport: Outer Membrane"
},
{
"id":"NO3tex",
"name":"Nitrate transport via diffusion (ext to pps)",
"metabolites":{
"no3_e":-1.0,
"no3_p":1.0
},
"lower_bound":-1000.0,
"upper_bound":1000.0,
"gene_reaction_rule":"",
"subsystem":"Transport: Outer Membrane"
},
{
"id":"NAtex",
"name":"Sodium ion transport via diffusion (ext to pps)",
"metabolites":{
"na1_e":-1.0,
"na1_p":1.0
},
"lower_bound":-1000.0,
"upper_bound":1000.0,
"gene_reaction_rule":"",
"subsystem":"Transport: Outer Membrane"
},
{
"id":"CA2tex",
"name":"Calcium ion transport via diffusion (ext to pps)",
"metabolites":{
"ca2_e":-1.0,
"ca2_p":1.0
},
"lower_bound":-1000.0,
"upper_bound":1000.0,
"gene_reaction_rule":"",
"subsystem":"Transport: Outer Membrane"
},
{
"id":"Ktex",
"name":"Potassium ion transport via diffusion (ext to pps)",
"metabolites":{
"k_e":-1.0,
"k_p":1.0
},
"lower_bound":-1000.0,
"upper_bound":1000.0,
"gene_reaction_rule":"",
"subsystem":"Transport: Outer Membrane"
},
{
"id":"CO2tpp",
"name":"Carbon dioxide transport via diffusion (pps to cytosol)",
"metabolites":{
"co2_c":1.0,
"co2_p":-1.0
},
"lower_bound":-1000.0,
"upper_bound":1000.0,
"gene_reaction_rule":"",
"subsystem":"Transport: Inner Membrane"
},
{
"id":"EX_pi_e",
"name":"Modeling: exchange reaction (pi_e)",
"metabolites":{
"pi_e":-1.0
},
"lower_bound":-0.2,
"upper_bound":1000.0,
"gene_reaction_rule":"",
"subsystem":"Extracellular exchange"
},
{
"id":"PItex",
"name":"Phosphate transport via diffusion (ext to pps)",
"metabolites":{
"pi_e":-1.0,
"pi_p":1.0
},
"lower_bound":-1000.0,
"upper_bound":1000.0,
"gene_reaction_rule":"",
"subsystem":"Transport: Outer Membrane"
},
{
"id":"MDRPD",
"name":"5-Methylthio-5-deoxy-D-ribulose 1-phosphate dehydratase",
"metabolites":{
"5mdru1p_c":-1.0,
"dkmpp_c":1.0,
"h2o_c":1.0
},
"lower_bound":0.0,
"upper_bound":1000.0,
"gene_reaction_rule":"Synpcc7942_1993",
"subsystem":"Amino acid metabolism: Cysteine and Methionine metabolism"
},
{
"id":"ENOPH",
"name":"2,3-Diketo-5-methylthiopentyl-1-phosphate phosphohydrolase",
"metabolites":{
"dhmtp_c":1.0,
"dkmpp_c":-1.0,
"h2o_c":-1.0,
"pi_c":1.0
},
"lower_bound":0.0,
"upper_bound":1000.0,
"gene_reaction_rule":"Synpcc7942_1994",
"subsystem":"Amino acid metabolism: Cysteine and Methionine metabolism"
},
{
"id":"ARD",
"name":"1,2-dihydroxy-5-(methylthio)pent-1-en-3-one:oxygen oxidoreductase ",
"metabolites":{
"2kmb_c":1.0,
"dhmtp_c":-1.0,
"for_c":1.0,
"h_c":2.0,
"o2_c":-1.0
},
"lower_bound":0.0,
"upper_bound":1000.0,
"gene_reaction_rule":"Synpcc7942_0608",
"subsystem":"Amino acid metabolism: Cysteine and Methionine metabolism"
},
{
"id":"UNK3",
"name":"4-Methylthio-2-oxobutanoate transaminase",
"metabolites":{
"2kmb_c":-1.0,
"akg_c":1.0,
"glu__L_c":-1.0,
"met__L_c":1.0
},
"lower_bound":0.0,
"upper_bound":1000.0,
"gene_reaction_rule":"Synpcc7942_1794",
"subsystem":"Amino acid metabolism: Cysteine and Methionine metabolism"
},
{
"id":"PHYPQOX",
"name":"15-cis-phytoene:plastoquinone oxidoreductase",
"metabolites":{
"phyto_c":-1,
"pq_um":-2,
"pqh2_um":2,
"tczcaro_c":1
},
"lower_bound":0.0,
"upper_bound":1000.0,
"gene_reaction_rule":"Synpcc7942_1983",
"subsystem":"Carotenoid biosynthesis"
},
{
"id":"ZISO",
"name":"9,15,9-tricis-zeta-carotene cis-trans-isomerase",
"metabolites":{
"dczcaro_c":1,
"tczcaro_c":-1
},
"lower_bound":0.0,
"upper_bound":1000.0,
"gene_reaction_rule":"Synpcc7942_1979",
"subsystem":"Carotenoid biosynthesis"
},
{
"id":"ZCARDS",
"name":"7,9,9-tricis-neurosporene:quinone oxidoreductase",
"metabolites":{
"dczcaro_c":-1,
"pq_um":-2,
"pqh2_um":2,
"ttclyco_c":1
},
"lower_bound":0.0,
"upper_bound":1000.0,
"gene_reaction_rule":"Synpcc7942_1512",
"subsystem":"Carotenoid biosynthesis"
},
{
"id":"PLYCOI",
"name":"7,9,7,9-tetracis-lycopene cis-trans-isomerase",
"metabolites":{
"lyc_c":1,
"ttclyco_c":-1
},
"lower_bound":0.0,
"upper_bound":1000.0,
"gene_reaction_rule":"Synpcc7942_1246 or Synpcc7942_1723 or Synpcc7942_0970",
"subsystem":"Carotenoid biosynthesis"
},
{
"id":"CHLADMT",
"name":"Chlorophyll Mg dechelatase",
"metabolites":{
"cholphya_c":-1,
"h_c":-2,
"mg2_c":1,
"phptna_c":1
},
"lower_bound":0.0,
"upper_bound":1000.0,
"gene_reaction_rule":"",
"subsystem":"Porphyrin and chlorophyll metabolism"
},
{
"id":"PHEOASE",
"name":"Pheophytin pheophorbide hydrolase",
"metabolites":{
"h2o_c":-1,
"h_c":1,
"phphbda_c":1,
"phptna_c":-1,
"phytol_c":1
},
"lower_bound":0.0,
"upper_bound":1000.0,
"gene_reaction_rule":"Synpcc7942_2532",
"subsystem":"Porphyrin and chlorophyll metabolism"
},
{
"id":"PHEOX",
"name":"Pheophorbide a oxygenase",
"metabolites":{
"fdxox_c":2,
"fdxrd_c":-2,
"h_c":-2,
"o2_c":-1,
"phphbda_c":-1,
"rcc_c":1
},
"lower_bound":0.0,
"upper_bound":1000.0,
"gene_reaction_rule":"Synpcc7942_2164",
"subsystem":"Porphyrin and chlorophyll metabolism"
},
{
"id":"PHYTK",
"name":"Phytol kinase",
"metabolites":{
"adp_c":1,
"atp_c":-1,
"cdp_c":1,
"ctp_c":-1,
"h_c":1,
"phdp_c":1,
"phytol_c":-1
},
"lower_bound":0.0,
"upper_bound":1000.0,
"gene_reaction_rule":"Synpcc7942_1043",
"subsystem":"Porphyrin and chlorophyll metabolism"
},
{
"id":"TRNFE",
"name":"Transferrin: NAD+ oxidoreductase",
"metabolites":{
"fe2_c":2,
"fe3_c":-2,
"h_c":1,
"nad_c":1,
"nadh_c":-1
},
"lower_bound":-1000.0,
"upper_bound":1000.0,
"gene_reaction_rule":"",
"subsystem":"Porphyrin and chlorophyll metabolism"
},
{
"id":"PTHPS",
"name":"6-pyruvoyltetrahydropterin synthase",
"metabolites":{
"6pthp_c":1,
"ahdt_c":-1,
"pppi_c":1
},
"lower_bound":0.0,
"upper_bound":1000.0,
"gene_reaction_rule":"Synpcc7942_1184",
"subsystem":"Cofactor biosynthesis: Folate biosynthesis"
},
{
"id":"SPR",
"name":"pyruvoyl-tetrahydropterin reductase",
"metabolites":{
"6pthp_c":-1,
"h_c":-2,
"nadp_c":2,
"nadph_c":-2,
"thbpt_c":1
},
"lower_bound":0.0,
"upper_bound":1000.0,
"gene_reaction_rule":"Synpcc7942_1819",
"subsystem":"Cofactor biosynthesis: Folate biosynthesis"
},
{
"id":"THBTGT",
"name":"UDP-glucose:tetrahydrobiopterin glucosyltransferase",
"metabolites":{
"gthbpt_c":1,
"h_c":1,
"thbpt_c":-1,
"udp_c":1,
"udpg_c":-1
},
"lower_bound":0.0,
"upper_bound":1000.0,
"gene_reaction_rule":"Synpcc7942_1918",
"subsystem":"Cofactor biosynthesis: Folate biosynthesis"
},
{
"id":"NADDP",
"name":"NAD diphosphatase",
"metabolites":{
"amp_c":1,
"h2o_c":-1,
"h_c":2,
"nad_c":-1,
"nmn_c":1
},
"lower_bound":0.0,
"upper_bound":1000.0,
"gene_reaction_rule":"Synpcc7942_0205",
"subsystem":"Cofactor biosynthesis: Nicotinate and Nicotinamide metabolism"
},
{
"id":"CYSDES",
"name":"Cysteine desulfurase",
"metabolites":{
"ala__L_c":1,
"cys__L_c":-1,
"h_c":1,
"iscsh_c":-1,
"iscssh_c":1
},
"lower_bound":0.0,
"upper_bound":1000.0,
"gene_reaction_rule":"Synpcc7942_0450 and Synpcc7942_1929",
"subsystem":"Cofactor biosynthesis: Thiamine (B1)"
},
{
"id":"THISAT",
"name":"ThiS adenylyltransferase sulfur carrier protein",
"metabolites":{
"athis_c":1,
"atp_c":-1,
"h_c":-1,
"ppi_c":1,
"this_c":-1
},
"lower_bound":0.0,
"upper_bound":1000.0,
"gene_reaction_rule":"Synpcc7942_0158 and Synpcc7942_1058",
"subsystem":"Cofactor biosynthesis: Thiamine (B1)"
},
{
"id":"THII",
"name":"Thiamine biosynthesis step ThiI",
"metabolites":{
"amp_c":1,
"athis_c":-1,
"iscsh_c":1,
"iscssh_c":-1,
"nadp_c":1,
"nadph_c":-1,
"thissh_c":1
},
"lower_bound":0.0,
"upper_bound":1000.0,
"gene_reaction_rule":"Synpcc7942_0158 and Synpcc7942_1058",
"subsystem":"Cofactor biosynthesis: Thiamine (B1)"
},
{
"id":"GLYCOX1",
"name":"Glycine oxidase (ThiO)",
"metabolites":{
"gly_c":-1,
"h2o2_c":1,
"imgly_c":1,
"o2_c":-1
},
"lower_bound":0.0,
"upper_bound":1000.0,
"gene_reaction_rule":"Synpcc7942_2406",
"subsystem":"Cofactor biosynthesis: Thiamine (B1)"
},
{
"id":"GLYCOX2",
"name":"Glycine oxidase",
"metabolites":{
"glx_c":1,
"h2o_c":-1,
"imgly_c":-1,
"nh4_c":1
},
"lower_bound":0.0,
"upper_bound":1000.0,
"gene_reaction_rule":"Synpcc7942_2406",
"subsystem":"Cofactor biosynthesis: Thiamine (B1)"
},
{
"id":"DXYTST",
"name":"1-deoxy-D-xylulose 5-phosphate:thiol sulfurtransferase (ThiG)",
"metabolites":{
"2c4mthzep_c":1,
"dxyl5p_c":-1,
"h2o_c":2,
"h_c":1,
"imgly_c":-1,
"this_c":1,
"thissh_c":-1
},
"lower_bound":0.0,
"upper_bound":1000.0,
"gene_reaction_rule":"Synpcc7942_0576",
"subsystem":"Cofactor biosynthesis: Thiamine (B1)"
},
{
"id":"THZT",
"name":"Thiazole tautomerase (TenI)",
"metabolites":{
"2c4mthzep_c":-1,
"cthzp_c":1
},
"lower_bound":0.0,
"upper_bound":1000.0,
"gene_reaction_rule":"Synpcc7942_1057",
"subsystem":"Cofactor biosynthesis: Thiamine (B1)"
},
{
"id":"SHS1",
"name":"Siroheme synthsis",
"metabolites":{
"ahcys_c":2,
"amet_c":-2,
"fe2_c":-1,
"h_c":5,
"nad_c":-1,
"nadh_c":1,
"sheme_c":1,
"uppg3_c":-1
},
"lower_bound":0.0,
"upper_bound":1000.0,
"gene_reaction_rule":"Synpcc7942_2610 and Synpcc7942_2611",
"subsystem":"Cofactor biosynthesis: Vitamin B12"
},
{
"id":"MALCOAMT",
"name":"Malonyl-CoA methyltransferase",
"metabolites":{
"ahcys_c":1,
"amet_c":-1,
"malcoa_c":-1,
"malcoame_c":1
},
"lower_bound":0.0,
"upper_bound":1000.0,
"gene_reaction_rule":"Synpcc7942_0029",
"subsystem":"Cofactor biosynthesis: Biotin biosynthesis"
},
{
"id":"OGMEACPS",
"name":"3-Oxo-glutaryl-[ACP] methyl ester synthase",
"metabolites":{
"co2_c":1,
"coa_c":1,
"h_c":-1,
"malACP_c":-1,
"malcoame_c":-1,
"ogmeACP_c":1
},
"lower_bound":0.0,
"upper_bound":1000.0,
"gene_reaction_rule":"Synpcc7942_0537",
"subsystem":"Cofactor biosynthesis: Biotin biosynthesis"
},
{
"id":"OGMEACPR",
"name":"3-Oxo-glutaryl-[ACP] methyl ester reductase",
"metabolites":{
"h_c":-1,
"hgmeACP_c":1,
"nadp_c":1,
"nadph_c":-1,
"ogmeACP_c":-1
},
"lower_bound":0.0,
"upper_bound":1000.0,
"gene_reaction_rule":"Synpcc7942_0684",
"subsystem":"Cofactor biosynthesis: Biotin biosynthesis"
},
{
"id":"OGMEACPD",
"name":"3-Oxo-glutaryl-[ACP] methyl ester dehydratase",
"metabolites":{
"egmeACP_c":1,
"h2o_c":1,
"hgmeACP_c":-1
},
"lower_bound":0.0,
"upper_bound":1000.0,
"gene_reaction_rule":"Synpcc7942_0930",
"subsystem":"Cofactor biosynthesis: Biotin biosynthesis"
},
{
"id":"EGMEACPR",
"name":"Enoylglutaryl-[ACP] methyl ester reductase",
"metabolites":{
"egmeACP_c":-1,
"gmeACP_c":1,
"h_c":-1,
"nadp_c":1,
"nadph_c":-1
},
"lower_bound":0.0,
"upper_bound":1000.0,
"gene_reaction_rule":"Synpcc7942_0126",
"subsystem":"Cofactor biosynthesis: Biotin biosynthesis"
},
{
"id":"OPMEACPS",
"name":"3-Oxo-pimeloyl-[ACP] methyl ester synthase",
"metabolites":{
"ACP_c":1,
"co2_c":1,
"gmeACP_c":-1,
"h_c":-1,
"malACP_c":-1,
"opmeACP_c":1
},
"lower_bound":0.0,
"upper_bound":1000.0,
"gene_reaction_rule":"Synpcc7942_0537",
"subsystem":"Cofactor biosynthesis: Biotin biosynthesis"
},
{
"id":"OPMEACPR",
"name":"3-Oxo-pimeloyl-[ACP] methyl ester reductase",
"metabolites":{
"h_c":-1,
"hpmeACP_c":1,
"nadp_c":1,
"nadph_c":-1,
"opmeACP_c":-1
},
"lower_bound":0.0,
"upper_bound":1000.0,
"gene_reaction_rule":"Synpcc7942_0684",
"subsystem":"Cofactor biosynthesis: Biotin biosynthesis"
},
{
"id":"OPMEACPD",
"name":"3-Oxo-pimeloyl-[ACP] methyl ester dehydratase",
"metabolites":{
"epmeACP_c":1,
"h2o_c":1,
"hpmeACP_c":-1
},
"lower_bound":0.0,
"upper_bound":1000.0,
"gene_reaction_rule":"Synpcc7942_0930",
"subsystem":"Cofactor biosynthesis: Biotin biosynthesis"
},
{
"id":"EPMEACPR",
"name":"Enoylpimeloyl-[ACP] methyl ester reductase",
"metabolites":{
"epmeACP_c":-1,
"h_c":-1,
"nadp_c":1,
"nadph_c":-1,
"pmeACP_c":1
},
"lower_bound":0.0,
"upper_bound":1000.0,
"gene_reaction_rule":"Synpcc7942_0126",
"subsystem":"Cofactor biosynthesis: Biotin biosynthesis"
},
{
"id":"PMEACPE",
"name":"Pimeloyl-[ACP] methyl ester esterase",
"metabolites":{
"h2o_c":-1,
"meoh_c":1,
"pimACP_c":1,
"pmeACP_c":-1
},
"lower_bound":0.0,
"upper_bound":1000.0,
"gene_reaction_rule":"Synpcc7942_0028",
"subsystem":"Cofactor biosynthesis: Biotin biosynthesis"
},
{
"id":"AOXSr2",
"name":"8-amino-7-oxononanoate synthase",
"metabolites":{
"8aonn_c":1,
"ACP_c":1,
"ala__L_c":-1,
"co2_c":1,
"pimACP_c":-1
},
"lower_bound":-1000.0,
"upper_bound":1000.0,
"gene_reaction_rule":"Synpcc7942_0027",
"subsystem":"Cofactor biosynthesis: Biotin biosynthesis"
},
{
"id":"AMAOTr",
"name":"Adenosylmethionine-8-amino-7-oxononanoate transaminase",
"metabolites":{
"8aonn_c":-1,
"amet_c":-1,
"amob_c":1,
"dann_c":1
},
"lower_bound":-1000.0,
"upper_bound":1000.0,
"gene_reaction_rule":"Synpcc7942_0031",
"subsystem":"Cofactor biosynthesis: Biotin biosynthesis"
},
{
"id":"DBTS",
"name":"Dethiobiotin synthase",
"metabolites":{
"adp_c":1,
"atp_c":-1,
"co2_c":-1,
"dann_c":-1,
"dtbt_c":1,
"h_c":3,
"pi_c":1
},
"lower_bound":0.0,
"upper_bound":1000.0,
"gene_reaction_rule":"Synpcc7942_0030",
"subsystem":"Cofactor biosynthesis: Biotin biosynthesis"
},
{
"id":"BTS6",
"name":"Biotin synthase",
"metabolites":{
"ala__L_c":1,
"amet_c":-1,
"btn_c":1,
"cys__L_c":-1,
"dad_5_c":1,
"dtbt_c":-1,
"h_c":1,
"met__L_c":1
},
"lower_bound":0.0,
"upper_bound":1000.0,
"gene_reaction_rule":"Synpcc7942_0419 and Synpcc7942_0450 and Synpcc7942_1734 and Synpcc7942_1735 and Synpcc7942_1736 and Synpcc7942_1737 and Synpcc7942_1738",
"subsystem":"Cofactor biosynthesis: Biotin biosynthesis"
},
{
"id":"BACCL",
"name":"Biotin acetyl CoA carboxylase ligase",
"metabolites":{
"atp_c":-1,
"btamp_c":1,
"btn_c":-1,
"h_c":-1,
"ppi_c":1
},
"lower_bound":0.0,
"upper_bound":1000.0,
"gene_reaction_rule":"Synpcc7942_0345",
"subsystem":"Cofactor biosynthesis: Biotin biosynthesis"
},
{
"id":"BTNPL2",
"name":"Holocarboxylase synthestase (biotin protein ligase)",
"metabolites":{
"accp_c":-1,
"amp_c":1,
"btamp_c":-1,
"btnCCP_c":1,
"h_c":1
},
"lower_bound":0.0,
"upper_bound":1000.0,
"gene_reaction_rule":"Synpcc7942_0345",
"subsystem":"Cofactor biosynthesis: Biotin biosynthesis"
},
{
"id":"LIPOCT",
"name":"Lipoyl(octanoyl) transferase",
"metabolites":{
"ACP_c":1,
"h_c":-1,
"ocACP_c":-1,
"octapb_c":1
},
"lower_bound":0.0,
"upper_bound":1000.0,
"gene_reaction_rule":"Synpcc7942_0542 or Synpcc7942_1507",
"subsystem":"Cofactor biosynthesis: Lipoate biosynthesis"
},
{
"id":"LIPOS2",
"name":"Lipoate synthase",
"metabolites":{
"ala__L_c":2,
"amet_c":-2,
"cys__L_c":-2,
"dad_5_c":2,
"fdxox_c":2,
"fdxrd_c":-2,
"lipopb_c":1,
"met__L_c":2,
"octapb_c":-1
},
"lower_bound":0.0,
"upper_bound":1000.0,
"gene_reaction_rule":"Synpcc7942_2353 and Synpcc7942_1929 and Synpcc7942_0450",
"subsystem":"Cofactor biosynthesis: Lipoate biosynthesis"
},
{
"id":"LIPATPT",
"name":"Lipoate-ATP adenylate transferase",
"metabolites":{
"atp_c":-1,
"h_c":-1,
"lipamp_c":1,
"lipoate_c":-1,
"ppi_c":1
},
"lower_bound":0.0,
"upper_bound":1000.0,
"gene_reaction_rule":"Synpcc7942_1411",
"subsystem":"Cofactor biosynthesis: Lipoate biosynthesis"
},
{
"id":"LIPAMPL",
"name":"Lipoyl-adenylate protein ligase",
"metabolites":{
"amp_c":1,
"lipamp_c":-1,
"lipopb_c":1
},
"lower_bound":0.0,
"upper_bound":1000.0,
"gene_reaction_rule":"Synpcc7942_1411",
"subsystem":"Cofactor biosynthesis: Lipoate biosynthesis"
},
{
"id":"MEOHtpp",
"name":"Methanol reversible transport via diffusion (periplasm)",
"metabolites":{
"meoh_c":-1,
"meoh_p":1
},
"lower_bound":-1000.0,
"upper_bound":1000.0,
"gene_reaction_rule":"",
"subsystem":"Cofactor biosynthesis: Lipoate biosynthesis"
},
{
"id":"MEOHtex",
"name":"Methanol reversible transport via diffusion (extracellular to periplasm)",
"metabolites":{
"meoh_e":1,
"meoh_p":-1
},
"lower_bound":-1000.0,
"upper_bound":1000.0,
"gene_reaction_rule":"",
"subsystem":"Cofactor biosynthesis: Lipoate biosynthesis"
},
{
"id":"DM_amob_c",
"name":"Sink needed to allow S-Adenosyl-4-methylthio-2-oxobutanoate to leave system",
"metabolites":{
"amob_c":-1
},
"lower_bound":0.0,
"upper_bound":1000.0,
"gene_reaction_rule":"",
"subsystem":"Intracellular demand"
},
{
"id":"AGTi",
"name":"Alanine glyoxylate aminotransferase",
"metabolites":{
"ala__L_c":-1,
"glx_c":-1,
"gly_c":1,
"pyr_c":1
},
"lower_bound":0.0,
"upper_bound":1000.0,
"gene_reaction_rule":"Synpcc7942_2160",
"subsystem":"Photorespiration/Glyoxylate Degredation"
},
{
"id":"ADNK1",
"name":"Adenosine kinase",
"metabolites":{
"adn_c":-1,
"adp_c":1,
"amp_c":1,
"atp_c":-1,
"h_c":1
},
"lower_bound":0.0,
"upper_bound":1000.0,
"gene_reaction_rule":"",
"subsystem":"Purine and Pyrimidine Biosynthesis"
},
{
"id":"CPH4S",
"name":"6-carboxy-5,6,7,8-tetrahydropterin synthase",
"metabolites":{
"acald_c":1,
"ahdt_c":-1,
"cph4_c":1,
"h2o_c":-1,
"h_c":1,
"pppi_c":1
},
"lower_bound":0.0,
"upper_bound":1000.0,
"gene_reaction_rule":"Synpcc7942_1953",
"subsystem":"tRNA modification: queuosine"
},
{
"id":"CDGS",
"name":"7-deaza-7-carboxyguanine synthase",
"metabolites":{
"cdg_c":1,
"cph4_c":-1,
"h_c":-1,
"nh4_c":1
},
"lower_bound":0.0,
"upper_bound":1000.0,
"gene_reaction_rule":"Synpcc7942_1332",
"subsystem":"tRNA modification: queuosine"
},
{
"id":"CCGS",
"name":"7-cyano-7-carbaguanine synthase",
"metabolites":{
"adp_c":1,
"atp_c":-1,
"cdg_c":-1,
"h2o_c":1,
"h_c":1,
"nh4_c":-1,
"pi_c":1,
"preq0_c":1
},
"lower_bound":0.0,
"upper_bound":1000.0,
"gene_reaction_rule":"Synpcc7942_1333",
"subsystem":"tRNA modification: queuosine"
},
{
"id":"CDGR",
"name":"7-cyano-7-deazaguanine reductase",
"metabolites":{
"h_c":-3,
"nadp_c":2,
"nadph_c":-2,
"preq0_c":-1,
"preq1_c":1
},
"lower_bound":0.0,
"upper_bound":1000.0,
"gene_reaction_rule":"Synpcc7942_1844",
"subsystem":"tRNA modification: queuosine"
},
{
"id":"QUERT",
"name":"Querine tRNA-ribosyltransferase",
"metabolites":{
"preq1_c":-1,
"preqtrna_c":1
},
"lower_bound":0.0,
"upper_bound":1000.0,
"gene_reaction_rule":"Synpcc7942_0455",
"subsystem":"tRNA modification: queuosine"
},
{
"id":"SAMTRI",
"name":"S-adenosylmethionine:tRNA ribosyltransferase-isomerase",
"metabolites":{
"ade_c":1,
"amet_c":-1,
"epxqtrna_c":1,
"h_c":1,
"met__L_c":1,
"preqtrna_c":-1
},
"lower_bound":0.0,
"upper_bound":1000.0,
"gene_reaction_rule":"Synpcc7942_2348",
"subsystem":"tRNA modification: queuosine"
},
{
"id":"EPXQR",
"name":"Epoxyqueuosine reductase",
"metabolites":{
"epxqtrna_c":-1,
"h2o_c":1,
"h_c":-1,
"nadp_c":1,
"nadph_c":-1,
"quetrna_c":1
},
"lower_bound":0.0,
"upper_bound":1000.0,
"gene_reaction_rule":"Synpcc7942_0530",
"subsystem":"tRNA modification: queuosine"
},
{
"id":"UPPRT",
"name":"Uracil phosphoribosyltransferase",
"metabolites":{
"ppi_c":1,
"prpp_c":-1,
"ump_c":1,
"ura_c":-1
},
"lower_bound":0.0,
"upper_bound":1000.0,
"gene_reaction_rule":"Synpcc7942_1715 or Synpcc7942_1319",
"subsystem":"Purine and Pyrimidine Biosynthesis"
},
{
"id":"UDPGD",
"name":"UDPglucose 6-dehydrogenase",
"metabolites":{
"h2o_c":-1,
"h_c":3,
"nad_c":-2,
"nadh_c":2,
"udpg_c":-1,
"udpglcur_c":1
},
"lower_bound":0.0,
"upper_bound":1000.0,
"gene_reaction_rule":"Synpcc7942_0973 or Synpcc7942_0974",
"subsystem":"Nucleotide sugar metabolism"
},
{
"id":"UDPGLDC",
"name":"UDP-D-glucuronate decarboxylase",
"metabolites":{
"co2_c":1,
"h_c":-1,
"udpglcur_c":-1,
"udpxyl_c":1
},
"lower_bound":0.0,
"upper_bound":1000.0,
"gene_reaction_rule":"Synpcc7942_1149",
"subsystem":"Nucleotide sugar metabolism"
},
{
"id":"GMAND",
"name":"GDP-D-mannose dehydratase",
"metabolites":{
"gdpddman_c":1,
"gdpmann_c":-1,
"h2o_c":1
},
"lower_bound":0.0,
"upper_bound":1000.0,
"gene_reaction_rule":"Synpcc7942_1342",
"subsystem":"Nucleotide sugar metabolism"
},
{
"id":"GFUCS",
"name":"GDP-L-fucose synthase",
"metabolites":{
"gdpddman_c":-1,
"gdpfuc_c":1,
"h_c":-1,
"nadp_c":1,
"nadph_c":-1
},
"lower_bound":0.0,
"upper_bound":1000.0,
"gene_reaction_rule":"Synpcc7942_1700",
"subsystem":"Nucleotide sugar metabolism"
},
{
"id":"ALCD19",
"name":"Alcohol dehydrogenase (glycerol)",
"metabolites":{
"glyald_c":-1,
"glyc_c":1,
"h_c":-1,
"nad_c":1,
"nadh_c":-1
},
"lower_bound":-1000.0,
"upper_bound":1000.0,
"gene_reaction_rule":"Synpcc7942_2285 or Synpcc7942_1653",
"subsystem":"Glycolysis/Gluconeogenesis"
},
{
"id":"CDPGLC46DH",
"name":"CDP glucose 4 6 dehydratase",
"metabolites":{
"cdp4dh6doglc_c":1,
"cdpglc_c":-1,
"h2o_c":1
},
"lower_bound":0.0,
"upper_bound":1000.0,
"gene_reaction_rule":"Synpcc7942_0061",
"subsystem":"Nucleotide sugar metabolism"
},
{
"id":"SPP",
"name":"Sucrose-phosphate phosphatase",
"metabolites":{
"h2o_c":-1,
"pi_c":1,
"suc6p_c":-1,
"sucr_c":1
},
"lower_bound":0.0,
"upper_bound":1000.0,
"gene_reaction_rule":"Synpcc7942_0808",
"subsystem":"Glycogen and sucrose metabolism"
},
{
"id":"NDH-1(2)um",
"name":"NAD(P)H dehydrogenase (plastoquinone-8 & 4 protons)( Thylakoid)",
"metabolites":{
"fdxox_c":2,
"fdxrd_c":-2,
"h_c":-5.0,
"h_u":3.0,
"pq_um":-1.0,
"pqh2_um":1.0
},
"lower_bound":0.0,
"upper_bound":0.0,
"gene_reaction_rule":"Synpcc7942_1343 and Synpcc7942_1415 and Synpcc7942_1180 and Synpcc7942_1346 and Synpcc7942_1345 and Synpcc7942_1743 and Synpcc7942_1344 and Synpcc7942_1182 and Synpcc7942_1181 and Synpcc7942_0413 and Synpcc7942_2234 and Synpcc7942_1982 and Synpcc7942_2487 and Synpcc7942_2257 and Synpcc7942_1908 and Synpcc7942_1106 and Synpcc7942_1977 and Synpcc7942_0668 and Synpcc7942_0491 and Synpcc7942_1976",
"subsystem":"Photosynthesis/respiration"
},
{
"id":"NDH-1(3)um",
"name":"NAD(P)H dehydrogenase, carbon dioxide coupled (plastoquinone-8 & 4 protons)( Thylakoid)",
"metabolites":{
"co2_c":-1.0,
"fdxox_c":2,
"fdxrd_c":-2,
"h2o_c":-1.0,
"h_c":-4.0,
"h_u":3.0,
"hco3_c":1.0,
"pq_um":-1.0,
"pqh2_um":1.0
},
"lower_bound":0.0,
"upper_bound":0.0,
"gene_reaction_rule":"Synpcc7942_1343 and Synpcc7942_1415 and Synpcc7942_1180 and Synpcc7942_1346 and Synpcc7942_1345 and Synpcc7942_1743 and Synpcc7942_1344 and Synpcc7942_1182 and Synpcc7942_1181 and Synpcc7942_0413 and Synpcc7942_2234 and Synpcc7942_1982 and Synpcc7942_2487 and Synpcc7942_2257 and Synpcc7942_1908 and Synpcc7942_1106 and Synpcc7942_0609 and Synpcc7942_0309 and Synpcc7942_0308",
"subsystem":"Photosynthesis/respiration"
},
{
"id":"KAS15",
"name":"Beta-ketoacyl-ACP synthase (2)",
"metabolites":{
"accoa_c":-1,
"actACP_c":1.0,
"co2_c":1.0,
"coa_c":1,
"h_c":-1.0,
"malACP_c":-1.0
},
"lower_bound":0.0,
"upper_bound":1000.0,
"gene_reaction_rule":"Synpcc7942_1455",
"subsystem":"Fatty acid biosynthesis"
},
{
"id":"ALDR18",
"name":"Aldehyde reductase octadecanal NADP",
"metabolites":{
"ACP_c":1,
"h_c":-1,
"nadp_c":1,
"nadph_c":-1,
"ocdcaACP_c":-1,
"ocdcal_c":1
},
"lower_bound":0.0,
"upper_bound":1000.0,
"gene_reaction_rule":"Synpcc7942_1594",
"subsystem":"Fatty acid biosynthesis"
},
{
"id":"ALDDC17",
"name":"Aldehyde decarbonylase- C17 forming",
"metabolites":{
"for_c":1,
"h2o_c":1,
"h_c":-1,
"hpdcn_c":1,
"nadp_c":2,
"nadph_c":-2,
"o2_c":-1,
"ocdcal_c":-1
},
"lower_bound":0.0,
"upper_bound":1000.0,
"gene_reaction_rule":"Synpcc7942_1593",
"subsystem":"Fatty acid biosynthesis"
},
{
"id":"G3PAT160",
"name":"glycerol-3-phosphate: acyl-ACP acyltransferase (16:0)",
"metabolites":{
"1hdecg3p_c":1.0,
"ACP_c":1.0,
"glyc3p_c":-1.0,
"palmACP_c":-1.0
},
"lower_bound":0.0,
"upper_bound":1000.0,
"gene_reaction_rule":"Synpcc7942_2057 and Synpcc7942_1454",
"subsystem":"Phosphoglycerolipid metabolism"
},
{
"id":"G3PAT161",
"name":"glycerol-3-phosphate: acyl-ACP acyltransferase (16:1(9Z))",
"metabolites":{
"1hdec9eg3p_c":1.0,
"ACP_c":1.0,
"glyc3p_c":-1.0,
"hdeACP_c":-1.0
},
"lower_bound":0.0,
"upper_bound":1000.0,
"gene_reaction_rule":"Synpcc7942_2057 and Synpcc7942_1454",
"subsystem":"Phosphoglycerolipid metabolism"
},
{
"id":"G3PAT1819Z",
"name":"glycerol-3-phosphate: acyl-ACP acyltransferase (18:1(9Z))",
"metabolites":{
"1odec9eg3p_c":1.0,
"ACP_c":1.0,
"glyc3p_c":-1.0,
"octe9ACP_c":-1
},
"lower_bound":0.0,
"upper_bound":1000.0,
"gene_reaction_rule":"Synpcc7942_2057 and Synpcc7942_1454",
"subsystem":"Phosphoglycerolipid metabolism"
},
{
"id":"AGPAT160",
"name":"1-Hexadecanoyl-sn-glycerol-3-phosphate O-acyltransferase (16:0) (ACP Substrate)",
"metabolites":{
"1hdecg3p_c":-1.0,
"ACP_c":1.0,
"pa160_c":1.0,
"palmACP_c":-1.0
},
"lower_bound":0.0,
"upper_bound":1000.0,
"gene_reaction_rule":"Synpcc7942_1457",
"subsystem":"Phosphoglycerolipid metabolism"
},
{
"id":"AGPATACP_HDE_PALM",
"name":"1-9-Hexadecenoyl-sn-glycerol-3-phosphate O-acyltransferase (16:0) (ACP Substrate)",
"metabolites":{
"1hdec9eg3p_c":-1.0,
"ACP_c":1.0,
"pa1619Z160_c":1.0,
"palmACP_c":-1.0
},
"lower_bound":0.0,
"upper_bound":1000.0,
"gene_reaction_rule":"Synpcc7942_1457",
"subsystem":"Phosphoglycerolipid metabolism"
},
{
"id":"AGPAT161",
"name":"1-9-Hexadecenoyl-sn-glycerol-3-phosphate O-acyltransferase (16:1(9Z)) (ACP Substrate)",
"metabolites":{
"1hdec9eg3p_c":-1.0,
"ACP_c":1.0,
"hdeACP_c":-1.0,
"pa161_c":1.0
},
"lower_bound":0.0,
"upper_bound":1000.0,
"gene_reaction_rule":"Synpcc7942_1457",
"subsystem":"Phosphoglycerolipid metabolism"
},
{
"id":"AGPATACP_OLE_HDE",
"name":"1-9-Octadecenoyl-sn-glycerol-3-phosphate O-acyltransferase (16:1(9Z)) (ACP Substrate)",
"metabolites":{
"1odec9eg3p_c":-1.0,
"ACP_c":1.0,
"hdeACP_c":-1.0,
"pa1819Z1619Z_c":1.0
},
"lower_bound":0.0,
"upper_bound":1000.0,
"gene_reaction_rule":"Synpcc7942_1457",
"subsystem":"Phosphoglycerolipid metabolism"
},
{
"id":"AGPATACP_OLE_PALM",
"name":"1-9-Octadecenoyl-sn-glycerol-3-phosphate O-acyltransferase (16:0) (ACP Substrate)",
"metabolites":{
"1odec9eg3p_c":-1.0,
"ACP_c":1.0,
"pa1819Z160_c":1.0,
"palmACP_c":-1.0
},
"lower_bound":0.0,
"upper_bound":1000.0,
"gene_reaction_rule":"Synpcc7942_1457",
"subsystem":"Phosphoglycerolipid metabolism"
},
{
"id":"PAPA160",
"name":"Phosphatidate phosphatase (16:0/16:0)",
"metabolites":{
"12dgr160_c":1.0,
"h2o_c":-1.0,
"pa160_c":-1.0,
"pi_c":1.0
},
"lower_bound":0.0,
"upper_bound":1000.0,
"gene_reaction_rule":"Synpcc7942_0775",
"subsystem":"Phosphoglycerolipid metabolism"
},
{
"id":"PAPA_HDE_PALM",
"name":"Phosphatidate phosphatase(16:1(9Z)/16:0)",
"metabolites":{
"12dgr1619Z160_c":1.0,
"h2o_c":-1.0,
"pa1619Z160_c":-1.0,
"pi_c":1.0
},
"lower_bound":0.0,
"upper_bound":1000.0,
"gene_reaction_rule":"Synpcc7942_0775",
"subsystem":"Phosphoglycerolipid metabolism"
},
{
"id":"PAPA161",
"name":"Phosphatidate phosphatase(16:1(9Z)/16:1(9Z))",
"metabolites":{
"12dgr161_c":1.0,
"h2o_c":-1.0,
"pa161_c":-1.0,
"pi_c":1.0
},
"lower_bound":0.0,
"upper_bound":1000.0,
"gene_reaction_rule":"Synpcc7942_0775",
"subsystem":"Phosphoglycerolipid metabolism"
},
{
"id":"PAPA_OLE_HDE",
"name":"Phosphatidate phosphatase(18:1(9Z)/16:1(9Z))",
"metabolites":{
"12dgr1819Z1619Z_c":1.0,
"h2o_c":-1.0,
"pa1819Z1619Z_c":-1.0,
"pi_c":1.0
},
"lower_bound":0.0,
"upper_bound":1000.0,
"gene_reaction_rule":"Synpcc7942_0775",
"subsystem":"Phosphoglycerolipid metabolism"
},
{
"id":"PAPA_OLE_PALM",
"name":"Phosphatidate phosphatase(18:1(9Z)/16:0)",
"metabolites":{
"12dgr1819Z160_c":1.0,
"h2o_c":-1.0,
"pa1819Z160_c":-1.0,
"pi_c":1.0
},
"lower_bound":0.0,
"upper_bound":1000.0,
"gene_reaction_rule":"Synpcc7942_0775",
"subsystem":"Phosphoglycerolipid metabolism"
},
{
"id":"SQDGS_PALM_PALM",
"name":"Sulfoquinovosyldiacylglycerol synthase(16:0/16:0)",
"metabolites":{
"12dgr160_c":-1.0,
"h_c":1.0,
"sqdg160_c":1.0,
"udp_c":1.0,
"udpsq_c":-1.0
},
"lower_bound":0.0,
"upper_bound":1000.0,
"gene_reaction_rule":"Synpcc7942_0579",
"subsystem":"Sulfolipid biosynthesis"
},
{
"id":"SQDGS_HDE_PALM",
"name":"Sulfoquinovosyldiacylglycerol synthase(16:1(9Z)/16:0)",
"metabolites":{
"12dgr1619Z160_c":-1.0,
"h_c":1.0,
"sqdg1619Z160_c":1.0,
"udp_c":1.0,
"udpsq_c":-1.0
},
"lower_bound":0.0,
"upper_bound":1000.0,
"gene_reaction_rule":"Synpcc7942_0579",
"subsystem":"Sulfolipid biosynthesis"
},
{
"id":"DGDGS_HDE_PALM",
"name":"UDP-galactose-dependent DGDG synthase(16:1(9Z)/16:0)",
"metabolites":{
"dgdg1619Z160_c":1.0,
"h_c":1.0,
"mgdg1619Z160_c":-1.0,
"udp_c":1.0,
"udpgal_c":-1.0
},
"lower_bound":0.0,
"upper_bound":1000.0,
"gene_reaction_rule":"Synpcc7942_0986",
"subsystem":"Galactoglycerolipid metabolism"
},
{
"id":"DGDGS_HDE_HDE",
"name":"UDP-galactose-dependent DGDG synthase(16:1(9Z)/16:1(9Z))",
"metabolites":{
"dgdg161_c":1.0,
"h_c":1.0,
"mgdg161_c":-1.0,
"udp_c":1.0,
"udpgal_c":-1.0
},
"lower_bound":0.0,
"upper_bound":1000.0,
"gene_reaction_rule":"Synpcc7942_0986",
"subsystem":"Galactoglycerolipid metabolism"
},
{
"id":"DGDGS_OLE_HDE",
"name":"UDP-galactose-dependent DGDG synthase(18:1(9Z)/16:1(9Z))",
"metabolites":{
"dgdg1819Z1619Z_c":1.0,
"h_c":1.0,
"mgdg1819Z1619Z_c":-1.0,
"udp_c":1.0,
"udpgal_c":-1.0
},
"lower_bound":0.0,
"upper_bound":1000.0,
"gene_reaction_rule":"Synpcc7942_0986",
"subsystem":"Galactoglycerolipid metabolism"
},
{
"id":"CDPDAGS_OLE_PALM",
"name":"CDP-diacylglycerol synthase (18:1(9Z)/16:0)",
"metabolites":{
"cdp12dgr1819Z160_c":1.0,
"ctp_c":-1.0,
"h_c":-1.0,
"pa1819Z160_c":-1.0,
"ppi_c":1.0
},
"lower_bound":0.0,
"upper_bound":1000.0,
"gene_reaction_rule":"Synpcc7942_0394",
"subsystem":"Phosphoglycerolipid metabolism"
},
{
"id":"PGPS_OLE_PALM",
"name":"Phosphatidylglycerol phosphate synthetase (18:1(9Z)/16:0)",
"metabolites":{
"cdp12dgr1819Z160_c":-1.0,
"cmp_c":1.0,
"glyc3p_c":-1.0,
"h_c":1.0,
"pgp1819Z160_c":1.0
},
"lower_bound":0.0,
"upper_bound":1000.0,
"gene_reaction_rule":"Synpcc7942_1825",
"subsystem":"Phosphoglycerolipid metabolism"
},
{
"id":"PGPP_OLE_PALM",
"name":"Phosphatidylglycerol phosphate phosphatase (18:1(9Z)/16:0)",
"metabolites":{
"h2o_c":-1.0,
"pg1819Z160_c":1.0,
"pgp1819Z160_c":-1.0,
"pi_c":1.0
},
"lower_bound":0.0,
"upper_bound":1000.0,
"gene_reaction_rule":"",
"subsystem":"Phosphoglycerolipid metabolism"
},
{
"id":"DAGK160",
"name":"Diacylglycerol kinase(16:0/16:0)",
"metabolites":{
"12dgr160_c":-1.0,
"adp_c":1.0,
"atp_c":-1.0,
"h_c":1.0,
"pa160_c":1.0
},
"lower_bound":0.0,
"upper_bound":1000.0,
"gene_reaction_rule":"Synpcc7942_0401",
"subsystem":"Phosphoglycerolipid metabolism"
},
{
"id":"DAGK_HDE_PALM",
"name":"Diacylglycerol kinase(16:1(9Z)/16:0)",
"metabolites":{
"12dgr1619Z160_c":-1.0,
"adp_c":1.0,
"atp_c":-1.0,
"h_c":1.0,
"pa1619Z160_c":1.0
},
"lower_bound":0.0,
"upper_bound":1000.0,
"gene_reaction_rule":"Synpcc7942_0401",
"subsystem":"Phosphoglycerolipid metabolism"
},
{
"id":"DAGK161",
"name":"Diacylglycerol kinase(16:1(9Z)/16:1(9Z))",
"metabolites":{
"12dgr161_c":-1.0,
"adp_c":1.0,
"atp_c":-1.0,
"h_c":1.0,
"pa161_c":1.0
},
"lower_bound":0.0,
"upper_bound":1000.0,
"gene_reaction_rule":"Synpcc7942_0401",
"subsystem":"Phosphoglycerolipid metabolism"
},
{
"id":"DAGK_OLE_HDE",
"name":"Diacylglycerol kinase(18:1(9Z)/16:1(9Z))",
"metabolites":{
"12dgr1819Z1619Z_c":-1.0,
"adp_c":1.0,
"atp_c":-1.0,
"h_c":1.0,
"pa1819Z1619Z_c":1.0
},
"lower_bound":0.0,
"upper_bound":1000.0,
"gene_reaction_rule":"Synpcc7942_0401",
"subsystem":"Phosphoglycerolipid metabolism"
},
{
"id":"DAGK_OLE_PALM",
"name":"Diacylglycerol kinase(18:1(9Z)/16:0)",
"metabolites":{
"12dgr1819Z160_c":-1.0,
"adp_c":1.0,
"atp_c":-1.0,
"h_c":1.0,
"pa1819Z160_c":1.0
},
"lower_bound":0.0,
"upper_bound":1000.0,
"gene_reaction_rule":"Synpcc7942_0401",
"subsystem":"Phosphoglycerolipid metabolism"
},
{
"id":"GLUDGS_HDE_PALM",
"name":"Monoglucosyldiacylglycerol synthase(16:1(9Z)/16:0)",
"metabolites":{
"12dgr1619Z160_c":-1.0,
"glcdg1619Z160_c":1,
"h_c":1,
"udp_c":1,
"udpg_c":-1
},
"lower_bound":0.0,
"upper_bound":1000.0,
"gene_reaction_rule":"Synpcc7942_1083",
"subsystem":"Galactoglycerolipid metabolism"
},
{
"id":"GLUDGE_HDE_PALM",
"name":"Monoglucosyldiacylglycerol epimerase(16:1(9Z)/16:0)",
"metabolites":{
"glcdg1619Z160_c":-1,
"mgdg1619Z160_c":1
},
"lower_bound":0.0,
"upper_bound":1000.0,
"gene_reaction_rule":"Synpcc7942_0861",
"subsystem":"Galactoglycerolipid metabolism"
},
{
"id":"GLUDGS_HDE_HDE",
"name":"Monoglucosyldiacylglycerol synthase(16:1(9Z)/16:1(9Z))",
"metabolites":{
"12dgr161_c":-1.0,
"glcdg161_c":1,
"h_c":1,
"udp_c":1,
"udpg_c":-1
},
"lower_bound":0.0,
"upper_bound":1000.0,
"gene_reaction_rule":"Synpcc7942_1083",
"subsystem":"Galactoglycerolipid metabolism"
},
{
"id":"GLUDGE_HDE_HDE",
"name":"Monoglucosyldiacylglycerol epimerase(16:1(9Z)/16:1(9Z))",
"metabolites":{
"glcdg161_c":-1,
"mgdg161_c":1
},
"lower_bound":0.0,
"upper_bound":1000.0,
"gene_reaction_rule":"Synpcc7942_0861",
"subsystem":"Galactoglycerolipid metabolism"
},
{
"id":"GLUDGS_OLE_HDE",
"name":"Monoglucosyldiacylglycerol synthase(18:1(9Z)/16:1(9Z))",
"metabolites":{
"12dgr1819Z1619Z_c":-1.0,
"glcdg1819Z1619Z_c":1,
"h_c":1,
"udp_c":1,
"udpg_c":-1
},
"lower_bound":0.0,
"upper_bound":1000.0,
"gene_reaction_rule":"Synpcc7942_1083",
"subsystem":"Galactoglycerolipid metabolism"
},
{
"id":"GLUDGE_OLE_HDE",
"name":"Monoglucosyldiacylglycerol epimerase(18:1(9Z)/16:1(9Z))",
"metabolites":{
"glcdg1819Z1619Z_c":-1,
"mgdg1819Z1619Z_c":1
},
"lower_bound":0.0,
"upper_bound":1000.0,
"gene_reaction_rule":"Synpcc7942_0861",
"subsystem":"Galactoglycerolipid metabolism"
},
{
"id":"GLUDGS_OLE_PALM",
"name":"Monoglucosyldiacylglycerol synthase(18:1(9Z)/16:0)",
"metabolites":{
"12dgr1819Z160_c":-1.0,
"glcdg1819Z160_c":1,
"h_c":1,
"udp_c":1,
"udpg_c":-1
},
"lower_bound":0.0,
"upper_bound":1000.0,
"gene_reaction_rule":"Synpcc7942_1083",
"subsystem":"Galactoglycerolipid metabolism"
},
{
"id":"GLUDGE_OLE_PALM",
"name":"Monoglucosyldiacylglycerol epimerase(18:1(9Z)/16:0)",
"metabolites":{
"glcdg1819Z160_c":-1,
"mgdg1819Z160_c":1
},
"lower_bound":0.0,
"upper_bound":1000.0,
"gene_reaction_rule":"Synpcc7942_0861",
"subsystem":"Galactoglycerolipid metabolism"
},
{
"id":"DGDGS_OLE_PALM",
"name":"UDP-galactose-dependent DGDG synthase(18:1(9Z)/16:0)",
"metabolites":{
"dgdg1819Z160Z_c":1,
"h_c":1,
"mgdg1819Z160_c":-1,
"udp_c":1,
"udpgal_c":-1
},
"lower_bound":0.0,
"upper_bound":1000.0,
"gene_reaction_rule":"Synpcc7942_0986",
"subsystem":"Galactoglycerolipid metabolism"
},
{
"id":"H2Otcx",
"name":"H2O transport into CAX (diffusion)",
"metabolites":{
"h2o_c":-1,
"h2o_cx":1
},
"lower_bound":-1000.0,
"upper_bound":1000.0,
"gene_reaction_rule":"",
"subsystem":"Transport: carboxyzome"
},
{
"id":"GLNTRS",
"name":"Glutamine-tRNA ligase",
"metabolites":{
"amp_c":1.0,
"atp_c":-1.0,
"gln__L_c":-1.0,
"glntrna_c":1.0,
"ppi_c":1.0,
"trnagln_c":-1.0
},
"lower_bound":0.0,
"upper_bound":1000.0,
"gene_reaction_rule":"Synpcc7942_0118 and Synpcc7942_2117 and Synpcc7942_2322 and Synpcc7942_2393",
"subsystem":"tRNA Charging"
},
{
"id":"TYRTRS",
"name":"Tyrosine-tRNA ligase",
"metabolites":{
"amp_c":1.0,
"atp_c":-1.0,
"ppi_c":1.0,
"trnatyr_c":-1.0,
"tyr__L_c":-1.0,
"tyrtrna_c":1.0
},
"lower_bound":0.0,
"upper_bound":1000.0,
"gene_reaction_rule":"Synpcc7942_2570",
"subsystem":"tRNA Charging"
},
{
"id":"METTRS",
"name":"Methionine-tRNA ligase",
"metabolites":{
"amp_c":1.0,
"atp_c":-1.0,
"met__L_c":-1.0,
"mettrna_c":1.0,
"ppi_c":1.0,
"trnamet_c":-1.0
},
"lower_bound":0.0,
"upper_bound":1000.0,
"gene_reaction_rule":"Synpcc7942_1142",
"subsystem":"tRNA Charging"
},
{
"id":"SERTRS",
"name":"Serine-tRNA ligase",
"metabolites":{
"amp_c":1.0,
"atp_c":-1.0,
"ppi_c":1.0,
"ser__L_c":-1.0,
"sertrna_c":1.0,
"trnaser_c":-1.0
},
"lower_bound":0.0,
"upper_bound":1000.0,
"gene_reaction_rule":"Synpcc7942_0449",
"subsystem":"tRNA Charging"
},
{
"id":"GLYTRS",
"name":"Glycine-tRNA ligase",
"metabolites":{
"amp_c":1.0,
"atp_c":-1.0,
"gly_c":-1.0,
"glytrna_c":1.0,
"ppi_c":1.0,
"trnagly_c":-1.0
},
"lower_bound":0.0,
"upper_bound":1000.0,
"gene_reaction_rule":"Synpcc7942_0018 and Synpcc7942_2457",
"subsystem":"tRNA Charging"
},
{
"id":"PROTRS",
"name":"Proline-tRNA ligase",
"metabolites":{
"amp_c":1.0,
"atp_c":-1.0,
"ppi_c":1.0,
"pro__L_c":-1.0,
"protrna_c":1.0,
"trnapro_c":-1.0
},
"lower_bound":0.0,
"upper_bound":1000.0,
"gene_reaction_rule":"Synpcc7942_1959",
"subsystem":"tRNA Charging"
},
{
"id":"CYSTRS",
"name":"Cysteine-tRNA ligase",
"metabolites":{
"amp_c":1.0,
"atp_c":-1.0,
"cys__L_c":-1.0,
"cystrna_c":1.0,
"ppi_c":1.0,
"trnacys_c":-1.0
},
"lower_bound":0.0,
"upper_bound":1000.0,
"gene_reaction_rule":"Synpcc7942_1662",
"subsystem":"tRNA Charging"
},
{
"id":"ARGTRS",
"name":"Arginine-tRNA ligase",
"metabolites":{
"amp_c":1.0,
"arg__L_c":-1.0,
"argtrna_c":1.0,
"atp_c":-1.0,
"ppi_c":1.0,
"trnaarg_c":-1.0
},
"lower_bound":0.0,
"upper_bound":1000.0,
"gene_reaction_rule":"Synpcc7942_1577",
"subsystem":"tRNA Charging"
},
{
"id":"TRPTRS",
"name":"Tryptophane-tRNA ligase",
"metabolites":{
"amp_c":1.0,
"atp_c":-1.0,
"ppi_c":1.0,
"trnatrp_c":-1.0,
"trp__L_c":-1.0,
"trptrna_c":1.0
},
"lower_bound":0.0,
"upper_bound":1000.0,
"gene_reaction_rule":"Synpcc7942_1308",
"subsystem":"tRNA Charging"
},
{
"id":"PHETRS",
"name":"Phenylalanine-tRNA ligase",
"metabolites":{
"amp_c":1.0,
"atp_c":-1.0,
"phe__L_c":-1.0,
"phetrna_c":1.0,
"ppi_c":1.0,
"trnaphe_c":-1.0
},
"lower_bound":0.0,
"upper_bound":1000.0,
"gene_reaction_rule":"Synpcc7942_1293 and Synpcc7942_2064",
"subsystem":"tRNA Charging"
},
{
"id":"HISTRS",
"name":"Histidine-tRNA ligase",
"metabolites":{
"amp_c":1.0,
"atp_c":-1.0,
"his__L_c":-1.0,
"histrna_c":1.0,
"ppi_c":1.0,
"trnahis_c":-1.0
},
"lower_bound":0.0,
"upper_bound":1000.0,
"gene_reaction_rule":"Synpcc7942_2263",
"subsystem":"tRNA Charging"
},
{
"id":"ASNTRS",
"name":"Asparagine-tRNA ligase",
"metabolites":{
"amp_c":1.0,
"asn__L_c":-1.0,
"asntrna_c":1.0,
"atp_c":-1.0,
"ppi_c":1.0,
"trnaasn_c":-1.0
},
"lower_bound":0.0,
"upper_bound":1000.0,
"gene_reaction_rule":"Synpcc7942_0830",
"subsystem":"tRNA Charging"
},
{
"id":"ASPTRS",
"name":"Aspartate-tRNA ligase",
"metabolites":{
"amp_c":1.0,
"asp__L_c":-1.0,
"asptrna_c":1.0,
"atp_c":-1.0,
"ppi_c":1.0,
"trnaasp_c":-1.0
},
"lower_bound":0.0,
"upper_bound":1000.0,
"gene_reaction_rule":"Synpcc7942_1313",
"subsystem":"tRNA Charging"
},
{
"id":"THRTRS",
"name":"Threonine-tRNA ligase",
"metabolites":{
"amp_c":1.0,
"atp_c":-1.0,
"ppi_c":1.0,
"thr__L_c":-1.0,
"thrtrna_c":1.0,
"trnathr_c":-1.0
},
"lower_bound":0.0,
"upper_bound":1000.0,
"gene_reaction_rule":"Synpcc7942_2606",
"subsystem":"tRNA Charging"
},
{
"id":"LEUTRS",
"name":"Leucine-tRNA ligase",
"metabolites":{
"amp_c":1.0,
"atp_c":-1.0,
"leu__L_c":-1.0,
"leutrna_c":1.0,
"ppi_c":1.0,
"trnaleu_c":-1.0
},
"lower_bound":0.0,
"upper_bound":1000.0,
"gene_reaction_rule":"Synpcc7942_1920",
"subsystem":"tRNA Charging"
},
{
"id":"ILETRS",
"name":"Isoleucine-tRNA ligase",
"metabolites":{
"amp_c":1.0,
"atp_c":-1.0,
"ile__L_c":-1.0,
"iletrna_c":1.0,
"ppi_c":1.0,
"trnaile_c":-1.0
},
"lower_bound":0.0,
"upper_bound":1000.0,
"gene_reaction_rule":"Synpcc7942_2437",
"subsystem":"tRNA Charging"
},
{
"id":"LYSTRS",
"name":"Lysine-tRNA ligase",
"metabolites":{
"amp_c":1.0,
"atp_c":-1.0,
"lys__L_c":-1.0,
"lystrna_c":1.0,
"ppi_c":1.0,
"trnalys_c":-1.0
},
"lower_bound":0.0,
"upper_bound":1000.0,
"gene_reaction_rule":"Synpcc7942_2415",
"subsystem":"tRNA Charging"
},
{
"id":"ALATRS",
"name":"Alanine-tRNA ligase",
"metabolites":{
"ala__L_c":-1.0,
"alatrna_c":1.0,
"amp_c":1.0,
"atp_c":-1.0,
"ppi_c":1.0,
"trnaala_c":-1.0
},
"lower_bound":0.0,
"upper_bound":1000.0,
"gene_reaction_rule":"Synpcc7942_0876",
"subsystem":"tRNA Charging"
},
{
"id":"VALTRS",
"name":"Valine-tRNA ligase",
"metabolites":{
"amp_c":1.0,
"atp_c":-1.0,
"ppi_c":1.0,
"trnaval_c":-1.0,
"val__L_c":-1.0,
"valtrna_c":1.0
},
"lower_bound":0.0,
"upper_bound":1000.0,
"gene_reaction_rule":"Synpcc7942_0587",
"subsystem":"tRNA Charging"
},
{
"id":"FMETTRS",
"name":"Methionyl-tRNA formyltransferase",
"metabolites":{
"10fthf_c":-1.0,
"fmettrna_c":1.0,
"h_c":1.0,
"mettrna_c":-1.0,
"thf_c":1.0
},
"lower_bound":0.0,
"upper_bound":1000.0,
"gene_reaction_rule":"Synpcc7942_2110",
"subsystem":"tRNA Charging"
},
{
"id":"EX_photon410_e",
"name":"Modeling: exchange reaction, photon absorption (400nm-420nm)",
"metabolites":{
"photon410_e":-1
},
"lower_bound":-1000.0,
"upper_bound":1000.0,
"gene_reaction_rule":"",
"subsystem":"Extracellular exchange"
},
{
"id":"EX_photon430_e",
"name":"Modeling: exchange reaction, photon absorption (420nm-440nm) ",
"metabolites":{
"photon430_e":-1
},
"lower_bound":-1000.0,
"upper_bound":1000.0,
"gene_reaction_rule":"",
"subsystem":"Extracellular exchange"
},
{
"id":"EX_photon450_e",
"name":"Modeling: exchange reaction, photon absorption (440nm-460nm) ",
"metabolites":{
"photon450_e":-1
},
"lower_bound":-1000.0,
"upper_bound":1000.0,
"gene_reaction_rule":"",
"subsystem":"Extracellular exchange"
},
{
"id":"EX_photon470_e",
"name":"Modeling: exchange reaction, photon absorption (460nm-480nm) ",
"metabolites":{
"photon470_e":-1
},
"lower_bound":-1000.0,
"upper_bound":1000.0,
"gene_reaction_rule":"",
"subsystem":"Extracellular exchange"
},
{
"id":"EX_photon490_e",
"name":"Modeling: exchange reaction, photon absorption (480-500nm) ",
"metabolites":{
"photon490_e":-1
},
"lower_bound":-1000.0,
"upper_bound":1000.0,
"gene_reaction_rule":"",
"subsystem":"Extracellular exchange"
},
{
"id":"EX_photon510_e",
"name":"Modeling: exchange reaction, photon absorption (500nm-520nm)",
"metabolites":{
"photon510_e":-1
},
"lower_bound":-1000.0,
"upper_bound":1000.0,
"gene_reaction_rule":"",
"subsystem":"Extracellular exchange"
},
{
"id":"EX_photon530_e",
"name":"Modeling: exchange reaction, photon absorption (520nm-540nm) ",
"metabolites":{
"photon530_e":-1
},
"lower_bound":-1000.0,
"upper_bound":1000.0,
"gene_reaction_rule":"",
"subsystem":"Extracellular exchange"
},
{
"id":"EX_photon550_e",
"name":"Modeling: exchange reaction, photon absorption (540nm-560nm) ",
"metabolites":{
"photon550_e":-1
},
"lower_bound":-1000.0,
"upper_bound":1000.0,
"gene_reaction_rule":"",
"subsystem":"Extracellular exchange"
},
{
"id":"EX_photon570_e",
"name":"Modeling: exchange reaction, photon absorption (560nm-580nm) ",
"metabolites":{
"photon570_e":-1
},
"lower_bound":-1000.0,
"upper_bound":1000.0,
"gene_reaction_rule":"",
"subsystem":"Extracellular exchange"
},
{
"id":"EX_photon590_e",
"name":"Modeling: exchange reaction, photon absorption (580-600nm) ",
"metabolites":{
"photon590_e":-1
},
"lower_bound":-1000.0,
"upper_bound":1000.0,
"gene_reaction_rule":"",
"subsystem":"Extracellular exchange"
},
{
"id":"EX_photon610_e",
"name":"Modeling: exchange reaction, photon absorption (600nm-620nm)",
"metabolites":{
"photon610_e":-1
},
"lower_bound":-1000.0,
"upper_bound":1000.0,
"gene_reaction_rule":"",
"subsystem":"Extracellular exchange"
},
{
"id":"EX_photon630_e",
"name":"Modeling: exchange reaction, photon absorption (620nm-640nm) ",
"metabolites":{
"photon630_e":-1
},
"lower_bound":-1000.0,
"upper_bound":1000.0,
"gene_reaction_rule":"",
"subsystem":"Extracellular exchange"
},
{
"id":"EX_photon650_e",
"name":"Modeling: exchange reaction, photon absorption (640nm-660nm) ",
"metabolites":{
"photon650_e":-1
},
"lower_bound":-1000.0,
"upper_bound":1000.0,
"gene_reaction_rule":"",
"subsystem":"Extracellular exchange"
},
{
"id":"EX_photon670_e",
"name":"Modeling: exchange reaction, photon absorption (660nm-680nm) ",
"metabolites":{
"photon670_e":-1
},
"lower_bound":-1000.0,
"upper_bound":1000.0,
"gene_reaction_rule":"",
"subsystem":"Extracellular exchange"
},
{
"id":"EX_photon690_e",
"name":"Modeling: exchange reaction, photon absorption (680-700nm) ",
"metabolites":{
"photon690_e":-1
},
"lower_bound":-1000.0,
"upper_bound":1000.0,
"gene_reaction_rule":"",
"subsystem":"Extracellular exchange"
},
{
"id":"ZXANHX",
"name":"Zeaxanthin hydroxylase (caloxanthin forming)",
"metabolites":{
"calxan_c":1,
"h2o_c":1,
"h_c":-1,
"nadp_c":1,
"nadph_c":-1,
"o2_c":-1,
"zeax_c":-1
},
"lower_bound":0.0,
"upper_bound":1000.0,
"gene_reaction_rule":"Synpcc7942_0680",
"subsystem":"Carotenoid biosynthesis"
},
{
"id":"CXANHX",
"name":"Caloxanthin hydroxylase (nostoxanthin forming)",
"metabolites":{
"calxan_c":-1,
"h2o_c":1,
"h_c":-1,
"nadp_c":1,
"nadph_c":-1,
"nstxan_c":1,
"o2_c":-1
},
"lower_bound":0.0,
"upper_bound":1000.0,
"gene_reaction_rule":"Synpcc7942_0680",
"subsystem":"Carotenoid biosynthesis"
},
{
"id":"PHOA410um",
"name":"Photon absorption (400nm-420nm)",
"metabolites":{
"bcaro*_c":0.092,
"caro_c":-0.092,
"chla_soret*_c":0.9,
"cholphya_c":-0.9,
"photon410_e":-1,
"zeax*_c":0.008,
"zeax_c":-0.008
},
"lower_bound":0.0,
"upper_bound":1000.0,
"gene_reaction_rule":"",
"subsystem":"Photosynthesis/respiration"
},
{
"id":"PHOA430um",
"name":"Photon absorption (420nm-440nm) ",
"metabolites":{
"bcaro*_c":0.13799999999999998,
"caro_c":-0.13799999999999998,
"chla_soret*_c":0.85,
"cholphya_c":-0.85,
"photon430_e":-1,
"zeax*_c":0.012,
"zeax_c":-0.012
},
"lower_bound":0.0,
"upper_bound":1000.0,
"gene_reaction_rule":"",
"subsystem":"Photosynthesis/respiration"
},
{
"id":"PHOA450um",
"name":"Photon absorption (440nm-460nm) ",
"metabolites":{
"bcaro*_c":0.27599999999999997,
"caro_c":-0.27599999999999997,
"chla_soret*_c":0.7,
"cholphya_c":-0.7,
"photon450_e":-1,
"zeax*_c":0.024,
"zeax_c":-0.024
},
"lower_bound":0.0,
"upper_bound":1000.0,
"gene_reaction_rule":"",
"subsystem":"Photosynthesis/respiration"
},
{
"id":"PHOA470um",
"name":"Photon absorption (460nm-480nm) ",
"metabolites":{
"bcaro*_c":0.92,
"caro_c":-0.92,
"photon470_e":-1,
"zeax*_c":0.08,
"zeax_c":-0.08
},
"lower_bound":0.0,
"upper_bound":1000.0,
"gene_reaction_rule":"",
"subsystem":"Photosynthesis/respiration"
},
{
"id":"PHOA490um",
"name":"Photon absorption (480-500nm) ",
"metabolites":{
"bcaro*_c":0.92,
"caro_c":-0.92,
"photon490_e":-1,
"zeax*_c":0.08,
"zeax_c":-0.08
},
"lower_bound":0.0,
"upper_bound":1000.0,
"gene_reaction_rule":"",
"subsystem":"Photosynthesis/respiration"
},
{
"id":"PHOA510um",
"name":"Photon absorption (500nm-520nm)",
"metabolites":{
"bcaro*_c":0.92,
"caro_c":-0.92,
"photon510_e":-1,
"zeax*_c":0.08,
"zeax_c":-0.08
},
"lower_bound":0.0,
"upper_bound":1000.0,
"gene_reaction_rule":"",
"subsystem":"Photosynthesis/respiration"
},
{
"id":"PHOA530um",
"name":"Photon absorption (520nm-540nm) ",
"metabolites":{
"photon530_e":-1,
"phycy*_c":1,
"phycy_c":-1
},
"lower_bound":0.0,
"upper_bound":1000.0,
"gene_reaction_rule":"",
"subsystem":"Photosynthesis/respiration"
},
{
"id":"PHOA550um",
"name":"Photon absorption (540nm-560nm) ",
"metabolites":{
"photon550_e":-1,
"phycy*_c":1,
"phycy_c":-1
},
"lower_bound":0.0,
"upper_bound":1000.0,
"gene_reaction_rule":"",
"subsystem":"Photosynthesis/respiration"
},
{
"id":"PHOA570um",
"name":"Photon absorption (560nm-580nm) ",
"metabolites":{
"photon570_e":-1,
"phycy*_c":1,
"phycy_c":-1
},
"lower_bound":0.0,
"upper_bound":1000.0,
"gene_reaction_rule":"",
"subsystem":"Photosynthesis/respiration"
},
{
"id":"PHOA590um",
"name":"Photon absorption (580-600nm) ",
"metabolites":{
"photon590_e":-1,
"phycy*_c":1,
"phycy_c":-1
},
"lower_bound":0.0,
"upper_bound":1000.0,
"gene_reaction_rule":"",
"subsystem":"Photosynthesis/respiration"
},
{
"id":"PHOA610um",
"name":"Photon absorption (600nm-620nm)",
"metabolites":{
"photon610_e":-1,
"phycy*_c":1,
"phycy_c":-1
},
"lower_bound":0.0,
"upper_bound":1000.0,
"gene_reaction_rule":"",
"subsystem":"Photosynthesis/respiration"
},
{
"id":"PHOA630um",
"name":"Photon absorption (620nm-640nm) ",
"metabolites":{
"photon630_e":-1,
"phycy*_c":1,
"phycy_c":-1
},
"lower_bound":0.0,
"upper_bound":1000.0,
"gene_reaction_rule":"",
"subsystem":"Photosynthesis/respiration"
},
{
"id":"PHOA650um",
"name":"Photon absorption (640nm-660nm) ",
"metabolites":{
"photon650_e":-1,
"phycy*_c":1,
"phycy_c":-1
},
"lower_bound":0.0,
"upper_bound":1000.0,
"gene_reaction_rule":"",
"subsystem":"Photosynthesis/respiration"
},
{
"id":"PHOA670um",
"name":"Photon absorption (660nm-680nm) ",
"metabolites":{
"photon670_e":-1,
"phycy*_c":1.0,
"phycy_c":-1.0
},
"lower_bound":0.0,
"upper_bound":1000.0,
"gene_reaction_rule":"",
"subsystem":"Photosynthesis/respiration"
},
{
"id":"PHOA690um",
"name":"Photon absorption (680-700nm) ",
"metabolites":{
"chla_qy1*_c":0.9,
"chla_qy2*_c":0.1,
"cholphya_c":-1,
"photon690_e":-1
},
"lower_bound":0.0,
"upper_bound":1000.0,
"gene_reaction_rule":"",
"subsystem":"Photosynthesis/respiration"
},
{
"id":"DM_pho_loss_c",
"name":"Photon energy loss (heat/fluorescence)",
"metabolites":{
"pho_loss_c":-1
},
"lower_bound":0.0,
"upper_bound":1000.0,
"gene_reaction_rule":"",
"subsystem":"Intracellular demand"
},
{
"id":"ETCHLAS",
"name":"Energy transfer (ChlA Soret to ChlA Qy)",
"metabolites":{
"chla_qy1*_c":0.315,
"chla_qy2*_c":0.035,
"chla_soret*_c":-1,
"cholphya_c":0.65,
"pho_loss_c":0.65
},
"lower_bound":0.0,
"upper_bound":1000.0,
"gene_reaction_rule":"",
"subsystem":"Photosynthesis/respiration"
},
{
"id":"ETBCARO",
"name":"Energy transfer (Beta carotene to ChlA Qy)",
"metabolites":{
"bcaro*_c":-1,
"caro_c":1.0,
"chla_qy1*_c":0.75,
"cholphya_c":-0.75,
"pho_loss_c":0.25
},
"lower_bound":0.0,
"upper_bound":1000.0,
"gene_reaction_rule":"",
"subsystem":"Photosynthesis/respiration"
},
{
"id":"ETCPC",
"name":"Energy transfer (Phycocyanin to allophycocyanin)",
"metabolites":{
"allocy*_c":1,
"allocy_c":-1,
"phycy*_c":-1,
"phycy_c":1
},
"lower_bound":0.0,
"upper_bound":1000.0,
"gene_reaction_rule":"Synpcc7942_0325 and Synpcc7942_0326 and Synpcc7942_0327 and Synpcc7942_0328 and Synpcc7942_1047 and Synpcc7942_1048 and Synpcc7942_1052 and Synpcc7942_1053 and Synpcc7942_1055 and Synpcc7942_1049 and Synpcc7942_1050 and Synpcc7942_2030 and Synpcc7942_1051",
"subsystem":"Photosynthesis/respiration"
},
{
"id":"STACPSI",
"name":"State transition energy transfer (Allophycocyanin to PSI ChlA Qy)",
"metabolites":{
"allocy*_c":-1,
"allocy_c":1,
"chla_qy1*_c":0.9,
"cholphya_c":-0.9,
"pho_loss_c":0.1
},
"lower_bound":0.0,
"upper_bound":1000.0,
"gene_reaction_rule":"Synpcc7942_0240",
"subsystem":"Photosynthesis/respiration"
},
{
"id":"A5PISO",
"name":"Arabinose-5-phosphate isomerase",
"metabolites":{
"ara5p_c":1.0,
"ru5p__D_c":-1
},
"lower_bound":-1000.0,
"upper_bound":1000.0,
"gene_reaction_rule":"Synpcc7942_2291",
"subsystem":"Lipopolysaccharide/O-antigen Biosynthesis",
"notes":{
"original_bigg_ids":[
"A5PISO"
]
}
},
{
"id":"KDOPS",
"name":"3-deoxy -D-manno-octulosonic -acid 8-phosphate synthase",
"metabolites":{
"ara5p_c":-1.0,
"h2o_c":-1.0,
"kdo8p_c":1.0,
"pep_c":-1.0,
"pi_c":1.0
},
"lower_bound":0.0,
"upper_bound":1000.0,
"gene_reaction_rule":"Synpcc7942_2289",
"subsystem":"Lipopolysaccharide/O-antigen Biosynthesis",
"notes":{
"original_bigg_ids":[
"KDOPS"
]
}
},
{
"id":"KDOPP",
"name":"3-deoxy-manno-octulosonate-8-phosphatase",
"metabolites":{
"h2o_c":-1.0,
"kdo8p_c":-1.0,
"kdo_c":1.0,
"pi_c":1.0
},
"lower_bound":0.0,
"upper_bound":1000.0,
"gene_reaction_rule":"Synpcc7942_2288",
"subsystem":"Lipopolysaccharide/O-antigen Biosynthesis",
"notes":{
"original_bigg_ids":[
"KDOPP"
]
}
},
{
"id":"KDOCT2",
"name":"3-deoxy-manno-octulosonate cytidylyltransferase",
"metabolites":{
"ckdo_c":1.0,
"ctp_c":-1.0,
"kdo_c":-1.0,
"ppi_c":1.0
},
"lower_bound":0.0,
"upper_bound":1000.0,
"gene_reaction_rule":"Synpcc7942_2290",
"subsystem":"Lipopolysaccharide/O-antigen Biosynthesis",
"notes":{
"original_bigg_ids":[
"KDOCT2"
]
}
},
{
"id":"MOAT",
"name":"3-deoxy-D-manno-octulosonic acid transferase",
"metabolites":{
"ckdo_c":-1.0,
"cmp_c":1.0,
"kdolipid4cy_c":1,
"lipidAds2_c":-1
},
"lower_bound":0.0,
"upper_bound":1000.0,
"gene_reaction_rule":"Synpcc7942_2286 and Synpcc7942_2287",
"subsystem":"Lipopolysaccharide/O-antigen Biosynthesis",
"notes":{
"original_bigg_ids":[
"MOAT"
]
}
},
{
"id":"UAG2E",
"name":"UDP-N-acetylglucosamine 2-epimerase",
"metabolites":{
"uacgam_c":-1.0,
"uacmam_c":1.0
},
"lower_bound":-1000.0,
"upper_bound":1000.0,
"gene_reaction_rule":"Synpcc7942_0552",
"subsystem":"Lipopolysaccharide/O-antigen Biosynthesis",
"notes":{
"original_bigg_ids":[
"UAG2E"
]
}
},
{
"id":"ACGAMT",
"name":"UDP-N-acetylglucosamine:undecaprenylphosphate N-acetylglucosamine -1-phosphate transferase",
"metabolites":{
"uacgam_c":-1.0,
"udcpp_c":-1.0,
"ump_c":1.0,
"unaga_c":1.0
},
"lower_bound":0.0,
"upper_bound":1000.0,
"gene_reaction_rule":"Synpcc7942_0281",
"subsystem":"Lipopolysaccharide/O-antigen Biosynthesis",
"notes":{
"original_bigg_ids":[
"ACGAMT"
]
}
},
{
"id":"ACMAMT",
"name":"UDP-N-acetyl-D-mannosamine transferase",
"metabolites":{
"h_c":1,
"uacmam_c":-1,
"udp_c":1,
"unaga_c":-1,
"unagam_c":1
},
"lower_bound":0.0,
"upper_bound":1000.0,
"gene_reaction_rule":"Synpcc7942_1651",
"subsystem":"Lipopolysaccharide/O-antigen Biosynthesis"
},
{
"id":"ICLIPAS",
"name":"Inner core lipid A biosynthesis",
"metabolites":{
"gdp_c":0.3128,
"gdpfuc_c":-0.3128,
"icolipacy_c":1,
"kdolipid4cy_c":-0.0865,
"udcpdp_c":0.0558,
"unagam_c":-0.0558
},
"lower_bound":0.0,
"upper_bound":1000.0,
"gene_reaction_rule":"Synpcc7942_2339 and Synpcc7942_1884 and Synpcc7942_2025 and Synpcc7942_2026 and Synpcc7942_2027 and Synpcc7942_2028",
"subsystem":"Lipopolysaccharide/O-antigen Biosynthesis"
},
{
"id":"ICLIPAabcpp",
"name":"Inner core lipid A transport (periplasm)",
"metabolites":{
"adp_c":1,
"atp_c":-1,
"h2o_c":-1,
"h_c":1,
"icolipacy_c":-1,
"icolipacy_p":1,
"pi_c":1
},
"lower_bound":0.0,
"upper_bound":1000.0,
"gene_reaction_rule":"Synpcc7942_0082",
"subsystem":"Lipopolysaccharide/O-antigen Biosynthesis"
},
{
"id":"OANTS",
"name":"O-antigen synthesis (Synechococcus elongatus 7942)",
"metabolites":{
"gdp_c":2.2481,
"gdpmann_c":-2.2481,
"h_c":2.6255,
"oanticy_c":1,
"udp_c":0.3774,
"udpg_c":-0.0999,
"udpgal_c":-0.2775
},
"lower_bound":0.0,
"upper_bound":1000.0,
"gene_reaction_rule":"Synpcc7942_0281 and Synpcc7942_1901 and Synpcc7942_1902 and Synpcc7942_1903 and Synpcc7942_1887",
"subsystem":"Lipopolysaccharide/O-antigen Biosynthesis"
},
{
"id":"OANTIabcpp",
"name":"O-antigen transport (periplasm)",
"metabolites":{
"adp_c":1,
"atp_c":-1,
"h2o_c":-1,
"h_c":1,
"oanticy_c":-1,
"oanticy_p":1,
"pi_c":1
},
"lower_bound":0.0,
"upper_bound":1000.0,
"gene_reaction_rule":"Synpcc7942_1244 and Synpcc7942_1126",
"subsystem":"Lipopolysaccharide/O-antigen Biosynthesis"
},
{
"id":"OANTILpp",
"name":"O-antigen ligation (periplasm)",
"metabolites":{
"colipacy_p":1,
"h2o_p":1,
"icolipacy_p":-1,
"oanticy_p":-1
},
"lower_bound":0.0,
"upper_bound":1000.0,
"gene_reaction_rule":"Synpcc7942_1244 and Synpcc7942_1126",
"subsystem":"Lipopolysaccharide/O-antigen Biosynthesis"
},
{
"id":"COLIPAabcex",
"name":"O-antigen LPS transport (extracellular)",
"metabolites":{
"adp_c":1,
"atp_c":-1,
"colipacy_e":1,
"colipacy_p":-1,
"h2o_c":-1,
"h_c":1,
"pi_c":1
},
"lower_bound":0.0,
"upper_bound":1000.0,
"gene_reaction_rule":"",
"subsystem":"Lipopolysaccharide/O-antigen Biosynthesis"
},
{
"id":"MPTG",
"name":"Murein polymerizing transglycosylase",
"metabolites":{
"h_c":2.0,
"murein5p5p_p":1.0,
"uaagmda_c":-2.0,
"udcpdp_c":2.0
},
"lower_bound":0.0,
"upper_bound":1000.0,
"gene_reaction_rule":"Synpcc7942_2041 and Synpcc7942_2000",
"subsystem":"Murein Biosynthesis/Recycling",
"notes":{
"original_bigg_ids":[
"MPTG"
]
}
},
{
"id":"MPTG2",
"name":"Murein polymerizing transglycosylase 2 (three linked units)",
"metabolites":{
"h_c":1.0,
"murein5p5p5p_p":1.0,
"murein5p5p_p":-1.0,
"uaagmda_c":-1.0,
"udcpdp_c":1.0
},
"lower_bound":0.0,
"upper_bound":1000.0,
"gene_reaction_rule":"Synpcc7942_2041 and Synpcc7942_2000",
"subsystem":"Murein Biosynthesis/Recycling",
"notes":{
"original_bigg_ids":[
"MPTG2"
]
}
},
{
"id":"MCTP2App",
"name":"Murein crosslinking transpeptidase 1A:(A2pm->D-ala) (periplasm)",
"metabolites":{
"ala__D_p":2.0,
"murein5p5p5p_p":-1.0,
"murein5px4px4p_p":1.0
},
"lower_bound":0.0,
"upper_bound":1000.0,
"gene_reaction_rule":"Synpcc7942_0482 or Synpcc7942_0580",
"subsystem":"Murein Biosynthesis/Recycling",
"notes":{
"original_bigg_ids":[
"MCTP2App"
]
}
},
{
"id":"MCTP1App",
"name":"Murein crosslinking transpeptidase 1A:(A2pm->D-ala) (periplasm)",
"metabolites":{
"ala__D_p":1.0,
"murein5p5p_p":-1.0,
"murein5px4p_p":1.0
},
"lower_bound":0.0,
"upper_bound":1000.0,
"gene_reaction_rule":"Synpcc7942_0482 or Synpcc7942_0580",
"subsystem":"Murein Biosynthesis/Recycling",
"notes":{
"original_bigg_ids":[
"MCTP1App"
]
}
},
{
"id":"MCTP1Bpp",
"name":"Murein crosslinking transpeptidase 1B:(A2pm->A2pm) (periplasm)",
"metabolites":{
"alaala_p":1.0,
"murein5p5p_p":-1.0,
"murein5px3p_p":1.0
},
"lower_bound":0.0,
"upper_bound":1000.0,
"gene_reaction_rule":"Synpcc7942_0482 or Synpcc7942_0580",
"subsystem":"Murein Biosynthesis/Recycling",
"notes":{
"original_bigg_ids":[
"MCTP1Bpp"
]
}
},
{
"id":"MDDCP1pp",
"name":"Murein D,D-carboxypeptidase (murein5px4p) (periplasm)",
"metabolites":{
"ala__D_p":1.0,
"h2o_p":-1.0,
"murein4px4p_p":1.0,
"murein5px4p_p":-1.0
},
"lower_bound":0.0,
"upper_bound":1000.0,
"gene_reaction_rule":"Synpcc7942_1672 or Synpcc7942_1934",
"subsystem":"Murein Biosynthesis/Recycling",
"notes":{
"original_bigg_ids":[
"MDDCP1pp"
]
}
},
{
"id":"MDDCP2pp",
"name":"Murein D,D-carboxypeptidase (murein5px4px4p) (periplasm)",
"metabolites":{
"ala__D_p":1.0,
"h2o_p":-1.0,
"murein4px4px4p_p":1.0,
"murein5px4px4p_p":-1.0
},
"lower_bound":0.0,
"upper_bound":1000.0,
"gene_reaction_rule":"Synpcc7942_1672 or Synpcc7942_1934",
"subsystem":"Murein Biosynthesis/Recycling",
"notes":{
"original_bigg_ids":[
"MDDCP2pp"
]
}
},
{
"id":"MDDCP3pp",
"name":"Murein D,D-carboxypeptidase (murein5p5p) (periplasm)",
"metabolites":{
"ala__D_p":1.0,
"h2o_p":-1.0,
"murein5p4p_p":1.0,
"murein5p5p_p":-1.0
},
"lower_bound":0.0,
"upper_bound":1000.0,
"gene_reaction_rule":"Synpcc7942_1672 or Synpcc7942_1934",
"subsystem":"Murein Biosynthesis/Recycling",
"notes":{
"original_bigg_ids":[
"MDDCP3pp"
]
}
},
{
"id":"MDDCP4pp",
"name":"Murein D,D-carboxypeptidase (murein5p4p) (periplasm)",
"metabolites":{
"ala__D_p":1.0,
"h2o_p":-1.0,
"murein4p4p_p":1.0,
"murein5p4p_p":-1.0
},
"lower_bound":0.0,
"upper_bound":1000.0,
"gene_reaction_rule":"Synpcc7942_1672 or Synpcc7942_1934",
"subsystem":"Murein Biosynthesis/Recycling",
"notes":{
"original_bigg_ids":[
"MDDCP4pp"
]
}
},
{
"id":"MDDCP5pp",
"name":"Murein D,D-carboxypeptidase (murein5p3p) (periplasm)",
"metabolites":{
"ala__D_p":1.0,
"h2o_p":-1.0,
"murein4p3p_p":1.0,
"murein5p3p_p":-1.0
},
"lower_bound":0.0,
"upper_bound":1000.0,
"gene_reaction_rule":"Synpcc7942_1672 or Synpcc7942_1934",
"subsystem":"Murein Biosynthesis/Recycling",
"notes":{
"original_bigg_ids":[
"MDDCP5pp"
]
}
},
{
"id":"MDDEP1pp",
"name":"Murein D,D-endopeptidase (murein4px4p) (periplasm)",
"metabolites":{
"h2o_p":-1.0,
"murein4p4p_p":1.0,
"murein4px4p_p":-1.0
},
"lower_bound":0.0,
"upper_bound":1000.0,
"gene_reaction_rule":"Synpcc7942_0138 or Synpcc7942_0344 or Synpcc7942_1934",
"subsystem":"Murein Biosynthesis/Recycling",
"notes":{
"original_bigg_ids":[
"MDDEP1pp"
]
}
},
{
"id":"MDDEP2pp",
"name":"Murein D,D-endopeptidase (murein3px4p) (periplasm)",
"metabolites":{
"h2o_p":-1.0,
"murein3px4p_p":-1.0,
"murein4p3p_p":1.0
},
"lower_bound":0.0,
"upper_bound":1000.0,
"gene_reaction_rule":"Synpcc7942_0138 or Synpcc7942_0344 or Synpcc7942_1934",
"subsystem":"Murein Biosynthesis/Recycling",
"notes":{
"original_bigg_ids":[
"MDDEP2pp"
]
}
},
{
"id":"MDDEP3pp",
"name":"Murein D,D-endopeptidase (murein5px4p) (periplasm)",
"metabolites":{
"h2o_p":-1.0,
"murein5p4p_p":1.0,
"murein5px4p_p":-1.0
},
"lower_bound":0.0,
"upper_bound":1000.0,
"gene_reaction_rule":"Synpcc7942_0138 or Synpcc7942_0344 or Synpcc7942_1934",
"subsystem":"Murein Biosynthesis/Recycling",
"notes":{
"original_bigg_ids":[
"MDDEP3pp"
]
}
},
{
"id":"MDDEP4pp",
"name":"Murein D,D-endopeptidase (murein4px4px4p) (periplasm)",
"metabolites":{
"h2o_p":-1.0,
"murein4px4p4p_p":1.0,
"murein4px4px4p_p":-1.0
},
"lower_bound":0.0,
"upper_bound":1000.0,
"gene_reaction_rule":"Synpcc7942_0138 or Synpcc7942_0344 or Synpcc7942_1934",
"subsystem":"Murein Biosynthesis/Recycling",
"notes":{
"original_bigg_ids":[
"MDDEP4pp"
]
}
},
{
"id":"MLDCP1App",
"name":"Murein L,D-carboxypeptidase (murein5px4p) (periplasm)",
"metabolites":{
"alaala_p":1.0,
"h2o_p":-1.0,
"murein3px4p_p":1.0,
"murein5px4p_p":-1.0
},
"lower_bound":0.0,
"upper_bound":1000.0,
"gene_reaction_rule":"",
"subsystem":"Murein Biosynthesis/Recycling",
"notes":{
"original_bigg_ids":[
"MLDCP1App"
]
}
},
{
"id":"MLDCP1Bpp",
"name":"Murein L,D-carboxypeptidase (murein4p4p) (periplasm)",
"metabolites":{
"ala__D_p":1.0,
"h2o_p":-1.0,
"murein4p3p_p":1.0,
"murein4p4p_p":-1.0
},
"lower_bound":0.0,
"upper_bound":1000.0,
"gene_reaction_rule":"",
"subsystem":"Murein Biosynthesis/Recycling",
"notes":{
"original_bigg_ids":[
"MLDCP1Bpp"
]
}
},
{
"id":"MLDCP2App",
"name":"Murein L,D-carboxypeptidase (murein5p5p) (periplasm)",
"metabolites":{
"alaala_p":1.0,
"h2o_p":-1.0,
"murein5p3p_p":1.0,
"murein5p5p_p":-1.0
},
"lower_bound":0.0,
"upper_bound":1000.0,
"gene_reaction_rule":"",
"subsystem":"Murein Biosynthesis/Recycling",
"notes":{
"original_bigg_ids":[
"MLDCP2App"
]
}
},
{
"id":"MLDCP2Bpp",
"name":"Murein L,D-carboxypeptidase (murein4p3p) (periplasm)",
"metabolites":{
"ala__D_p":1.0,
"h2o_p":-1.0,
"murein3p3p_p":1.0,
"murein4p3p_p":-1.0
},
"lower_bound":0.0,
"upper_bound":1000.0,
"gene_reaction_rule":"",
"subsystem":"Murein Biosynthesis/Recycling",
"notes":{
"original_bigg_ids":[
"MLDCP2Bpp"
]
}
},
{
"id":"MLTGY1pp",
"name":"Murein lytic transglycosylase (murein4p4p) (periplasm)",
"metabolites":{
"anhgm4p_p":2.0,
"murein4p4p_p":-1.0
},
"lower_bound":0.0,
"upper_bound":1000.0,
"gene_reaction_rule":"Synpcc7942_0392",
"subsystem":"Murein Biosynthesis/Recycling",
"notes":{
"original_bigg_ids":[
"MLTGY1pp"
]
}
},
{
"id":"MLTGY2pp",
"name":"Murein lytic transglycosylase (murein4p3p) (periplasm)",
"metabolites":{
"anhgm3p_p":1.0,
"anhgm4p_p":1.0,
"murein4p3p_p":-1.0
},
"lower_bound":0.0,
"upper_bound":1000.0,
"gene_reaction_rule":"Synpcc7942_0392",
"subsystem":"Murein Biosynthesis/Recycling",
"notes":{
"original_bigg_ids":[
"MLTGY2pp"
]
}
},
{
"id":"MLTGY3pp",
"name":"Murein lytic transglycosylase (murein3p3p) (periplasm)",
"metabolites":{
"anhgm3p_p":2.0,
"murein3p3p_p":-1.0
},
"lower_bound":0.0,
"upper_bound":1000.0,
"gene_reaction_rule":"Synpcc7942_0392",
"subsystem":"Murein Biosynthesis/Recycling",
"notes":{
"original_bigg_ids":[
"MLTGY3pp"
]
}
},
{
"id":"MLTGY4pp",
"name":"Murein lytic transglycosylase (murein4px4p4p) (periplasm)",
"metabolites":{
"anhgm4p_p":1.0,
"murein4px4p4p_p":-1.0,
"murein4px4p_p":1.0
},
"lower_bound":0.0,
"upper_bound":1000.0,
"gene_reaction_rule":"Synpcc7942_0392",
"subsystem":"Murein Biosynthesis/Recycling",
"notes":{
"original_bigg_ids":[
"MLTGY4pp"
]
}
},
{
"id":"AGM4PA",
"name":"N-Acetyl-D-glucosamine(anhydrous)N-Acetylmuramyl-tetrapeptide amidase",
"metabolites":{
"LalaDgluMdapDala_c":1.0,
"anhgm4p_c":-1.0,
"anhgm_c":1.0,
"h2o_c":-1.0
},
"lower_bound":0.0,
"upper_bound":1000.0,
"gene_reaction_rule":"Synpcc7942_2360",
"subsystem":"Murein Biosynthesis/Recycling",
"notes":{
"original_bigg_ids":[
"AGM4PA"
]
}
},
{
"id":"AGM4PApp",
"name":"N-Acetyl-D-glucosamine(anhydrous)N-Acetylmuramyl-tetrapeptide amidase (periplasm)",
"metabolites":{
"LalaDgluMdapDala_p":1.0,
"anhgm4p_p":-1.0,
"anhgm_p":1.0,
"h2o_p":-1.0
},
"lower_bound":0.0,
"upper_bound":1000.0,
"gene_reaction_rule":"Synpcc7942_2134",
"subsystem":"Murein Biosynthesis/Recycling",
"notes":{
"original_bigg_ids":[
"AGM4PApp"
]
}
},
{
"id":"AGM4PCP",
"name":"N-Acetyl-D-glucosamine(anhydrous)N-Acetylmuramyl-tetrapeptide L,D-carboxypeptidase",
"metabolites":{
"ala__D_c":1.0,
"anhgm3p_c":1.0,
"anhgm4p_c":-1.0,
"h2o_c":-1.0
},
"lower_bound":0.0,
"upper_bound":1000.0,
"gene_reaction_rule":"Synpcc7942_1963",
"subsystem":"Murein Biosynthesis/Recycling",
"notes":{
"original_bigg_ids":[
"AGM4PCP"
]
}
},
{
"id":"AGM4PH",
"name":"N-Acetyl-D-glucosamine(anhydrous)N-Acetylmuramyl-tetrapeptide beta -1,4-N-acetylglucosaminidase",
"metabolites":{
"acgam_c":1.0,
"anhgm4p_c":-1.0,
"anhm4p_c":1.0,
"h2o_c":-1.0
},
"lower_bound":0.0,
"upper_bound":1000.0,
"gene_reaction_rule":"Synpcc7942_0354",
"subsystem":"Murein Biosynthesis/Recycling",
"notes":{
"original_bigg_ids":[
"AGM4PH"
]
}
},
{
"id":"AGM3PApp",
"name":"N-Acetyl-D-glucosamine(anhydrous)N-Acetylmuramyl-tripeptide amidase (periplasm)",
"metabolites":{
"LalaDgluMdap_p":1.0,
"anhgm3p_p":-1.0,
"anhgm_p":1.0,
"h2o_p":-1.0
},
"lower_bound":0.0,
"upper_bound":1000.0,
"gene_reaction_rule":"Synpcc7942_2134",
"subsystem":"Murein Biosynthesis/Recycling",
"notes":{
"original_bigg_ids":[
"AGM3PApp"
]
}
},
{
"id":"AGMH",
"name":"N-Acetyl-D-glucosamine(anhydrous)N-Acetylmuramyl beta -1,4-N-acetylglucosaminidase",
"metabolites":{
"acgam_c":1.0,
"anhgm_c":-1.0,
"anhm_c":1.0,
"h2o_c":-1.0
},
"lower_bound":0.0,
"upper_bound":1000.0,
"gene_reaction_rule":"Synpcc7942_0354",
"subsystem":"Murein Biosynthesis/Recycling",
"notes":{
"original_bigg_ids":[
"AGMH"
]
}
},
{
"id":"AGM3PH",
"name":"N-Acetyl-D-glucosamine(anhydrous)N-Acetylmuramyl-tripeptide beta -1,4-N-acetylglucosaminidase",
"metabolites":{
"acgam_c":1.0,
"anhgm3p_c":-1.0,
"anhm3p_c":1.0,
"h2o_c":-1.0
},
"lower_bound":0.0,
"upper_bound":1000.0,
"gene_reaction_rule":"Synpcc7942_0354",
"subsystem":"Murein Biosynthesis/Recycling",
"notes":{
"original_bigg_ids":[
"AGM3PH"
]
}
},
{
"id":"AM4PCP",
"name":"Anhydrous-N-Acetylmuramyl-tetrapeptide L,D-carboxypeptidase",
"metabolites":{
"ala__D_c":1.0,
"anhm3p_c":1.0,
"anhm4p_c":-1.0,
"h2o_c":-1.0
},
"lower_bound":0.0,
"upper_bound":1000.0,
"gene_reaction_rule":"Synpcc7942_1963",
"subsystem":"Murein Biosynthesis/Recycling",
"notes":{
"original_bigg_ids":[
"AM4PCP"
]
}
},
{
"id":"4PCP",
"name":"Tetrapeptide L,D-carboxypeptidase",
"metabolites":{
"LalaDgluMdapDala_c":-1.0,
"LalaDgluMdap_c":1.0,
"ala__D_c":1.0,
"h2o_c":-1.0
},
"lower_bound":0.0,
"upper_bound":1000.0,
"gene_reaction_rule":"Synpcc7942_1963",
"subsystem":"Murein Biosynthesis/Recycling",
"notes":{
"original_bigg_ids":[
"4PCP"
]
}
},
{
"id":"AM3PA",
"name":"Anhydrous-N-Acetylmuramyl-tripeptide amidase",
"metabolites":{
"LalaDgluMdap_c":1.0,
"anhm3p_c":-1.0,
"anhm_c":1.0,
"h2o_c":-1.0
},
"lower_bound":0.0,
"upper_bound":1000.0,
"gene_reaction_rule":"Synpcc7942_2360",
"subsystem":"Murein Biosynthesis/Recycling",
"notes":{
"original_bigg_ids":[
"AM3PA"
]
}
},
{
"id":"AM4PA",
"name":"Anhydrous-N-Acetylmuramyl-tetrapeptide amidase",
"metabolites":{
"LalaDgluMdapDala_c":1.0,
"anhm4p_c":-1.0,
"anhm_c":1.0,
"h2o_c":-1.0
},
"lower_bound":0.0,
"upper_bound":1000.0,
"gene_reaction_rule":"Synpcc7942_2360",
"subsystem":"Murein Biosynthesis/Recycling",
"notes":{
"original_bigg_ids":[
"AM4PA"
]
}
},
{
"id":"LADGMDH",
"name":"L-alanyl-gamma-D-glutamyl-meso-diaminopimelate hydrolase",
"metabolites":{
"26dap__M_c":1.0,
"LalaDgluMdap_c":-1.0,
"LalaDglu_c":1.0,
"h2o_c":-1.0
},
"lower_bound":0.0,
"upper_bound":1000.0,
"gene_reaction_rule":"Synpcc7942_1581",
"subsystem":"Murein Biosynthesis/Recycling",
"notes":{
"original_bigg_ids":[
"LADGMDH"
]
}
},
{
"id":"UM4PL",
"name":"UDP-N-acetylmuramate:L-alanyl-gamma-D-glutamyl-meso-diaminopimelate-D-alanine ligase",
"metabolites":{
"LalaDgluMdapDala_c":-1.0,
"adp_c":1.0,
"atp_c":-1.0,
"h_c":1.0,
"pi_c":1.0,
"uamr_c":-1.0,
"um4p_c":1.0
},
"lower_bound":0.0,
"upper_bound":1000.0,
"gene_reaction_rule":"Synpcc7942_1741",
"subsystem":"Murein Biosynthesis/Recycling",
"notes":{
"original_bigg_ids":[
"UM4PL"
]
}
},
{
"id":"ALAGLUE",
"name":"L-alanyl-gamma-glutamate epimerase",
"metabolites":{
"LalaDglu_c":-1.0,
"LalaLglu_c":1.0
},
"lower_bound":-1000.0,
"upper_bound":1000.0,
"gene_reaction_rule":"Synpcc7942_2373",
"subsystem":"Murein Biosynthesis/Recycling",
"notes":{
"original_bigg_ids":[
"ALAGLUE"
]
}
},
{
"id":"UM3PL",
"name":"UDP-N-acetylmuramate:L-alanyl-gamma-D-glutamyl-meso-diaminopimelate ligase",
"metabolites":{
"LalaDgluMdap_c":-1.0,
"adp_c":1.0,
"atp_c":-1.0,
"h_c":1.0,
"pi_c":1.0,
"uamr_c":-1.0,
"ugmd_c":1.0
},
"lower_bound":0.0,
"upper_bound":1000.0,
"gene_reaction_rule":"Synpcc7942_1741",
"subsystem":"Murein Biosynthesis/Recycling",
"notes":{
"original_bigg_ids":[
"UM3PL"
]
}
},
{
"id":"UM4PCP",
"name":"UDP-N-acetylmuramoyl-L-alanyl-D-gamma-glutamyl-meso-2,6-diaminopimelate-D-alanine L,D-carboxypeptidase",
"metabolites":{
"ala__D_c":1.0,
"h2o_c":-1.0,
"ugmd_c":1.0,
"um4p_c":-1.0
},
"lower_bound":0.0,
"upper_bound":1000.0,
"gene_reaction_rule":"Synpcc7942_1963",
"subsystem":"Murein Biosynthesis/Recycling",
"notes":{
"original_bigg_ids":[
"UM4PCP"
]
}
},
{
"id":"LALGP",
"name":"L-alanyl-gamma-L-glutamate peptidase",
"metabolites":{
"LalaLglu_c":-1.0,
"ala__L_c":1.0,
"glu__L_c":1.0,
"h2o_c":-1.0
},
"lower_bound":0.0,
"upper_bound":1000.0,
"gene_reaction_rule":"Synpcc7942_1971",
"subsystem":"Murein Biosynthesis/Recycling",
"notes":{
"original_bigg_ids":[
"LALGP"
]
}
},
{
"id":"AGM4Pt2pp",
"name":"GlcNAc-anhMurNAc tetrapeptide transport in via proton symport (periplasm)",
"metabolites":{
"anhgm4p_c":1.0,
"anhgm4p_p":-1.0,
"h_c":1.0,
"h_p":-1.0
},
"lower_bound":0.0,
"upper_bound":1000.0,
"gene_reaction_rule":"",
"subsystem":"Transport: Inner Membrane",
"notes":{
"original_bigg_ids":[
"AGM4Pt2pp"
]
}
},
{
"id":"AGMt2pp",
"name":"GlcNAc-anhMurNAc transport in via proton symport (periplasm)",
"metabolites":{
"anhgm_c":1.0,
"anhgm_p":-1.0,
"h_c":1.0,
"h_p":-1.0
},
"lower_bound":0.0,
"upper_bound":1000.0,
"gene_reaction_rule":"",
"subsystem":"Murein Biosynthesis/Recycling",
"notes":{
"original_bigg_ids":[
"AGMt2pp"
]
}
},
{
"id":"4PEPTabcpp",
"name":"Tetrapeptide (LalaDgluMdapDala) transport via ABC system (periplasm)",
"metabolites":{
"LalaDgluMdapDala_c":1.0,
"LalaDgluMdapDala_p":-1.0,
"adp_c":1.0,
"atp_c":-1.0,
"h2o_c":-1.0,
"h_c":1.0,
"pi_c":1.0
},
"lower_bound":0.0,
"upper_bound":1000.0,
"gene_reaction_rule":"Synpcc7942_2236 and Synpcc7942_0822 and Synpcc7942_1169 and Synpcc7942_0445 and Synpcc7942_0821 and Synpcc7942_1305",
"subsystem":"Murein Biosynthesis/Recycling",
"notes":{
"original_bigg_ids":[
"4PEPTabcpp"
]
}
},
{
"id":"UAGPT3",
"name":"UDP-N-acetylglucosamine-N-acetylmuramyl-(pentapeptide)pyrophosphoryl-undecaprenol N-acetylglucosamine transferase",
"metabolites":{
"h_c":1.0,
"uaagmda_c":1.0,
"uacgam_c":-1.0,
"uagmda_c":-1.0,
"udp_c":1.0
},
"lower_bound":0.0,
"upper_bound":1000.0,
"gene_reaction_rule":"Synpcc7942_2312",
"subsystem":"Murein Biosynthesis/Recycling",
"notes":{
"original_bigg_ids":[
"UAGPT3"
]
}
},
{
"id":"UDCPDP",
"name":"Undecaprenyl-diphosphatase",
"metabolites":{
"h2o_c":-1.0,
"h_c":1.0,
"pi_c":1.0,
"udcpdp_c":-1.0,
"udcpp_c":1.0
},
"lower_bound":0.0,
"upper_bound":1000.0,
"gene_reaction_rule":"Synpcc7942_1967",
"subsystem":"Murein Biosynthesis/Recycling",
"notes":{
"original_bigg_ids":[
"UDCPDP"
]
}
},
{
"id":"PAPPT3",
"name":"Phospho-N-acetylmuramoyl-pentapeptide-transferase (meso-2,6-diaminopimelate)",
"metabolites":{
"uagmda_c":1.0,
"udcpp_c":-1.0,
"ugmda_c":-1.0,
"ump_c":1.0
},
"lower_bound":0.0,
"upper_bound":1000.0,
"gene_reaction_rule":"Synpcc7942_0152",
"subsystem":"Murein Biosynthesis/Recycling",
"notes":{
"original_bigg_ids":[
"PAPPT3"
]
}
},
{
"id":"ALAALAD",
"name":"D-alanine-D-alanine dipeptidase",
"metabolites":{
"ala__D_c":2.0,
"alaala_c":-1.0,
"h2o_c":-1.0
},
"lower_bound":0.0,
"upper_bound":1000.0,
"gene_reaction_rule":"Synpcc7942_0432",
"subsystem":"Murein Biosynthesis/Recycling",
"notes":{
"original_bigg_ids":[
"ALAALAD"
]
}
},
{
"id":"DALAabcpp",
"name":"D-alanine transport via ABC peptide transporter",
"metabolites":{
"adp_c":1,
"ala__D_c":1,
"ala__D_p":-1,
"atp_c":-1,
"h2o_c":-1,
"h_c":1,
"pi_c":1
},
"lower_bound":0.0,
"upper_bound":1000.0,
"gene_reaction_rule":"Synpcc7942_2236 and Synpcc7942_0822 and Synpcc7942_1169 and Synpcc7942_0445 and Synpcc7942_0821 and Synpcc7942_1305",
"subsystem":"Transport: Inner Membrane"
},
{
"id":"ALAALAabcpp",
"name":"D-alanyl-D-alanine transport back into the cytoplasm",
"metabolites":{
"adp_c":1,
"alaala_c":1,
"alaala_p":-1,
"atp_c":-1,
"h2o_c":-1,
"h_c":1,
"pi_c":1
},
"lower_bound":0.0,
"upper_bound":1000.0,
"gene_reaction_rule":"Synpcc7942_2236 and Synpcc7942_0822 and Synpcc7942_1169 and Synpcc7942_0445 and Synpcc7942_0821 and Synpcc7942_1305",
"subsystem":"Transport: Inner Membrane"
},
{
"id":"3PEPTabcpp",
"name":"D-alanine transport back into the cytoplasm",
"metabolites":{
"adp_c":1,
"ala__D_c":1,
"ala__D_p":-1,
"atp_c":-1,
"h2o_c":-1,
"h_c":1,
"pi_c":1
},
"lower_bound":0.0,
"upper_bound":1000.0,
"gene_reaction_rule":"Synpcc7942_2236 and Synpcc7942_0822 and Synpcc7942_1169 and Synpcc7942_0445 and Synpcc7942_0821 and Synpcc7942_1305",
"subsystem":"Transport: Inner Membrane"
},
{
"id":"PCHLDA430",
"name":"Protochlorophyllide excitation (430nm photon)",
"metabolites":{
"pchlld*_c":1,
"pchlld_c":-1,
"photon430_e":-1
},
"lower_bound":0.0,
"upper_bound":1000.0,
"gene_reaction_rule":"Synpcc7942_2503",
"subsystem":"Porphyrin and chlorophyll metabolism"
},
{
"id":"PCHLDA650",
"name":"Protochlorophyllide excitation (650nm photon)",
"metabolites":{
"pchlld*_c":1,
"pchlld_c":-1,
"photon650_e":-1
},
"lower_bound":0.0,
"upper_bound":1000.0,
"gene_reaction_rule":"Synpcc7942_2503",
"subsystem":"Porphyrin and chlorophyll metabolism"
},
{
"id":"EX_meoh_e",
"name":"Modeling: exchange reaction (meoh_e)",
"metabolites":{
"meoh_e":-1
},
"lower_bound":0.0,
"upper_bound":1000.0,
"gene_reaction_rule":"",
"subsystem":"Extracellular exchange"
},
{
"id":"PFOR",
"name":"Pyruvate flavodoxin oxidoreductase",
"metabolites":{
"accoa_c":1,
"co2_c":1,
"coa_c":-1,
"fldox_c":-1,
"fldrd_c":1,
"h_c":-1,
"pyr_c":-1
},
"lower_bound":0.0,
"upper_bound":1000.0,
"gene_reaction_rule":"Synpcc7942_2384",
"subsystem":"Pyruvate metabolism/TCA Reactions"
},
{
"id":"NO2tabcpp",
"name":"Nitrite ABC ATPase (uptake, periplasm)",
"metabolites":{
"adp_c":1.0,
"atp_c":-1.0,
"h2o_c":-1.0,
"h_c":1.0,
"no2_c":1,
"no2_p":-1,
"pi_c":1.0
},
"lower_bound":0.0,
"upper_bound":1000.0,
"gene_reaction_rule":"Synpcc7942_2105 and Synpcc7942_2106 and Synpcc7942_2107",
"subsystem":"Transport: Inner Membrane"
},
{
"id":"NO2tex",
"name":"Nitrite transport via diffusion (ext to pps)",
"metabolites":{
"no2_e":-1,
"no2_p":1
},
"lower_bound":-1000.0,
"upper_bound":1000.0,
"gene_reaction_rule":"",
"subsystem":"Transport: Outer Membrane"
},
{
"id":"Htabcpp",
"name":"Proton (H+) P-type ATPase (uptake, periplasm)",
"metabolites":{
"adp_c":1.0,
"atp_c":-1.0,
"h2o_c":-1.0,
"h_c":2.0,
"h_p":-1,
"pi_c":1.0
},
"lower_bound":0.0,
"upper_bound":1000.0,
"gene_reaction_rule":"",
"subsystem":"Transport: Inner Membrane"
},
{
"id":"ETAPCPSII",
"name":"Energy transfer (Allophycocyanin to PSII ChlA Qy)",
"metabolites":{
"allocy*_c":-1,
"allocy_c":1,
"chla_qy2*_c":0.95,
"cholphya_c":-0.95,
"pho_loss_c":0.05
},
"lower_bound":0.0,
"upper_bound":1000.0,
"gene_reaction_rule":"",
"subsystem":"Photosynthesis/respiration"
},
{
"id":"PSICSum",
"name":"Photosystem I charge separation",
"metabolites":{
"chla_qy1*_c":-1.0,
"cholphya_c":1.0,
"p700*_um":1.0,
"p700_um":-1.0
},
"lower_bound":0.0,
"upper_bound":1000.0,
"gene_reaction_rule":"Synpcc7942_0407 and Synpcc7942_0535 and Synpcc7942_0654 and Synpcc7942_0920 and Synpcc7942_1002 and Synpcc7942_1249 and Synpcc7942_1250 and Synpcc7942_1322 and Synpcc7942_1912a and Synpcc7942_2048 and Synpcc7942_2049 and Synpcc7942_2321 and Synpcc7942_2342 and Synpcc7942_2343 and Synpcc7942_2513",
"subsystem":"Photosynthesis/respiration"
},
{
"id":"PSIICSum",
"name":"Photosystem II charge separation",
"metabolites":{
"chla_qy2*_c":-1.0,
"cholphya_c":1.0,
"p680*_um":1.0,
"p680_um":-1.0
},
"lower_bound":0.0,
"upper_bound":1000.0,
"gene_reaction_rule":"(Synpcc7942_0224 and Synpcc7942_0225 and Synpcc7942_0294 and Synpcc7942_0343 and Synpcc7942_0424 and Synpcc7942_0456 and Synpcc7942_0655 and Synpcc7942_0656 and Synpcc7942_0696 and Synpcc7942_0697 and Synpcc7942_0699 and Synpcc7942_0893 and Synpcc7942_1038 and Synpcc7942_1174 and Synpcc7942_1175 and Synpcc7942_1176 and Synpcc7942_1177 and Synpcc7942_1637 and Synpcc7942_1678 and Synpcc7942_1679 and Synpcc7942_1705 and Synpcc7942_1882 and Synpcc7942_1962 and Synpcc7942_2016 and Synpcc7942_2245 and Synpcc7942_2478 and Synpcc7942_2010) or (Synpcc7942_0224 and Synpcc7942_0225 and Synpcc7942_0294 and Synpcc7942_0343 and Synpcc7942_0424 and Synpcc7942_0456 and Synpcc7942_0655 and Synpcc7942_0656 and Synpcc7942_0696 and Synpcc7942_0697 and Synpcc7942_0699 and Synpcc7942_1038 and Synpcc7942_1174 and Synpcc7942_1175 and Synpcc7942_1176 and Synpcc7942_1177 and Synpcc7942_1389 and Synpcc7942_1637 and Synpcc7942_1678 and Synpcc7942_1679 and Synpcc7942_1705 and Synpcc7942_1882 and Synpcc7942_1962 and Synpcc7942_2016 and Synpcc7942_2245 and Synpcc7942_2478 and Synpcc7942_2010)",
"subsystem":"Photosynthesis/respiration"
},
{
"id":"STCHLPSIum",
"name":"State transition energy transfer (PSII ChlA Qy to PSI ChlA Qy)",
"metabolites":{
"chla_qy1*_c":0.9,
"chla_qy2*_c":-1.0,
"cholphya_c":0.1,
"pho_loss_c":0.1
},
"lower_bound":0.0,
"upper_bound":1000.0,
"gene_reaction_rule":"",
"subsystem":"Photosynthesis/respiration"
},
{
"id":"DEXZEAX",
"name":"Pigment de-excitation (xanthophylls)",
"metabolites":{
"pho_loss_c":1,
"zeax*_c":-1.0,
"zeax_c":1
},
"lower_bound":0.0,
"upper_bound":1000.0,
"gene_reaction_rule":"",
"subsystem":"Photosynthesis/respiration"
},
{
"id":"CELLSYN",
"name":"Cellulose synthase",
"metabolites":{
"b14glucan_c":1.0,
"glc__D_c":-1.0,
"h2o_c":1,
"h_c":1,
"udp_c":1.0,
"udpg_c":-1.0
},
"lower_bound":0.0,
"upper_bound":1000.0,
"gene_reaction_rule":"Synpcc7942_1398 and Synpcc7942_0466 and Synpcc7942_2151",
"subsystem":"Glycogen and sucrose metabolism"
},
{
"id":"ADPGDP",
"name":"ADP-glucose diphosphatase",
"metabolites":{
"adpglc_c":-1.0,
"amp_c":1.0,
"g1p_c":1.0,
"h2o_c":-1.0,
"h_c":2.0
},
"lower_bound":0.0,
"upper_bound":1000.0,
"gene_reaction_rule":"Synpcc7942_2271",
"subsystem":"Glycogen and sucrose metabolism"
},
{
"id":"ALCD1",
"name":"Alcohol dehydrogenase (methanol)",
"metabolites":{
"fald_c":1.0,
"h_c":1.0,
"meoh_c":-1.0,
"nad_c":-1.0,
"nadh_c":1.0
},
"lower_bound":0.0,
"upper_bound":1000.0,
"gene_reaction_rule":"Synpcc7942_2285 or Synpcc7942_1653",
"subsystem":"Cofactor biosynthesis: Lipoate biosynthesis"
},
{
"id":"FALGTHLs",
"name":"Formaldehyde glutathione ligase (spontaneous)",
"metabolites":{
"fald_c":-1.0,
"gthrd_c":-1.0,
"hmgth_c":1.0
},
"lower_bound":0.0,
"upper_bound":1000.0,
"gene_reaction_rule":"",
"subsystem":"Cofactor biosynthesis: Lipoate biosynthesis"
},
{
"id":"FALDH2",
"name":"Formaldehyde dehydrogenase",
"metabolites":{
"Sfglutth_c":1.0,
"h_c":1.0,
"hmgth_c":-1.0,
"nad_c":-1.0,
"nadh_c":1.0
},
"lower_bound":0.0,
"upper_bound":1000.0,
"gene_reaction_rule":"Synpcc7942_0459",
"subsystem":"Cofactor biosynthesis: Lipoate biosynthesis"
},
{
"id":"SFGTHi",
"name":"S-Formylglutathione hydralase",
"metabolites":{
"Sfglutth_c":-1.0,
"for_c":1.0,
"gthrd_c":1.0,
"h2o_c":-1.0,
"h_c":1.0
},
"lower_bound":0.0,
"upper_bound":1000.0,
"gene_reaction_rule":"Synpcc7942_0458",
"subsystem":"Cofactor biosynthesis: Lipoate biosynthesis"
},
{
"id":"GGCLUT2",
"name":"Glutathione-specific gamma-glutamylcyclotransferase",
"metabolites":{
"5oxpro_c":1,
"cgly_c":1.0,
"gthrd_c":-1.0
},
"lower_bound":0.0,
"upper_bound":1000.0,
"gene_reaction_rule":"Synpcc7942_1135",
"subsystem":"Metabolism of other amino acids: Glutathione metabolism"
},
{
"id":"OPAH",
"name":"5-oxoprolinase (ATP-hydrolyzing)",
"metabolites":{
"5oxpro_c":-1.0,
"adp_c":1.0,
"atp_c":-1.0,
"glu__L_c":1.0,
"h2o_c":-2.0,
"h_c":1.0,
"pi_c":1.0
},
"lower_bound":0.0,
"upper_bound":1000.0,
"gene_reaction_rule":"Synpcc7942_2390",
"subsystem":"Metabolism of other amino acids: Glutathione metabolism"
},
{
"id":"ACGAMK",
"name":"N-acetylglucosamine kinase",
"metabolites":{
"acgam6p_c":1,
"acgam_c":-1,
"adp_c":1,
"atp_c":-1,
"h_c":1
},
"lower_bound":0.0,
"upper_bound":1000.0,
"gene_reaction_rule":"Synpcc7942_2111",
"subsystem":"Nucleotide sugar metabolism"
},
{
"id":"AMANAPEr",
"name":"N-acetylmannosamine 6-phosphate epimerase",
"metabolites":{
"acgam6p_c":-1,
"acmanap_c":1
},
"lower_bound":-1000.0,
"upper_bound":1000.0,
"gene_reaction_rule":"Synpcc7942_2464",
"subsystem":"Nucleotide sugar metabolism"
},
{
"id":"AGDC",
"name":"N-acetylglucosamine-6-phosphate deacetylase",
"metabolites":{
"ac_c":1,
"acgam6p_c":-1,
"gam6p_c":1,
"h2o_c":-1
},
"lower_bound":0.0,
"upper_bound":1000.0,
"gene_reaction_rule":"Synpcc7942_0440",
"subsystem":"Nucleotide sugar metabolism"
},
{
"id":"ANHMK",
"name":"1,6-anhydrous-N-Acetylmuramate kinase",
"metabolites":{
"acmum6p_c":1,
"adp_c":1,
"anhm_c":-1,
"atp_c":-1,
"h2o_c":-1,
"h_c":1
},
"lower_bound":0.0,
"upper_bound":1000.0,
"gene_reaction_rule":"Synpcc7942_1093",
"subsystem":"Nucleotide sugar metabolism"
},
{
"id":"ACM6PH",
"name":"N-acetylmuramate 6-phosphate hydrolase",
"metabolites":{
"acgam6p_c":1,
"acmum6p_c":-1,
"h2o_c":-1,
"lac__D_c":1
},
"lower_bound":0.0,
"upper_bound":1000.0,
"gene_reaction_rule":"Synpcc7942_2577",
"subsystem":"Nucleotide sugar metabolism"
},
{
"id":"SUCR",
"name":"Sucrose hydrolyzing enzyme",
"metabolites":{
"fru_c":1,
"glc__D_c":1,
"h2o_c":-1,
"sucr_c":-1
},
"lower_bound":0.0,
"upper_bound":1000.0,
"gene_reaction_rule":"Synpcc7942_0397",
"subsystem":"Glycogen and sucrose metabolism"
},
{
"id":"CLt3_1pp",
"name":"Chloride transport out via proton antiport (1:1) (periplasm)",
"metabolites":{
"cl_c":-1.0,
"cl_p":1.0,
"h_c":-1.0,
"h_p":1.0
},
"lower_bound":0.0,
"upper_bound":1000.0,
"gene_reaction_rule":"Synpcc7942_1576 and Synpcc7942_1588 and Synpcc7942_1257",
"subsystem":"Transport: Inner Membrane"
},
{
"id":"Cltex",
"name":"Chloride (Cl-1) transport via diffusion (extracellular to periplasm)",
"metabolites":{
"cl_e":-1.0,
"cl_p":1.0
},
"lower_bound":-1000.0,
"upper_bound":1000.0,
"gene_reaction_rule":"",
"subsystem":"Transport: Outer Membrane"
},
{
"id":"EX_cl_e",
"name":"Modeling: exchange reaction (cl_e)",
"metabolites":{
"cl_e":-1.0
},
"lower_bound":0.0,
"upper_bound":1000.0,
"gene_reaction_rule":"",
"subsystem":"Extracellular exchange"
},
{
"id":"Ktu",
"name":"Potassium transport (thylakoid)",
"metabolites":{
"k_c":-1,
"k_u":1
},
"lower_bound":-1000.0,
"upper_bound":1000.0,
"gene_reaction_rule":"Synpcc7942_1233",
"subsystem":"Transport: Outer Membrane"
},
{
"id":"FDH6",
"name":"Formate dehydrogenase (cytochrome c553)",
"metabolites":{
"co2_c":2,
"for_c":-2,
"h2o_c":2,
"h_c":-2,
"o2_c":-1
},
"lower_bound":0.0,
"upper_bound":1000.0,
"gene_reaction_rule":"Synpcc7942_2387",
"subsystem":"Photorespiration/Glyoxylate Degredation"
},
{
"id":"DM_fum_c",
"name":"Modeling: demand reaction (fum_c)",
"metabolites":{
"fum_c":-1
},
"lower_bound":0.0,
"upper_bound":1000.0,
"gene_reaction_rule":"",
"subsystem":"Intracellular demand"
},
{
"id":"DM_succ_c",
"name":"Modeling: demand reaction (succ_c)",
"metabolites":{
"succ_c":-1
},
"lower_bound":0.0,
"upper_bound":1000.0,
"gene_reaction_rule":"",
"subsystem":"Intracellular demand"
},
{
"id":"DM_akg_c",
"name":"Modeling: demand reaction (akg_c)",
"metabolites":{
"akg_c":-1
},
"lower_bound":0.0,
"upper_bound":1000.0,
"gene_reaction_rule":"",
"subsystem":"Intracellular demand"
},
{
"id":"NGAM_D1um",
"name":"Non-growth associated maintenance: PSII D1 protein repair",
"metabolites":{
"adp_c":360.0,
"atp_c":-360.0,
"gdp_c":720.0,
"gtp_c":-720.0,
"h2o_c":-1080.0,
"h_c":1080.0,
"pi_c":1080.0,
"ps2d1*_um":-1.0,
"ps2d1_um":1.0
},
"lower_bound":0.0,
"upper_bound":1000.0,
"gene_reaction_rule":"",
"subsystem":"Photosynthesis/respiration"
},
{
"id":"PSICRum",
"name":"Photosystem I charge recombination",
"metabolites":{
"o2_c":-1,
"o2s_c":1,
"p700*_um":-1,
"p700_um":1,
"pccu1p_u":-1,
"pccu2p_u":1
},
"lower_bound":0.0,
"upper_bound":1000.0,
"gene_reaction_rule":"",
"subsystem":"Photosynthesis/respiration"
},
{
"id":"PSIICRum",
"name":"Photosystem II charge recombination",
"metabolites":{
"p680*_um":-1,
"p680_um":1,
"ps2d1*_um":0.009999999999999998,
"ps2d1_um":-0.009999999999999998
},
"lower_bound":0.0,
"upper_bound":1000.0,
"gene_reaction_rule":"",
"subsystem":"Photosynthesis/respiration"
},
{
"id":"DM_ac_c",
"name":"Modeling: demand reaction (ac_c)",
"metabolites":{
"ac_c":-1
},
"lower_bound":0.0,
"upper_bound":1000.0,
"gene_reaction_rule":"",
"subsystem":"Intracellular demand"
},
{
"id":"DM_lac__D_c",
"name":"Modeling: demand reaction (lac__D_c)",
"metabolites":{
"lac__D_c":-1
},
"lower_bound":0.0,
"upper_bound":1000.0,
"gene_reaction_rule":"",
"subsystem":"Intracellular demand"
},
{
"id":"ASPO5",
"name":"L-Aspartate oxidase (fumarate utilizing)",
"metabolites":{
"asp__L_c":-1.0,
"fum_c":-1,
"h_c":1.0,
"iasp_c":1.0,
"succ_c":1
},
"lower_bound":0.0,
"upper_bound":1000.0,
"gene_reaction_rule":"Synpcc7942_1881",
"subsystem":"Cofactor biosynthesis: Nicotinate and Nicotinamide metabolism"
},
{
"id":"MNHNAtpp",
"name":"Na+ export via NADPH dependent Mnh complex",
"metabolites":{
"h_p":-1,
"na1_c":-1,
"na1_p":1,
"nadp_c":1,
"nadph_c":-1,
"pq_cm":-1,
"pqh2_cm":1
},
"lower_bound":0.0,
"upper_bound":1000.0,
"gene_reaction_rule":"Synpcc7942_1474 and Synpcc7942_1473 and Synpcc7942_1472 and Synpcc7942_1471 and Synpcc7942_1470 and Synpcc7942_1469 and Synpcc7942_1468",
"subsystem":"Transport: Inner Membrane"
},
{
"id":"PCXHtpp",
"name":"H+ export PcxA",
"metabolites":{
"h_c":-1,
"h_p":1
},
"lower_bound":0.0,
"upper_bound":1000.0,
"gene_reaction_rule":"Synpcc7942_0991",
"subsystem":"Transport: Inner Membrane"
},
{
"id":"NGAM",
"name":"Modeling: Non-growth associated maintenance",
"metabolites":{
"h2o_c":2.0,
"o2_c":-1.0,
"pq_um":2.0,
"pqh2_um":-2.0
},
"lower_bound":0.0,
"upper_bound":1000.0,
"gene_reaction_rule":"",
"subsystem":"Biomass and maintenance functions"
},
{
"id":"MPTSS",
"name":"Molybdopterin synthase sulfurylase",
"metabolites":{
"atp_c":-1.0,
"h_c":-1.0,
"moadamp_c":1.0,
"moadcoo_c":-1.0,
"ppi_c":1.0
},
"lower_bound":0.0,
"upper_bound":1000.0,
"gene_reaction_rule":"Synpcc7942_0158",
"subsystem":"Cofactor and Prosthetic Group Biosynthesis",
"notes":{
"original_bigg_ids":[
"MPTSS"
]
}
},
{
"id":"MOADSUx",
"name":"MoaD sulfuration (nadh, assumed)",
"metabolites":{
"amp_c":1.0,
"h_c":-1,
"iscs_c":1.0,
"iscssh_c":-1.0,
"moadamp_c":-1.0,
"moadcosh_c":1.0,
"nad_c":1.0,
"nadh_c":-1.0
},
"lower_bound":0.0,
"upper_bound":1000.0,
"gene_reaction_rule":"Synpcc7942_0158",
"subsystem":"Cofactor and Prosthetic Group Biosynthesis",
"notes":{
"original_bigg_ids":[
"MOADSUx"
]
}
},
{
"id":"GTPC",
"name":"GTP 3,8-cyclase",
"metabolites":{
"amet_c":-1,
"cdhgtp_c":1,
"dad_5_c":1,
"gtp_c":-1,
"met__L_c":1,
"nad_c":1,
"nadh_c":-1
},
"lower_bound":0.0,
"upper_bound":1000.0,
"gene_reaction_rule":"Synpcc7942_1282",
"subsystem":"Cofactor biosynthesis: Molybdenum cofactor biosynthesis"
},
{
"id":"CPMPS",
"name":"Cyclic pyranopterin monophosphate synthase",
"metabolites":{
"cdhgtp_c":-1,
"cpmp_c":1.0,
"ppi_c":1.0
},
"lower_bound":0.0,
"upper_bound":1000.0,
"gene_reaction_rule":"Synpcc7942_1282",
"subsystem":"Cofactor and Prosthetic Group Biosynthesis",
"notes":{
"original_bigg_ids":[
"CPMPS"
]
}
},
{
"id":"MPTS",
"name":"Molybdopterin synthase",
"metabolites":{
"cpmp_c":-1.0,
"cu2_c":-1.0,
"h2o_c":-1,
"h_c":5.0,
"moadcoo_c":2.0,
"moadcosh_c":-2.0,
"mpt_c":1.0
},
"lower_bound":0.0,
"upper_bound":1000.0,
"gene_reaction_rule":"Synpcc7942_1283 and Synpcc7942_1284",
"subsystem":"Cofactor and Prosthetic Group Biosynthesis",
"notes":{
"original_bigg_ids":[
"MPTS"
]
}
},
{
"id":"MPTAT",
"name":"Molybdopterin adenylyltransferase",
"metabolites":{
"atp_c":-1.0,
"h_c":-1.0,
"mpt_c":-1.0,
"mptamp_c":1.0,
"ppi_c":1.0
},
"lower_bound":0.0,
"upper_bound":1000.0,
"gene_reaction_rule":"Synpcc7942_1285 and Synpcc7942_1286",
"subsystem":"Cofactor and Prosthetic Group Biosynthesis",
"notes":{
"original_bigg_ids":[
"MPTAT"
]
}
},
{
"id":"MOCOS",
"name":"Molybdenum cofactor synthase",
"metabolites":{
"amp_c":1.0,
"cu2_c":1.0,
"h2o_c":1.0,
"h_c":-2.0,
"mobd_c":-1.0,
"moco_c":1.0,
"mptamp_c":-1.0
},
"lower_bound":0.0,
"upper_bound":1000.0,
"gene_reaction_rule":"Synpcc7942_1285 and Synpcc7942_1286",
"subsystem":"Cofactor and Prosthetic Group Biosynthesis",
"notes":{
"original_bigg_ids":[
"MOCOS"
]
}
},
{
"id":"MOGDS",
"name":"Molybdopterin guanine dinucleotide synthase",
"metabolites":{
"gtp_c":-1.0,
"h_c":-1.0,
"moco_c":-1.0,
"mocogdp_c":1.0,
"ppi_c":1.0
},
"lower_bound":0.0,
"upper_bound":1000.0,
"gene_reaction_rule":"Synpcc7942_1189 or Synpcc7942_1211 or Synpcc7942_B2633",
"subsystem":"Cofactor and Prosthetic Group Biosynthesis",
"notes":{
"original_bigg_ids":[
"MOGDS"
]
}
},
{
"id":"MDH",
"name":"Malate dehydrogenase",
"metabolites":{
"h_c":1.0,
"mal__L_c":-1.0,
"nadp_c":-1.0,
"nadph_c":1.0,
"oaa_c":1.0
},
"lower_bound":-1000.0,
"upper_bound":1000.0,
"gene_reaction_rule":"",
"subsystem":"Pyruvate metabolism/TCA Reactions"
},
{
"id":"PROAKGOX1",
"name":"Prolyl 4-hydroxylase",
"metabolites":{
"4hpro__LT_c":1.0,
"akg_c":-1.0,
"co2_c":1.0,
"o2_c":-1.0,
"pro__L_c":-1.0,
"succ_c":1.0
},
"lower_bound":0.0,
"upper_bound":1000.0,
"gene_reaction_rule":"Synpcc7942_0015",
"subsystem":"O-Glycan biosynthesis"
},
{
"id":"AMAA",
"name":"N-acetylmuramoyl-L-alanine amidase",
"metabolites":{
"acmam_c":1.0,
"acmama_c":-1.0,
"ala__L_c":1.0,
"h2o_c":-1.0
},
"lower_bound":0.0,
"upper_bound":1000.0,
"gene_reaction_rule":"Synpcc7942_1585 or Synpcc7942_2337 or Synpcc7942_0714 or Synpcc7942_2134 or Synpcc7942_2360",
"subsystem":"Peptidoglycan Biosynthesis"
},
{
"id":"CSND",
"name":"Cytosine deaminase",
"metabolites":{
"csn_c":-1.0,
"h2o_c":-1.0,
"h_c":-1.0,
"nh4_c":1.0,
"ura_c":1.0
},
"lower_bound":0.0,
"upper_bound":1000.0,
"gene_reaction_rule":"Synpcc7942_0568",
"subsystem":"Pyrimidine metabolism"
},
{
"id":"CYSTL",
"name":"cystathionine b-lyase",
"metabolites":{
"cyst-L_c":-1.0,
"h2o_c":-1.0,
"hcys__L_c":1.0,
"nh4_c":1.0,
"pyr_c":1.0
},
"lower_bound":0.0,
"upper_bound":1000.0,
"gene_reaction_rule":"Synpcc7942_1255",
"subsystem":"Others"
},
{
"id":"DPGM",
"name":"Diphosphoglyceromutase",
"metabolites":{
"13dpg_c":-1.0,
"23dpg_c":1.0,
"h_c":1.0
},
"lower_bound":-1000.0,
"upper_bound":1000.0,
"gene_reaction_rule":"Synpcc7942_0469",
"subsystem":"Glycolysis/Gluconeogenesis"
},
{
"id":"DRBK",
"name":"Deoxyribokinase",
"metabolites":{
"2dr5p_c":1.0,
"5drib_c":-1.0,
"adp_c":1.0,
"atp_c":-1.0,
"h_c":1.0
},
"lower_bound":0.0,
"upper_bound":1000.0,
"gene_reaction_rule":"",
"subsystem":"Pentose phosphate pathway"
},
{
"id":"DRPA",
"name":"deoxyribose-phosphate aldolase",
"metabolites":{
"2dr5p_c":-1.0,
"acald_c":1.0,
"g3p_c":1.0
},
"lower_bound":0.0,
"upper_bound":1000.0,
"gene_reaction_rule":"Synpcc7942_0983",
"subsystem":"Pentose phosphate pathway"
},
{
"id":"G1Dx",
"name":"Glucose 1 dehydrogenase NAD",
"metabolites":{
"g15lac_c":1.0,
"glc__D_c":-1.0,
"h_c":1.0,
"nad_c":-1.0,
"nadh_c":1.0
},
"lower_bound":0.0,
"upper_bound":1000.0,
"gene_reaction_rule":"Synpcc7942_1573",
"subsystem":"Carbohydrates and related molecules"
},
{
"id":"GUACYC",
"name":"Diguanylate cyclase",
"metabolites":{
"35cgmp_c":1.0,
"gtp_c":-1.0,
"ppi_c":1.0
},
"lower_bound":0.0,
"upper_bound":1000.0,
"gene_reaction_rule":"Synpcc7942_2096",
"subsystem":"Purine Metabolism"
},
{
"id":"RDXRr",
"name":"Rubrerythrin",
"metabolites":{
"h_c":1.0,
"nad_c":1.0,
"nadh_c":-1.0,
"rdxo_c":-2.0,
"rdxr_c":2.0
},
"lower_bound":-1000.0,
"upper_bound":1000.0,
"gene_reaction_rule":"Synpcc7942_1649",
"subsystem":"Unassigned"
},
{
"id":"FA100ACPHi",
"name":"fatty acyl ACP hydrolase",
"metabolites":{
"ACP_c":1.0,
"dcaACP_c":-1.0,
"dca_c":1.0,
"h2o_c":-1.0,
"h_c":1.0
},
"lower_bound":0.0,
"upper_bound":1000.0,
"gene_reaction_rule":"",
"subsystem":"Fatty Acid Biosynthesis"
},
{
"id":"FA120ACPHi",
"name":"fatty acyl ACP hydrolase",
"metabolites":{
"ACP_c":1.0,
"ddcaACP_c":-1.0,
"ddca_c":1.0,
"h2o_c":-1.0,
"h_c":1.0
},
"lower_bound":0.0,
"upper_bound":1000.0,
"gene_reaction_rule":"",
"subsystem":"Fatty Acid Biosynthesis"
},
{
"id":"FA140ACPHi",
"name":"fatty acyl ACP hydrolase",
"metabolites":{
"ACP_c":1.0,
"h2o_c":-1.0,
"h_c":1.0,
"myrsACP_c":-1.0,
"ttdca_c":1.0
},
"lower_bound":0.0,
"upper_bound":1000.0,
"gene_reaction_rule":"",
"subsystem":"Fatty Acid Biosynthesis"
},
{
"id":"FA160ACPHi",
"name":"fatty acyl ACP hydrolase",
"metabolites":{
"ACP_c":1.0,
"h2o_c":-1.0,
"h_c":1.0,
"hdca_c":1.0,
"palmACP_c":-1.0
},
"lower_bound":0.0,
"upper_bound":1000.0,
"gene_reaction_rule":"",
"subsystem":"Fatty Acid Biosynthesis"
},
{
"id":"FA161ACPHi",
"name":"fatty acyl ACP hydrolase",
"metabolites":{
"ACP_c":1.0,
"h2o_c":-1.0,
"h_c":1.0,
"hdcea_c":1.0,
"hdeACP_c":-1.0
},
"lower_bound":0.0,
"upper_bound":1000.0,
"gene_reaction_rule":"",
"subsystem":"Fatty Acid Biosynthesis"
},
{
"id":"FA180ACPHi",
"name":"fatty acyl ACP hydrolase",
"metabolites":{
"3ooctdACP_c":-1.0,
"ACP_c":1.0,
"h2o_c":-1.0,
"h_c":1.0,
"ocdca_c":1.0
},
"lower_bound":0.0,
"upper_bound":1000.0,
"gene_reaction_rule":"",
"subsystem":"Fatty Acid Biosynthesis"
},
{
"id":"FA181ACPHi",
"name":"fatty acyl ACP hydrolase",
"metabolites":{
"ACP_c":1.0,
"h2o_c":-1.0,
"h_c":1.0,
"octe9ACP_c":-1.0,
"octe9_c":1.0
},
"lower_bound":0.0,
"upper_bound":1000.0,
"gene_reaction_rule":"",
"subsystem":"Fatty Acid Biosynthesis"
},
{
"id":"FA80ACPHi",
"name":"fatty acyl ACP hydrolase",
"metabolites":{
"ACP_c":1.0,
"h2o_c":-1.0,
"h_c":1.0,
"ocACP_c":-1.0,
"octa_c":1.0
},
"lower_bound":0.0,
"upper_bound":1000.0,
"gene_reaction_rule":"",
"subsystem":"Fatty Acid Biosynthesis"
},
{
"id":"FACOAE100",
"name":"fatty acid CoA thioesterase decanoate",
"metabolites":{
"coa_c":1.0,
"dca_c":1.0,
"dcacoa_c":-1.0,
"h2o_c":-1.0,
"h_c":1.0
},
"lower_bound":0.0,
"upper_bound":1000.0,
"gene_reaction_rule":"",
"subsystem":"Fatty Acid Metabolism"
},
{
"id":"FACOAE120",
"name":"fatty acid CoA thioesterase dodecanoate",
"metabolites":{
"coa_c":1.0,
"ddca_c":1.0,
"ddcacoa_c":-1.0,
"h2o_c":-1.0,
"h_c":1.0
},
"lower_bound":0.0,
"upper_bound":1000.0,
"gene_reaction_rule":"",
"subsystem":"Fatty Acid Metabolism"
},
{
"id":"FACOAE140",
"name":"fatty acid CoA thioesterase tetradecanoate",
"metabolites":{
"coa_c":1.0,
"h2o_c":-1.0,
"h_c":1.0,
"tdcoa_c":-1.0,
"ttdca_c":1.0
},
"lower_bound":0.0,
"upper_bound":1000.0,
"gene_reaction_rule":"",
"subsystem":"Fatty Acid Metabolism"
},
{
"id":"FACOAE160",
"name":"fatty acid CoA thioesterase hexadecanoate",
"metabolites":{
"coa_c":1.0,
"h2o_c":-1.0,
"h_c":1.0,
"hdca_c":1.0,
"pmtcoa_c":-1.0
},
"lower_bound":0.0,
"upper_bound":1000.0,
"gene_reaction_rule":"",
"subsystem":"Fatty Acid Metabolism"
},
{
"id":"FACOAE161",
"name":"fatty acid CoA thioesterase hexadecenoate",
"metabolites":{
"coa_c":1.0,
"h2o_c":-1.0,
"h_c":1.0,
"hdcea_c":1.0,
"hdcoa_c":-1.0
},
"lower_bound":0.0,
"upper_bound":1000.0,
"gene_reaction_rule":"",
"subsystem":"Fatty Acid Metabolism"
},
{
"id":"FACOAE180",
"name":"fatty acid CoA thioesterase octadecanoate",
"metabolites":{
"coa_c":1.0,
"h2o_c":-1.0,
"h_c":1.0,
"ocdca_c":1.0,
"stcoa_c":-1.0
},
"lower_bound":0.0,
"upper_bound":1000.0,
"gene_reaction_rule":"",
"subsystem":"Fatty Acid Metabolism"
},
{
"id":"FACOAE181",
"name":"fatty acid CoA thioesterase octadecenoate",
"metabolites":{
"coa_c":1.0,
"h2o_c":-1.0,
"h_c":1.0,
"octe9_c":1.0,
"octe9coa_c":-1.0
},
"lower_bound":0.0,
"upper_bound":1000.0,
"gene_reaction_rule":"",
"subsystem":"Fatty Acid Metabolism"
},
{
"id":"FACOAE80",
"name":"fatty acid CoA thioesterase octanoate",
"metabolites":{
"coa_c":1.0,
"h2o_c":-1.0,
"h_c":1.0,
"occoa_c":-1.0,
"octa_c":1.0
},
"lower_bound":0.0,
"upper_bound":1000.0,
"gene_reaction_rule":"",
"subsystem":"Fatty Acid Metabolism"
},
{
"id":"FACOAL100i",
"name":"fatty acid CoA ligase decanoate",
"metabolites":{
"amp_c":1.0,
"atp_c":-1.0,
"coa_c":-1.0,
"dca_c":-1.0,
"dcacoa_c":1.0,
"ppi_c":1.0
},
"lower_bound":0.0,
"upper_bound":1000.0,
"gene_reaction_rule":"Synpcc7942_0918",
"subsystem":"Fatty Acid Metabolism"
},
{
"id":"FACOAL120i",
"name":"fatty acid CoA ligase dodecanoate",
"metabolites":{
"amp_c":1.0,
"atp_c":-1.0,
"coa_c":-1.0,
"ddca_c":-1.0,
"ddcacoa_c":1.0,
"ppi_c":1.0
},
"lower_bound":0.0,
"upper_bound":1000.0,
"gene_reaction_rule":"Synpcc7942_0918",
"subsystem":"Fatty Acid Metabolism"
},
{
"id":"FACOAL140i",
"name":"fatty acid CoA ligase tetradecanoate",
"metabolites":{
"amp_c":1.0,
"atp_c":-1.0,
"coa_c":-1.0,
"ppi_c":1.0,
"tdcoa_c":1.0,
"ttdca_c":-1.0
},
"lower_bound":0.0,
"upper_bound":1000.0,
"gene_reaction_rule":"Synpcc7942_0918",
"subsystem":"Fatty Acid Metabolism"
},
{
"id":"FACOAL160i",
"name":"C160 fatty acid activation",
"metabolites":{
"amp_c":1.0,
"atp_c":-1.0,
"coa_c":-1.0,
"hdca_c":-1.0,
"pmtcoa_c":1.0,
"ppi_c":1.0
},
"lower_bound":0.0,
"upper_bound":1000.0,
"gene_reaction_rule":"Synpcc7942_0918",
"subsystem":"Fatty Acid Metabolism"
},
{
"id":"FACOAL161i",
"name":"fatty acid CoA ligase hexadecenoate",
"metabolites":{
"amp_c":1.0,
"atp_c":-1.0,
"coa_c":-1.0,
"hdcea_c":-1.0,
"hdcoa_c":1.0,
"ppi_c":1.0
},
"lower_bound":0.0,
"upper_bound":1000.0,
"gene_reaction_rule":"Synpcc7942_0918",
"subsystem":"Fatty Acid Metabolism"
},
{
"id":"FACOAL180i",
"name":"C180 fatty acid activation",
"metabolites":{
"amp_c":1.0,
"atp_c":-1.0,
"coa_c":-1.0,
"ocdca_c":-1.0,
"ppi_c":1.0,
"stcoa_c":1.0
},
"lower_bound":0.0,
"upper_bound":1000.0,
"gene_reaction_rule":"Synpcc7942_0918",
"subsystem":"Fatty Acid Metabolism"
},
{
"id":"FACOAL181i",
"name":"C181 fatty acid activation",
"metabolites":{
"amp_c":1.0,
"atp_c":-1.0,
"coa_c":-1.0,
"octe9_c":-1.0,
"octe9coa_c":1.0,
"ppi_c":1.0
},
"lower_bound":0.0,
"upper_bound":1000.0,
"gene_reaction_rule":"Synpcc7942_0918",
"subsystem":"Fatty Acid Metabolism"
},
{
"id":"FACOAL80i",
"name":"fatty acid CoA ligase octanoate",
"metabolites":{
"amp_c":1.0,
"atp_c":-1.0,
"coa_c":-1.0,
"occoa_c":1.0,
"octa_c":-1.0,
"ppi_c":1.0
},
"lower_bound":0.0,
"upper_bound":1000.0,
"gene_reaction_rule":"Synpcc7942_0918",
"subsystem":"Fatty Acid Metabolism"
},
{
"id":"GLCP4",
"name":"glycogen phosphorylase 4 units",
"metabolites":{
"bglyg4n_c":-1.0,
"g1p_c":4.0,
"pi_c":-4.0
},
"lower_bound":0.0,
"upper_bound":1000.0,
"gene_reaction_rule":"Synpcc7942_0244",
"subsystem":"Glycogen and sucrose metabolism"
},
{
"id":"GLCP3",
"name":"glycogen phosphorylase 4 units",
"metabolites":{
"g1p_c":4.0,
"glyg4n_c":-1.0,
"pi_c":-4.0
},
"lower_bound":0.0,
"upper_bound":1000.0,
"gene_reaction_rule":"Synpcc7942_0244",
"subsystem":"Glycogen and sucrose metabolism"
},
{
"id":"GLDBRAN3",
"name":"glycogen debranching enzyme",
"metabolites":{
"bglyg4n_c":-1.0,
"glyg4n_c":1.0
},
"lower_bound":-1000.0,
"upper_bound":1000.0,
"gene_reaction_rule":"Synpcc7942_0086 and Synpcc7942_1019",
"subsystem":"Glycogen and sucrose metabolism"
},
{
"id":"GLCS3",
"name":"glycogen synthase ADPGlc 4 units",
"metabolites":{
"adp_c":4.0,
"adpglc_c":-4.0,
"glyg4n_c":1.0,
"h_c":4.0
},
"lower_bound":-1000.0,
"upper_bound":1000.0,
"gene_reaction_rule":"Synpcc7942_2518",
"subsystem":"Glycogen and sucrose metabolism"
},
{
"id":"GLBRAN3",
"name":"1 4 alpha glucan branching enzyme",
"metabolites":{
"bglyg4n_c":1.0,
"glyg4n_c":-1.0
},
"lower_bound":-1000.0,
"upper_bound":1000.0,
"gene_reaction_rule":"Synpcc7942_1085 or Synpcc7942_1889",
"subsystem":"Glycogen and sucrose metabolism"
},
{
"id":"EX_leu__L_e",
"name":"Modeling: exchange reaction (leu__L_e)",
"metabolites":{
"leu__L_c":-1.0
},
"lower_bound":0.0,
"upper_bound":1000.0,
"gene_reaction_rule":"",
"subsystem":"Extracellular exchange"
},
{
"id":"BM_CARB",
"name":"Biomass: carbohydrates (storage and misc.)",
"metabolites":{
"bglyg4n_c":-0.44382,
"bm_carbs_c":1.0,
"glyg4n_c":-1.0955
},
"lower_bound":0.0,
"upper_bound":1000.0,
"gene_reaction_rule":"",
"subsystem":"Biomass and maintenance functions"
},
{
"id":"BOF",
"name":"Biomass objective function",
"metabolites":{
"adp_c":30.0,
"atp_c":-30.0,
"bm_cofactors_c":-0.00119,
"bm_cw_c":-0.0793,
"bm_dna_c":-0.0073,
"bm_memlip_c":-0.1587,
"bm_pigm_c":-0.0221,
"bm_pro_c":-0.5099,
"bm_rna_c":-0.1133,
"h2o_c":-30.0,
"h_c":30.0,
"pi_c":30.0
},
"lower_bound":0.0,
"upper_bound":2.0,
"gene_reaction_rule":"",
"objective_coefficient":1.0,
"subsystem":"Biomass and maintenance functions"
},
{
"id":"BM_PIGMENTS",
"name":"Biomass objective function",
"metabolites":{
"bm_pigm_c":1.0,
"caro_c":-0.1014,
"cholphya_c":-0.507,
"hpdcn_c":-0.507,
"phycy_c":-0.2332,
"zeax_c":-0.2028
},
"lower_bound":0.0,
"upper_bound":1000.0,
"gene_reaction_rule":"",
"subsystem":"Biomass and maintenance functions"
},
{
"id":"BM_COFACTORS",
"name":"Biomass objective function",
"metabolites":{
"5mthf_c":-0.0213,
"adocbl_c":-0.0043,
"bm_cofactors_c":1.0,
"btamp_c":-0.022,
"coa_c":-0.016,
"fad_c":-0.0214,
"fe2_c":-0.6518,
"fe3_c":-0.6518,
"k_c":-0.0013,
"lipopb_c":-0.022,
"mlthf_c":-0.0214,
"na1_c":-0.0001,
"nad_c":-0.1708,
"nadh_c":-0.0043,
"nadp_c":-0.0107,
"nadph_c":-0.032,
"phyQ_c":-0.0169,
"pq_um":-0.015,
"ptrc_c":-0.0344,
"sheme_c":-0.0213,
"thf_c":-0.0214,
"thmpp_c":-0.0213,
"udcpdp_c":-0.0096
},
"lower_bound":0.0,
"upper_bound":1000.0,
"gene_reaction_rule":"",
"subsystem":"Biomass and maintenance functions"
},
{
"id":"BM_MEM_LIPIDS",
"name":"Biomass objective function",
"metabolites":{
"bm_memlip_c":1.0,
"dgdg1619Z160_c":-0.063325,
"dgdg161_c":-0.04039,
"dgdg1819Z160Z_c":-0.043961,
"dgdg1819Z1619Z_c":-0.021025,
"mgdg1619Z160_c":-0.26732,
"mgdg161_c":-0.19923,
"mgdg1819Z160_c":-0.17207,
"mgdg1819Z1619Z_c":-0.10399,
"pg1819Z160_c":-0.27262
},
"lower_bound":0.0,
"upper_bound":1000.0,
"gene_reaction_rule":"",
"subsystem":"Biomass and maintenance functions"
},
{
"id":"DES::12",
"name":"stearoyl-CoA desaturase (delta-12 desaturase)",
"metabolites":{
"fdxox_c":2.0,
"fdxrd_c":-2.0,
"h2o_c":2.0,
"h_c":-2.0,
"o2_c":-1.0,
"octe(9:12)ACP_c":1.0,
"octe9ACP_c":-1.0
},
"lower_bound":0,
"upper_bound":1000,
"gene_reaction_rule":"",
"subsystem":"Fatty acid biosynthesis"
},
{
"id":"DES::15",
"name":"stearoyl-CoA desaturase (delta-15 desaturase)",
"metabolites":{
"fdxox_c":2.0,
"fdxrd_c":-2.0,
"h2o_c":2.0,
"h_c":-2.0,
"o2_c":-1.0,
"octe(9:12)ACP_c":-1.0,
"octe(9:12:15)ACP_c":1.0
},
"lower_bound":0,
"upper_bound":1000,
"gene_reaction_rule":"",
"subsystem":"Fatty acid biosynthesis"
},
{
"id":"AGPAT182(9:12)",
"name":"1-octadec-enoyl-sn-glycerol 3-phosphate O-acyltransferase (n-C18:2)",
"metabolites":{
"1odec912eg3p_c":-1.0,
"ACP_c":1.0,
"octe(9:12)ACP_c":-1.0,
"pa182:9:12_c":1.0
},
"lower_bound":0,
"upper_bound":1000,
"gene_reaction_rule":"",
"subsystem":"Fatty acid biosynthesis"
},
{
"id":"AGPAT183(9:12:15)",
"name":"1-octadec-enoyl-sn-glycerol 3-phosphate O-acyltransferase (n-C18:3)",
"metabolites":{
"1odec91215eg3p_c":-1.0,
"ACP_c":1.0,
"octe(9:12)ACP_c":-1.0,
"pa183:9:12:15_c":1.0
},
"lower_bound":0,
"upper_bound":1000,
"gene_reaction_rule":"",
"subsystem":"Fatty acid biosynthesis"
},
{
"id":"G3PAT182(9:12)",
"name":"glycerol-3-phosphate acyltransferase (C18:2)",
"metabolites":{
"1odec912eg3p_c":1.0,
"ACP_c":1.0,
"glyc3p_c":-1.0,
"octe(9:12)ACP_c":-1.0
},
"lower_bound":0,
"upper_bound":1000,
"gene_reaction_rule":"",
"subsystem":"Fatty acid biosynthesis"
},
{
"id":"G3PAT183(9:12:15)",
"name":"glycerol-3-phosphate acyltransferase (C18:3)",
"metabolites":{
"1odec91215eg3p_c":1.0,
"ACP_c":1.0,
"glyc3p_c":-1.0,
"octe(9:12:15)ACP_c":-1.0
},
"lower_bound":0,
"upper_bound":1000,
"gene_reaction_rule":"",
"subsystem":"Fatty acid biosynthesis"
},
{
"id":"DASYN182(9:12)",
"name":"CDP-diacylglycerol synthetase (n-C18:2)",
"metabolites":{
"cdpdodec912eg_c":1.0,
"ctp_c":-1.0,
"h_c":-1.0,
"pa182:9:12_c":-1.0,
"ppi_c":1.0
},
"lower_bound":0,
"upper_bound":1000,
"gene_reaction_rule":"",
"subsystem":"Fatty acid biosynthesis"
},
{
"id":"DASYN183(9:12:15)",
"name":"CDP-diacylglycerol synthetase (n-C18:3)",
"metabolites":{
"cdpdodec91215eg_c":1.0,
"ctp_c":-1.0,
"h_c":-1.0,
"pa183:9:12:15_c":-1.0,
"ppi_c":1.0
},
"lower_bound":0,
"upper_bound":1000,
"gene_reaction_rule":"",
"subsystem":"Fatty acid biosynthesis"
},
{
"id":"PGPP182(9:12)",
"name":"phosphatidylglycerol phosphate phosphatase (n-C18:2)",
"metabolites":{
"h2o_c":-1.0,
"pg182:9:12_c":1.0,
"pgp182:9:12_c":-1.0,
"pi_c":1.0
},
"lower_bound":0,
"upper_bound":1000,
"gene_reaction_rule":"",
"subsystem":"Fatty acid biosynthesis"
},
{
"id":"PGPP183(9:12:15)",
"name":"phosphatidylglycerol phosphate phosphatase (n-C18:3)",
"metabolites":{
"h2o_c":-1.0,
"pg183:9:12:15_c":1.0,
"pgp183:9:12:15_c":-1.0,
"pi_c":1.0
},
"lower_bound":0,
"upper_bound":1000,
"gene_reaction_rule":"",
"subsystem":"Fatty acid biosynthesis"
},
{
"id":"PGSA182(9:12)",
"name":"Phosphatidylglycerol synthase (n-C18:2)",
"metabolites":{
"cdpdodec912eg_c":-1.0,
"cmp_c":1.0,
"glyc3p_c":-1.0,
"h_c":1.0,
"pgp182:9:12_c":1.0
},
"lower_bound":0,
"upper_bound":1000,
"gene_reaction_rule":"",
"subsystem":"Fatty acid biosynthesis"
},
{
"id":"PGSA183(9:12:15)",
"name":"Phosphatidylglycerol synthase (n-C18:3)",
"metabolites":{
"cdpdodec91215eg_c":-1.0,
"cmp_c":1.0,
"glyc3p_c":-1.0,
"h_c":1.0,
"pgp183:9:12:15_c":1.0
},
"lower_bound":0,
"upper_bound":1000,
"gene_reaction_rule":"",
"subsystem":"Fatty acid biosynthesis"
},
{
"id":"DGDG182(9:12)",
"name":"digalactosyldiacylglycerol synthase (n-C18:2)",
"metabolites":{
"dgdg182:9:12_c":1.0,
"mgdg182:9:12_c":-1.0,
"udp_c":1.0,
"udpgal_c":-1.0
},
"lower_bound":0,
"upper_bound":1000,
"gene_reaction_rule":"",
"subsystem":"Galactolipids metabolism"
},
{
"id":"DGDG183(9:12:15)",
"name":"digalactosyldiacylglycerol synthase (n-C18:3)",
"metabolites":{
"dgdg183:9:12:15_c":1.0,
"mgdg183:9:12:15_c":-1.0,
"udp_c":1.0,
"udpgal_c":-1.0
},
"lower_bound":0,
"upper_bound":1000,
"gene_reaction_rule":"",
"subsystem":"Galactolipids metabolism"
},
{
"id":"MGDG182(9:12)",
"name":"UDPgalactose:1,2-diacylglycerol 3-beta-D-galactosyltransferase (n-C18:2)",
"metabolites":{
"12dgr182:9:12_c":-1.0,
"h_c":1.0,
"mgdg182:9:12_c":1.0,
"udp_c":1.0,
"udpgal_c":-1.0
},
"lower_bound":0,
"upper_bound":1000,
"gene_reaction_rule":"",
"subsystem":"Galactolipids metabolism"
},
{
"id":"MGDG183(9:12:15)",
"name":"UDPgalactose:1,2-diacylglycerol 3-beta-D-galactosyltransferase (n-C18:3)",
"metabolites":{
"12dgr183:9:12:15_c":-1.0,
"h_c":1.0,
"mgdg183:9:12:15_c":1.0,
"udp_c":1.0,
"udpgal_c":-1.0
},
"lower_bound":0,
"upper_bound":1000,
"gene_reaction_rule":"",
"subsystem":"Galactolipids metabolism"
},
{
"id":"PAPA182(9:12)",
"name":"Phosphatidate phosphatase (n-C18:2)",
"metabolites":{
"12dgr182:9:12_c":1.0,
"h2o_c":-1.0,
"pa182:9:12_c":-1.0,
"pi_c":1.0
},
"lower_bound":0,
"upper_bound":1000,
"gene_reaction_rule":"",
"subsystem":"Galactolipids metabolism"
},
{
"id":"PAPA183(9:12:15)",
"name":"Phosphatidate phosphatase (n-C18:3)",
"metabolites":{
"12dgr183:9:12:15_c":1.0,
"h2o_c":-1.0,
"pa183:9:12:15_c":-1.0,
"pi_c":1.0
},
"lower_bound":0,
"upper_bound":1000,
"gene_reaction_rule":"",
"subsystem":"Galactolipids metabolism"
},
{
"id":"SQD2_182:9:12",
"name":"sulfoquinovosyltransferase  (n-C18:2)",
"metabolites":{
"12dgr182:9:12_c":-1.0,
"h2o_c":-1.0,
"h_c":1.0,
"sqdg182:9:12_c":1.0,
"udp_c":1.0,
"udpsq_c":-1.0
},
"lower_bound":0,
"upper_bound":1000,
"gene_reaction_rule":"",
"subsystem":"Sulfolipid Biosynthesis"
},
{
"id":"SQD2_183:9:12:15",
"name":"sulfoquinovosyltransferase  (n-C18:3)",
"metabolites":{
"12dgr183:9:12:15_c":-1.0,
"h2o_c":-1.0,
"h_c":1.0,
"sqdg183:9:12:15_c":1.0,
"udp_c":1.0,
"udpsq_c":-1.0
},
"lower_bound":0,
"upper_bound":1000,
"gene_reaction_rule":"",
"subsystem":"Sulfolipid Biosynthesis"
},
{
"id":"FA182ACPHi",
"name":"fatty acyl ACP hydrolase",
"metabolites":{
"ACP_c":1.0,
"h2o_c":-1.0,
"h_c":1.0,
"octe(9:12)ACP_c":-1.0,
"octe(9:12)_c":1.0
},
"lower_bound":0,
"upper_bound":1000,
"gene_reaction_rule":"",
"subsystem":"Fatty Acid Biosynthesis"
},
{
"id":"FA183ACPHi",
"name":"fatty acyl ACP hydrolase",
"metabolites":{
"ACP_c":1.0,
"h2o_c":-1.0,
"h_c":1.0,
"octe(9:12:15)ACP_c":-1.0,
"octe(9:12:15)_c":1.0
},
"lower_bound":0,
"upper_bound":1000,
"gene_reaction_rule":"",
"subsystem":"Fatty Acid Biosynthesis"
},
{
"id":"FACOAL1821i",
"name":"fatty acid CoA ligase",
"metabolites":{
"atp_c":-1.0,
"coa_c":-1.0,
"octe(9:12)_c":-1.0,
"octe(9:12)coa_c":1.0,
"ppi_c":1.0,
"sqdg183:9:12:15_c":1.0
},
"lower_bound":0,
"upper_bound":1000,
"gene_reaction_rule":"",
"subsystem":"Fatty Acid Metabolism"
},
{
"id":"FACOAL1831i",
"name":"fatty acid CoA ligase",
"metabolites":{
"atp_c":-1.0,
"coa_c":-1.0,
"octe(9:12:15)_c":-1.0,
"octe(9:12:15)coa_c":1.0,
"ppi_c":1.0,
"sqdg183:9:12:15_c":1.0
},
"lower_bound":0,
"upper_bound":1000,
"gene_reaction_rule":"",
"subsystem":"Fatty Acid Metabolism"
},
{
"id":"FACOAE182",
"name":"fatty acid CoA thioesterase linoleic acid",
"metabolites":{
"coa_c":1.0,
"h2o_c":-1.0,
"h_c":1.0,
"octe(9:12)_c":1.0,
"octe(9:12)coa_c":-1.0
},
"lower_bound":0,
"upper_bound":1000,
"gene_reaction_rule":"",
"subsystem":"Fatty Acid Metabolism"
},
{
"id":"FACOAE1832",
"name":"fatty acid CoA thioesterase linolenic acid",
"metabolites":{
"coa_c":1.0,
"h2o_c":-1.0,
"h_c":1.0,
"octe(9:12:15)_c":1.0,
"octe(9:12:15)coa_c":-1.0
},
"lower_bound":0,
"upper_bound":1000,
"gene_reaction_rule":"",
"subsystem":"Fatty Acid Metabolism"
},
{
"id":"DM_OA",
"name":"Demand reaction OA",
"metabolites":{
"octe9_c":-1.0
},
"lower_bound":0,
"upper_bound":1000,
"gene_reaction_rule":"",
"subsystem":"Fatty acid biosynthesis"
},
{
"id":"DM_ALA",
"name":"Demand reaction ALA",
"metabolites":{
"octe(9:12:15)_c":-1.0
},
"lower_bound":0,
"upper_bound":1000,
"gene_reaction_rule":"",
"subsystem":"Fatty acid biosynthesis"
},
{
"id":"EX_OA(e)",
"name":"EX OA ext",
"metabolites":{
"octe9_e":-1.0
},
"lower_bound":0,
"upper_bound":1000,
"gene_reaction_rule":"",
"subsystem":"Fatty acid biosynthesis"
},
{
"id":"EX_ALA(e)",
"name":"EX ALA ext",
"metabolites":{
"octe(9:12:15)_e":-1.0
},
"lower_bound":0,
"upper_bound":1000,
"gene_reaction_rule":"",
"subsystem":"Fatty acid biosynthesis"
},
{
"id":"OAtex1",
"name":"OA transport periplasm",
"metabolites":{
"octe9_c":-1.0,
"octe9_p":1.0
},
"lower_bound":-1000,
"upper_bound":1000,
"gene_reaction_rule":"",
"subsystem":"Fatty acid biosynthesis"
},
{
"id":"OAtex2",
"name":"OA transport extracellular",
"metabolites":{
"octe9_e":1.0,
"octe9_p":-1.0
},
"lower_bound":-1000,
"upper_bound":1000,
"gene_reaction_rule":"",
"subsystem":"Fatty acid biosynthesis"
},
{
"id":"ALAtex1",
"name":"ALA transport periplasm",
"metabolites":{
"octe(9:12:15)_c":-1.0,
"octe(9:12:15)_p":1.0
},
"lower_bound":-1000,
"upper_bound":1000,
"gene_reaction_rule":"",
"subsystem":"Fatty acid biosynthesis"
},
{
"id":"ALAtex2",
"name":"ALA transport extracellular",
"metabolites":{
"octe(9:12:15)_e":1.0,
"octe(9:12:15)_p":-1.0
},
"lower_bound":-1000,
"upper_bound":1000,
"gene_reaction_rule":"",
"subsystem":"Fatty acid biosynthesis"
}
],
"genes":[
{
"id":"Synpcc7942_1448",
"name":"None"
},
{
"id":"Synpcc7942_0707",
"name":"None"
},
{
"id":"Synpcc7942_1029",
"name":"None"
},
{
"id":"Synpcc7942_0596",
"name":"None"
},
{
"id":"Synpcc7942_2561",
"name":"None"
},
{
"id":"Synpcc7942_1007",
"name":"None"
},
{
"id":"Synpcc7942_1225",
"name":"None"
},
{
"id":"Synpcc7942_2258",
"name":"None"
},
{
"id":"Synpcc7942_2047",
"name":"None"
},
{
"id":"Synpcc7942_2308",
"name":"None"
},
{
"id":"Synpcc7942_2046",
"name":"None"
},
{
"id":"Synpcc7942_2497",
"name":"None"
},
{
"id":"Synpcc7942_1597",
"name":"None"
},
{
"id":"Synpcc7942_0777",
"name":"None"
},
{
"id":"Synpcc7942_2062",
"name":"None"
},
{
"id":"Synpcc7942_0943",
"name":"None"
},
{
"id":"Synpcc7942_1086",
"name":"None"
},
{
"id":"Synpcc7942_0958",
"name":"None"
},
{
"id":"Synpcc7942_2136",
"name":"None"
},
{
"id":"Synpcc7942_0775",
"name":"None"
},
{
"id":"Synpcc7942_0320",
"name":"None"
},
{
"id":"Synpcc7942_2545",
"name":"None"
},
{
"id":"Synpcc7942_0925",
"name":"None"
},
{
"id":"Synpcc7942_2079",
"name":"None"
},
{
"id":"Synpcc7942_1455",
"name":"None"
},
{
"id":"Synpcc7942_0264",
"name":"None"
},
{
"id":"Synpcc7942_2296",
"name":"None"
},
{
"id":"Synpcc7942_0169",
"name":"None"
},
{
"id":"Synpcc7942_0894",
"name":"None"
},
{
"id":"Synpcc7942_0288",
"name":"None"
},
{
"id":"Synpcc7942_0861",
"name":"None"
},
{
"id":"Synpcc7942_0930",
"name":"None"
},
{
"id":"Synpcc7942_2029",
"name":"None"
},
{
"id":"Synpcc7942_1808",
"name":"None"
},
{
"id":"Synpcc7942_0684",
"name":"None"
},
{
"id":"Synpcc7942_1496",
"name":"None"
},
{
"id":"Synpcc7942_1861",
"name":"None"
},
{
"id":"Synpcc7942_0815",
"name":"None"
},
{
"id":"Synpcc7942_2177",
"name":"None"
},
{
"id":"Synpcc7942_1893",
"name":"None"
},
{
"id":"Synpcc7942_1894",
"name":"None"
},
{
"id":"Synpcc7942_2243",
"name":"None"
},
{
"id":"Synpcc7942_2265",
"name":"None"
},
{
"id":"Synpcc7942_0093",
"name":"None"
},
{
"id":"Synpcc7942_1246",
"name":"None"
},
{
"id":"Synpcc7942_1512",
"name":"None"
},
{
"id":"Synpcc7942_1344",
"name":"None"
},
{
"id":"Synpcc7942_1346",
"name":"None"
},
{
"id":"Synpcc7942_1743",
"name":"None"
},
{
"id":"Synpcc7942_0609",
"name":"None"
},
{
"id":"Synpcc7942_2091",
"name":"None"
},
{
"id":"Synpcc7942_2092",
"name":"None"
},
{
"id":"Synpcc7942_1982",
"name":"None"
},
{
"id":"Synpcc7942_2557",
"name":"None"
},
{
"id":"Synpcc7942_1415",
"name":"None"
},
{
"id":"Synpcc7942_2257",
"name":"None"
},
{
"id":"Synpcc7942_1976",
"name":"None"
},
{
"id":"Synpcc7942_1182",
"name":"None"
},
{
"id":"Synpcc7942_1343",
"name":"None"
},
{
"id":"Synpcc7942_1977",
"name":"None"
},
{
"id":"Synpcc7942_1181",
"name":"None"
},
{
"id":"Synpcc7942_1180",
"name":"None"
},
{
"id":"Synpcc7942_2234",
"name":"None"
},
{
"id":"Synpcc7942_0278",
"name":"None"
},
{
"id":"Synpcc7942_1439",
"name":"None"
},
{
"id":"Synpcc7942_0309",
"name":"None"
},
{
"id":"Synpcc7942_0413",
"name":"None"
},
{
"id":"Synpcc7942_1345",
"name":"None"
},
{
"id":"Synpcc7942_1030",
"name":"None"
},
{
"id":"Synpcc7942_2145",
"name":"None"
},
{
"id":"Synpcc7942_1449",
"name":"None"
},
{
"id":"Synpcc7942_1116",
"name":"None"
},
{
"id":"Synpcc7942_1831",
"name":"None"
},
{
"id":"Synpcc7942_2503",
"name":"None"
},
{
"id":"Synpcc7942_0091",
"name":"None"
},
{
"id":"Synpcc7942_0489",
"name":"None"
},
{
"id":"Synpcc7942_1609",
"name":"None"
},
{
"id":"Synpcc7942_1428",
"name":"None"
},
{
"id":"Synpcc7942_0923",
"name":"None"
},
{
"id":"Synpcc7942_2601",
"name":"None"
},
{
"id":"Synpcc7942_0290",
"name":"None"
},
{
"id":"Synpcc7942_2143",
"name":"None"
},
{
"id":"Synpcc7942_0411",
"name":"None"
},
{
"id":"Synpcc7942_1479",
"name":"None"
},
{
"id":"Synpcc7942_2426",
"name":"None"
},
{
"id":"Synpcc7942_0113",
"name":"None"
},
{
"id":"Synpcc7942_2332",
"name":"None"
},
{
"id":"Synpcc7942_2331",
"name":"None"
},
{
"id":"Synpcc7942_1231",
"name":"None"
},
{
"id":"Synpcc7942_0475",
"name":"None"
},
{
"id":"Synpcc7942_1232",
"name":"None"
},
{
"id":"Synpcc7942_0106",
"name":"None"
},
{
"id":"Synpcc7942_1519",
"name":"None"
},
{
"id":"Synpcc7942_0808",
"name":"None"
},
{
"id":"Synpcc7942_1335",
"name":"None"
},
{
"id":"Synpcc7942_1151",
"name":"None"
},
{
"id":"Synpcc7942_0407",
"name":"None"
},
{
"id":"Synpcc7942_1322",
"name":"None"
},
{
"id":"Synpcc7942_0920",
"name":"None"
},
{
"id":"Synpcc7942_1002",
"name":"None"
},
{
"id":"Synpcc7942_2048",
"name":"None"
},
{
"id":"Synpcc7942_0535",
"name":"None"
},
{
"id":"Synpcc7942_2049",
"name":"None"
},
{
"id":"Synpcc7942_1912a",
"name":"None"
},
{
"id":"Synpcc7942_2343",
"name":"None"
},
{
"id":"Synpcc7942_1249",
"name":"None"
},
{
"id":"Synpcc7942_1250",
"name":"None"
},
{
"id":"Synpcc7942_2342",
"name":"None"
},
{
"id":"Synpcc7942_0560",
"name":"None"
},
{
"id":"Synpcc7942_2341",
"name":"None"
},
{
"id":"Synpcc7942_1639",
"name":"None"
},
{
"id":"Synpcc7942_2612",
"name":"None"
},
{
"id":"Synpcc7942_1782",
"name":"None"
},
{
"id":"Synpcc7942_0206",
"name":"None"
},
{
"id":"Synpcc7942_0262",
"name":"None"
},
{
"id":"Synpcc7942_0097",
"name":"None"
},
{
"id":"Synpcc7942_0592",
"name":"None"
},
{
"id":"Synpcc7942_1566",
"name":"None"
},
{
"id":"Synpcc7942_1760",
"name":"None"
},
{
"id":"Synpcc7942_1003",
"name":"None"
},
{
"id":"Synpcc7942_0400",
"name":"None"
},
{
"id":"Synpcc7942_1021",
"name":"None"
},
{
"id":"Synpcc7942_2454",
"name":"None"
},
{
"id":"Synpcc7942_1366",
"name":"None"
},
{
"id":"Synpcc7942_0039",
"name":"None"
},
{
"id":"Synpcc7942_0205",
"name":"None"
},
{
"id":"Synpcc7942_1858",
"name":"None"
},
{
"id":"Synpcc7942_1057",
"name":"None"
},
{
"id":"Synpcc7942_2297",
"name":"None"
},
{
"id":"Synpcc7942_0903",
"name":"None"
},
{
"id":"Synpcc7942_1197",
"name":"None"
},
{
"id":"Synpcc7942_1964",
"name":"None"
},
{
"id":"Synpcc7942_2090",
"name":"None"
},
{
"id":"Synpcc7942_0937",
"name":"None"
},
{
"id":"Synpcc7942_1403",
"name":"None"
},
{
"id":"Synpcc7942_0396",
"name":"None"
},
{
"id":"Synpcc7942_0578",
"name":"None"
},
{
"id":"Synpcc7942_1191",
"name":"None"
},
{
"id":"Synpcc7942_2388",
"name":"None"
},
{
"id":"Synpcc7942_0190",
"name":"None"
},
{
"id":"Synpcc7942_0660",
"name":"None"
},
{
"id":"Synpcc7942_1457",
"name":"None"
},
{
"id":"Synpcc7942_2057",
"name":"None"
},
{
"id":"Synpcc7942_1454",
"name":"None"
},
{
"id":"Synpcc7942_0073",
"name":"None"
},
{
"id":"Synpcc7942_1847",
"name":"None"
},
{
"id":"Synpcc7942_0315",
"name":"None"
},
{
"id":"Synpcc7942_0454",
"name":"None"
},
{
"id":"Synpcc7942_1983",
"name":"None"
},
{
"id":"Synpcc7942_2375",
"name":"None"
},
{
"id":"Synpcc7942_0244",
"name":"None"
},
{
"id":"Synpcc7942_0996",
"name":"None"
},
{
"id":"Synpcc7942_1973",
"name":"None"
},
{
"id":"Synpcc7942_1608",
"name":"None"
},
{
"id":"Synpcc7942_2008",
"name":"None"
},
{
"id":"Synpcc7942_0612",
"name":"None"
},
{
"id":"Synpcc7942_0776",
"name":"None"
},
{
"id":"Synpcc7942_2522",
"name":"None"
},
{
"id":"Synpcc7942_1984",
"name":"None"
},
{
"id":"Synpcc7942_2381",
"name":"None"
},
{
"id":"Synpcc7942_1443",
"name":"None"
},
{
"id":"Synpcc7942_2434",
"name":"None"
},
{
"id":"Synpcc7942_0139",
"name":"None"
},
{
"id":"Synpcc7942_1848",
"name":"None"
},
{
"id":"Synpcc7942_0232",
"name":"None"
},
{
"id":"Synpcc7942_B2663",
"name":"None"
},
{
"id":"Synpcc7942_2420",
"name":"None"
},
{
"id":"Synpcc7942_0944",
"name":"None"
},
{
"id":"Synpcc7942_1096",
"name":"None"
},
{
"id":"Synpcc7942_0990",
"name":"None"
},
{
"id":"Synpcc7942_2384",
"name":"None"
},
{
"id":"Synpcc7942_2362",
"name":"None"
},
{
"id":"Synpcc7942_0482",
"name":"None"
},
{
"id":"Synpcc7942_2000",
"name":"None"
},
{
"id":"Synpcc7942_1435",
"name":"None"
},
{
"id":"Synpcc7942_0280",
"name":"None"
},
{
"id":"Synpcc7942_0125",
"name":"None"
},
{
"id":"Synpcc7942_2569",
"name":"None"
},
{
"id":"Synpcc7942_0717",
"name":"None"
},
{
"id":"Synpcc7942_0890",
"name":"None"
},
{
"id":"Synpcc7942_0105",
"name":"None"
},
{
"id":"Synpcc7942_0504",
"name":"None"
},
{
"id":"Synpcc7942_2101",
"name":"None"
},
{
"id":"Synpcc7942_1667",
"name":"None"
},
{
"id":"Synpcc7942_2303",
"name":"None"
},
{
"id":"Synpcc7942_0711",
"name":"None"
},
{
"id":"Synpcc7942_2122",
"name":"None"
},
{
"id":"Synpcc7942_1810",
"name":"None"
},
{
"id":"Synpcc7942_1809",
"name":"None"
},
{
"id":"Synpcc7942_2058",
"name":"None"
},
{
"id":"Synpcc7942_2188",
"name":"None"
},
{
"id":"Synpcc7942_0537",
"name":"None"
},
{
"id":"Synpcc7942_0505",
"name":"None"
},
{
"id":"Synpcc7942_1493",
"name":"None"
},
{
"id":"Synpcc7942_0126",
"name":"None"
},
{
"id":"Synpcc7942_1688",
"name":"None"
},
{
"id":"Synpcc7942_1680",
"name":"None"
},
{
"id":"Synpcc7942_1722",
"name":"None"
},
{
"id":"Synpcc7942_1682",
"name":"None"
},
{
"id":"Synpcc7942_1686",
"name":"None"
},
{
"id":"Synpcc7942_1687",
"name":"None"
},
{
"id":"Synpcc7942_1685",
"name":"None"
},
{
"id":"Synpcc7942_1681",
"name":"None"
},
{
"id":"Synpcc7942_1740",
"name":"None"
},
{
"id":"Synpcc7942_0626",
"name":"None"
},
{
"id":"Synpcc7942_0428",
"name":"None"
},
{
"id":"Synpcc7942_1792",
"name":"None"
},
{
"id":"Synpcc7942_1294",
"name":"None"
},
{
"id":"Synpcc7942_0781",
"name":"None"
},
{
"id":"Synpcc7942_1441",
"name":"None"
},
{
"id":"Synpcc7942_0534",
"name":"None"
},
{
"id":"Synpcc7942_0156",
"name":"None"
},
{
"id":"Synpcc7942_2402",
"name":"None"
},
{
"id":"Synpcc7942_0932",
"name":"None"
},
{
"id":"Synpcc7942_1552",
"name":"None"
},
{
"id":"Synpcc7942_0538",
"name":"None"
},
{
"id":"Synpcc7942_0116",
"name":"None"
},
{
"id":"Synpcc7942_0292",
"name":"None"
},
{
"id":"Synpcc7942_1767",
"name":"None"
},
{
"id":"Synpcc7942_1766",
"name":"None"
},
{
"id":"Synpcc7942_1347",
"name":"None"
},
{
"id":"Synpcc7942_1501",
"name":"None"
},
{
"id":"Synpcc7942_0212",
"name":"None"
},
{
"id":"Synpcc7942_2043",
"name":"None"
},
{
"id":"Synpcc7942_2249",
"name":"None"
},
{
"id":"Synpcc7942_0849",
"name":"None"
},
{
"id":"Synpcc7942_2460",
"name":"None"
},
{
"id":"Synpcc7942_1083",
"name":"None"
},
{
"id":"Synpcc7942_2582",
"name":"None"
},
{
"id":"Synpcc7942_1466",
"name":"None"
},
{
"id":"Synpcc7942_B2664",
"name":"None"
},
{
"id":"Synpcc7942_2480",
"name":"None"
},
{
"id":"Synpcc7942_1008",
"name":"None"
},
{
"id":"Synpcc7942_0681",
"name":"None"
},
{
"id":"Synpcc7942_0070",
"name":"None"
},
{
"id":"Synpcc7942_2063",
"name":"None"
},
{
"id":"Synpcc7942_2268",
"name":"None"
},
{
"id":"Synpcc7942_0166",
"name":"None"
},
{
"id":"Synpcc7942_0851",
"name":"None"
},
{
"id":"Synpcc7942_1896",
"name":"None"
},
{
"id":"Synpcc7942_1020",
"name":"None"
},
{
"id":"Synpcc7942_1855",
"name":"None"
},
{
"id":"Synpcc7942_0385",
"name":"None"
},
{
"id":"Synpcc7942_0670",
"name":"None"
},
{
"id":"Synpcc7942_0881",
"name":"None"
},
{
"id":"Synpcc7942_1297",
"name":"None"
},
{
"id":"Synpcc7942_0203",
"name":"None"
},
{
"id":"Synpcc7942_1186",
"name":"None"
},
{
"id":"Synpcc7942_0295",
"name":"None"
},
{
"id":"Synpcc7942_0273",
"name":"None"
},
{
"id":"Synpcc7942_1419",
"name":"None"
},
{
"id":"Synpcc7942_1838",
"name":"None"
},
{
"id":"Synpcc7942_1420",
"name":"None"
},
{
"id":"Synpcc7942_2475",
"name":"None"
},
{
"id":"Synpcc7942_1440",
"name":"None"
},
{
"id":"Synpcc7942_2439",
"name":"None"
},
{
"id":"Synpcc7942_2272",
"name":"None"
},
{
"id":"Synpcc7942_0618",
"name":"None"
},
{
"id":"Synpcc7942_2334",
"name":"None"
},
{
"id":"Synpcc7942_1268",
"name":"None"
},
{
"id":"Synpcc7942_2382",
"name":"None"
},
{
"id":"Synpcc7942_1854",
"name":"None"
},
{
"id":"Synpcc7942_1595",
"name":"None"
},
{
"id":"Synpcc7942_1956",
"name":"None"
},
{
"id":"Synpcc7942_1379",
"name":"None"
},
{
"id":"Synpcc7942_2564",
"name":"None"
},
{
"id":"Synpcc7942_2253",
"name":"None"
},
{
"id":"Synpcc7942_2104",
"name":"None"
},
{
"id":"Synpcc7942_2602",
"name":"None"
},
{
"id":"Synpcc7942_2604",
"name":"None"
},
{
"id":"Synpcc7942_2603",
"name":"None"
},
{
"id":"Synpcc7942_2312",
"name":"None"
},
{
"id":"Synpcc7942_1372",
"name":"None"
},
{
"id":"Synpcc7942_0977",
"name":"None"
},
{
"id":"Synpcc7942_0978",
"name":"None"
},
{
"id":"Synpcc7942_0588",
"name":"None"
},
{
"id":"Synpcc7942_1099",
"name":"None"
},
{
"id":"Synpcc7942_2508",
"name":"None"
},
{
"id":"Synpcc7942_2266",
"name":"None"
},
{
"id":"Synpcc7942_1995",
"name":"None"
},
{
"id":"Synpcc7942_0062",
"name":"None"
},
{
"id":"Synpcc7942_1082",
"name":"None"
},
{
"id":"Synpcc7942_0929",
"name":"None"
},
{
"id":"Synpcc7942_1881",
"name":"None"
},
{
"id":"Synpcc7942_1001",
"name":"None"
},
{
"id":"Synpcc7942_0430",
"name":"None"
},
{
"id":"Synpcc7942_0017",
"name":"None"
},
{
"id":"Synpcc7942_0442",
"name":"None"
},
{
"id":"Synpcc7942_2279",
"name":"None"
},
{
"id":"Synpcc7942_2506",
"name":"None"
},
{
"id":"Synpcc7942_2556",
"name":"None"
},
{
"id":"Synpcc7942_2555",
"name":"None"
},
{
"id":"Synpcc7942_0279",
"name":"None"
},
{
"id":"Synpcc7942_0957",
"name":"None"
},
{
"id":"Synpcc7942_1386",
"name":"None"
},
{
"id":"Synpcc7942_1229",
"name":"None"
},
{
"id":"Synpcc7942_0249",
"name":"None"
},
{
"id":"Synpcc7942_0369",
"name":"None"
},
{
"id":"Synpcc7942_0641",
"name":"None"
},
{
"id":"Synpcc7942_0314",
"name":"None"
},
{
"id":"Synpcc7942_1533",
"name":"None"
},
{
"id":"Synpcc7942_1927",
"name":"None"
},
{
"id":"Synpcc7942_1432",
"name":"None"
},
{
"id":"Synpcc7942_1513",
"name":"None"
},
{
"id":"Synpcc7942_2244",
"name":"None"
},
{
"id":"Synpcc7942_2393",
"name":"None"
},
{
"id":"Synpcc7942_2463",
"name":"None"
},
{
"id":"Synpcc7942_0488",
"name":"None"
},
{
"id":"Synpcc7942_0486",
"name":"None"
},
{
"id":"Synpcc7942_1194",
"name":"None"
},
{
"id":"Synpcc7942_1037",
"name":"None"
},
{
"id":"Synpcc7942_1742",
"name":"None"
},
{
"id":"Synpcc7942_1933",
"name":"None"
},
{
"id":"Synpcc7942_0441",
"name":"None"
},
{
"id":"Synpcc7942_0506",
"name":"None"
},
{
"id":"Synpcc7942_2548",
"name":"None"
},
{
"id":"Synpcc7942_1898",
"name":"None"
},
{
"id":"Synpcc7942_1624",
"name":"None"
},
{
"id":"Synpcc7942_1850",
"name":"None"
},
{
"id":"Synpcc7942_2501",
"name":"None"
},
{
"id":"Synpcc7942_2335",
"name":"None"
},
{
"id":"Synpcc7942_1317",
"name":"None"
},
{
"id":"Synpcc7942_2575",
"name":"None"
},
{
"id":"Synpcc7942_2573",
"name":"None"
},
{
"id":"Synpcc7942_1316",
"name":"None"
},
{
"id":"Synpcc7942_1318",
"name":"None"
},
{
"id":"Synpcc7942_2574",
"name":"None"
},
{
"id":"Synpcc7942_0401",
"name":"None"
},
{
"id":"Synpcc7942_1907",
"name":"None"
},
{
"id":"Synpcc7942_2567",
"name":"None"
},
{
"id":"Synpcc7942_0576",
"name":"None"
},
{
"id":"Synpcc7942_1433",
"name":"None"
},
{
"id":"Synpcc7942_1505",
"name":"None"
},
{
"id":"Synpcc7942_0310",
"name":"None"
},
{
"id":"Synpcc7942_1359",
"name":"None"
},
{
"id":"Synpcc7942_1475",
"name":"None"
},
{
"id":"Synpcc7942_2600",
"name":"None"
},
{
"id":"Synpcc7942_0604",
"name":"None"
},
{
"id":"Synpcc7942_0439",
"name":"None"
},
{
"id":"Synpcc7942_0198",
"name":"None"
},
{
"id":"Synpcc7942_0101",
"name":"None"
},
{
"id":"Synpcc7942_1741",
"name":"None"
},
{
"id":"Synpcc7942_0965",
"name":"None"
},
{
"id":"Synpcc7942_0173",
"name":"None"
},
{
"id":"Synpcc7942_1900",
"name":"None"
},
{
"id":"Synpcc7942_0371",
"name":"None"
},
{
"id":"Synpcc7942_1714",
"name":"None"
},
{
"id":"Synpcc7942_0529",
"name":"None"
},
{
"id":"Synpcc7942_0713",
"name":"None"
},
{
"id":"Synpcc7942_1309",
"name":"None"
},
{
"id":"Synpcc7942_0853",
"name":"None"
},
{
"id":"Synpcc7942_1269",
"name":"None"
},
{
"id":"Synpcc7942_0256",
"name":"None"
},
{
"id":"Synpcc7942_1971",
"name":"None"
},
{
"id":"Synpcc7942_2197",
"name":"None"
},
{
"id":"Synpcc7942_2078",
"name":"None"
},
{
"id":"Synpcc7942_1352",
"name":"None"
},
{
"id":"Synpcc7942_2080",
"name":"None"
},
{
"id":"Synpcc7942_1136",
"name":"None"
},
{
"id":"Synpcc7942_1190",
"name":"None"
},
{
"id":"Synpcc7942_0774",
"name":"None"
},
{
"id":"Synpcc7942_2527",
"name":"None"
},
{
"id":"Synpcc7942_0813",
"name":"None"
},
{
"id":"Synpcc7942_0783",
"name":"None"
},
{
"id":"Synpcc7942_0715",
"name":"None"
},
{
"id":"Synpcc7942_2100",
"name":"None"
},
{
"id":"Synpcc7942_1149",
"name":"None"
},
{
"id":"Synpcc7942_0927",
"name":"None"
},
{
"id":"Synpcc7942_1371",
"name":"None"
},
{
"id":"Synpcc7942_0623",
"name":"None"
},
{
"id":"Synpcc7942_0004",
"name":"None"
},
{
"id":"Synpcc7942_0191",
"name":"None"
},
{
"id":"Synpcc7942_0271",
"name":"None"
},
{
"id":"Synpcc7942_0597",
"name":"None"
},
{
"id":"Synpcc7942_1456",
"name":"None"
},
{
"id":"Synpcc7942_2379",
"name":"None"
},
{
"id":"Synpcc7942_0967",
"name":"None"
},
{
"id":"Synpcc7942_2613",
"name":"None"
},
{
"id":"Synpcc7942_0931",
"name":"None"
},
{
"id":"Synpcc7942_2371",
"name":"None"
},
{
"id":"Synpcc7942_0804",
"name":"None"
},
{
"id":"Synpcc7942_0152",
"name":"None"
},
{
"id":"Synpcc7942_1491",
"name":"None"
},
{
"id":"Synpcc7942_1490",
"name":"None"
},
{
"id":"Synpcc7942_1488",
"name":"None"
},
{
"id":"Synpcc7942_1489",
"name":"None"
},
{
"id":"Synpcc7942_1410",
"name":"None"
},
{
"id":"Synpcc7942_0579",
"name":"None"
},
{
"id":"Synpcc7942_1967",
"name":"None"
},
{
"id":"Synpcc7942_0915",
"name":"None"
},
{
"id":"Synpcc7942_0801",
"name":"None"
},
{
"id":"Synpcc7942_2132",
"name":"None"
},
{
"id":"Synpcc7942_0951",
"name":"None"
},
{
"id":"Synpcc7942_0939",
"name":"None"
},
{
"id":"Synpcc7942_1170",
"name":"None"
},
{
"id":"Synpcc7942_1570",
"name":"None"
},
{
"id":"Synpcc7942_2317",
"name":"None"
},
{
"id":"Synpcc7942_0211",
"name":"None"
},
{
"id":"Synpcc7942_1427",
"name":"None"
},
{
"id":"Synpcc7942_1426",
"name":"None"
},
{
"id":"Synpcc7942_0185",
"name":"None"
},
{
"id":"Synpcc7942_0408",
"name":"None"
},
{
"id":"Synpcc7942_2107",
"name":"None"
},
{
"id":"Synpcc7942_2105",
"name":"None"
},
{
"id":"Synpcc7942_2106",
"name":"None"
},
{
"id":"Synpcc7942_1857",
"name":"None"
},
{
"id":"Synpcc7942_2007",
"name":"None"
},
{
"id":"Synpcc7942_0456",
"name":"None"
},
{
"id":"Synpcc7942_0655",
"name":"None"
},
{
"id":"Synpcc7942_2016",
"name":"None"
},
{
"id":"Synpcc7942_0699",
"name":"None"
},
{
"id":"Synpcc7942_0294",
"name":"None"
},
{
"id":"Synpcc7942_2010",
"name":"None"
},
{
"id":"Synpcc7942_1175",
"name":"None"
},
{
"id":"Synpcc7942_0225",
"name":"None"
},
{
"id":"Synpcc7942_1962",
"name":"None"
},
{
"id":"Synpcc7942_1174",
"name":"None"
},
{
"id":"Synpcc7942_0424",
"name":"None"
},
{
"id":"Synpcc7942_0697",
"name":"None"
},
{
"id":"Synpcc7942_1177",
"name":"None"
},
{
"id":"Synpcc7942_0893",
"name":"None"
},
{
"id":"Synpcc7942_1705",
"name":"None"
},
{
"id":"Synpcc7942_0696",
"name":"None"
},
{
"id":"Synpcc7942_1176",
"name":"None"
},
{
"id":"Synpcc7942_2245",
"name":"None"
},
{
"id":"Synpcc7942_1389",
"name":"None"
},
{
"id":"Synpcc7942_0656",
"name":"None"
},
{
"id":"Synpcc7942_0343",
"name":"None"
},
{
"id":"Synpcc7942_1637",
"name":"None"
},
{
"id":"Synpcc7942_1038",
"name":"None"
},
{
"id":"Synpcc7942_0224",
"name":"None"
},
{
"id":"Synpcc7942_1679",
"name":"None"
},
{
"id":"Synpcc7942_1882",
"name":"None"
},
{
"id":"Synpcc7942_2478",
"name":"None"
},
{
"id":"Synpcc7942_0021",
"name":"None"
},
{
"id":"Synpcc7942_1668",
"name":"None"
},
{
"id":"Synpcc7942_1671",
"name":"None"
},
{
"id":"Synpcc7942_1729",
"name":"None"
},
{
"id":"Synpcc7942_1669",
"name":"None"
},
{
"id":"Synpcc7942_0639",
"name":"None"
},
{
"id":"Synpcc7942_2099",
"name":"None"
},
{
"id":"Synpcc7942_0003",
"name":"None"
},
{
"id":"Synpcc7942_0819",
"name":"None"
},
{
"id":"Synpcc7942_0818",
"name":"None"
},
{
"id":"Synpcc7942_1852",
"name":"None"
},
{
"id":"Synpcc7942_0189",
"name":"None"
},
{
"id":"Synpcc7942_0492",
"name":"None"
},
{
"id":"Synpcc7942_1851",
"name":"None"
},
{
"id":"Synpcc7942_1240",
"name":"None"
},
{
"id":"Synpcc7942_1214",
"name":"None"
},
{
"id":"Synpcc7942_0009",
"name":"None"
},
{
"id":"Synpcc7942_2160",
"name":"None"
},
{
"id":"Synpcc7942_2098",
"name":"None"
},
{
"id":"Synpcc7942_0058",
"name":"None"
},
{
"id":"Synpcc7942_0842",
"name":"None"
},
{
"id":"Synpcc7942_2467",
"name":"None"
},
{
"id":"Synpcc7942_2592",
"name":"None"
},
{
"id":"Synpcc7942_1131",
"name":"None"
},
{
"id":"Synpcc7942_1734",
"name":"None"
},
{
"id":"Synpcc7942_2113",
"name":"None"
},
{
"id":"Synpcc7942_0628",
"name":"None"
},
{
"id":"Synpcc7942_0137",
"name":"None"
},
{
"id":"Synpcc7942_1383",
"name":"None"
},
{
"id":"Synpcc7942_0525",
"name":"None"
},
{
"id":"Synpcc7942_2123",
"name":"None"
},
{
"id":"Synpcc7942_2213",
"name":"None"
},
{
"id":"Synpcc7942_0272",
"name":"None"
},
{
"id":"Synpcc7942_0040",
"name":"None"
},
{
"id":"Synpcc7942_1825",
"name":"None"
},
{
"id":"Synpcc7942_2304",
"name":"None"
},
{
"id":"Synpcc7942_1865",
"name":"None"
},
{
"id":"Synpcc7942_1239",
"name":"None"
},
{
"id":"Synpcc7942_1238",
"name":"None"
},
{
"id":"Synpcc7942_1237",
"name":"None"
},
{
"id":"Synpcc7942_1236",
"name":"None"
},
{
"id":"Synpcc7942_1409",
"name":"None"
},
{
"id":"Synpcc7942_1406",
"name":"None"
},
{
"id":"Synpcc7942_2175",
"name":"None"
},
{
"id":"Synpcc7942_1532",
"name":"None"
},
{
"id":"Synpcc7942_1531",
"name":"None"
},
{
"id":"Synpcc7942_2588",
"name":"None"
},
{
"id":"Synpcc7942_2055",
"name":"None"
},
{
"id":"Synpcc7942_1610",
"name":"None"
},
{
"id":"Synpcc7942_1611",
"name":"None"
},
{
"id":"Synpcc7942_1612",
"name":"None"
},
{
"id":"Synpcc7942_1744",
"name":"None"
},
{
"id":"Synpcc7942_0645",
"name":"None"
},
{
"id":"Synpcc7942_1484",
"name":"None"
},
{
"id":"Synpcc7942_0221",
"name":"None"
},
{
"id":"Synpcc7942_2315",
"name":"None"
},
{
"id":"Synpcc7942_0337",
"name":"None"
},
{
"id":"Synpcc7942_0331",
"name":"None"
},
{
"id":"Synpcc7942_0336",
"name":"None"
},
{
"id":"Synpcc7942_0333",
"name":"None"
},
{
"id":"Synpcc7942_0332",
"name":"None"
},
{
"id":"Synpcc7942_2316",
"name":"None"
},
{
"id":"Synpcc7942_0334",
"name":"None"
},
{
"id":"Synpcc7942_0335",
"name":"None"
},
{
"id":"Synpcc7942_2084",
"name":"None"
},
{
"id":"Synpcc7942_1718",
"name":"None"
},
{
"id":"Synpcc7942_0276",
"name":"None"
},
{
"id":"Synpcc7942_2445",
"name":"None"
},
{
"id":"Synpcc7942_2441",
"name":"None"
},
{
"id":"Synpcc7942_2443",
"name":"None"
},
{
"id":"Synpcc7942_2444",
"name":"None"
},
{
"id":"Synpcc7942_2442",
"name":"None"
},
{
"id":"Synpcc7942_1853",
"name":"None"
},
{
"id":"Synpcc7942_2409",
"name":"None"
},
{
"id":"Synpcc7942_1109",
"name":"None"
},
{
"id":"Synpcc7942_1044",
"name":"None"
},
{
"id":"Synpcc7942_0638",
"name":"None"
},
{
"id":"Synpcc7942_1954",
"name":"None"
},
{
"id":"Synpcc7942_2324",
"name":"None"
},
{
"id":"Synpcc7942_0986",
"name":"None"
},
{
"id":"Synpcc7942_1080",
"name":"None"
},
{
"id":"Synpcc7942_1081",
"name":"None"
},
{
"id":"Synpcc7942_1068",
"name":"None"
},
{
"id":"Synpcc7942_1944",
"name":"None"
},
{
"id":"Synpcc7942_1198",
"name":"None"
},
{
"id":"Synpcc7942_0143",
"name":"None"
},
{
"id":"Synpcc7942_0583",
"name":"None"
},
{
"id":"Synpcc7942_2274",
"name":"None"
},
{
"id":"Synpcc7942_2137",
"name":"None"
},
{
"id":"Synpcc7942_1261",
"name":"None"
},
{
"id":"Synpcc7942_1829",
"name":"None"
},
{
"id":"Synpcc7942_1656",
"name":"None"
},
{
"id":"Synpcc7942_0394",
"name":"None"
},
{
"id":"Synpcc7942_2361",
"name":"None"
},
{
"id":"Synpcc7942_2201",
"name":"None"
},
{
"id":"Synpcc7942_0019",
"name":"None"
},
{
"id":"Synpcc7942_1334",
"name":"None"
},
{
"id":"Synpcc7942_1841",
"name":"None"
},
{
"id":"Synpcc7942_1719",
"name":"None"
},
{
"id":"Synpcc7942_1992",
"name":"None"
},
{
"id":"Synpcc7942_0370",
"name":"None"
},
{
"id":"Synpcc7942_2252",
"name":"None"
},
{
"id":"Synpcc7942_1915",
"name":"None"
},
{
"id":"Synpcc7942_1939",
"name":"None"
},
{
"id":"Synpcc7942_0245",
"name":"None"
},
{
"id":"Synpcc7942_0674",
"name":"None"
},
{
"id":"Synpcc7942_2514",
"name":"None"
},
{
"id":"Synpcc7942_2406",
"name":"None"
},
{
"id":"Synpcc7942_1929",
"name":"None"
},
{
"id":"Synpcc7942_1058",
"name":"None"
},
{
"id":"Synpcc7942_0603",
"name":"None"
},
{
"id":"Synpcc7942_0098",
"name":"None"
},
{
"id":"Synpcc7942_2087",
"name":"None"
},
{
"id":"Synpcc7942_1481",
"name":"None"
},
{
"id":"Synpcc7942_1235",
"name":"None"
},
{
"id":"Synpcc7942_1103",
"name":"None"
},
{
"id":"Synpcc7942_0023",
"name":"None"
},
{
"id":"Synpcc7942_0584",
"name":"None"
},
{
"id":"Synpcc7942_0543",
"name":"None"
},
{
"id":"Synpcc7942_0282",
"name":"None"
},
{
"id":"Synpcc7942_1993",
"name":"None"
},
{
"id":"Synpcc7942_1994",
"name":"None"
},
{
"id":"Synpcc7942_0608",
"name":"None"
},
{
"id":"Synpcc7942_1794",
"name":"None"
},
{
"id":"Synpcc7942_2156",
"name":"None"
},
{
"id":"Synpcc7942_2310",
"name":"None"
},
{
"id":"Synpcc7942_1979",
"name":"None"
},
{
"id":"Synpcc7942_0970",
"name":"None"
},
{
"id":"Synpcc7942_1723",
"name":"None"
},
{
"id":"Synpcc7942_2532",
"name":"None"
},
{
"id":"Synpcc7942_2164",
"name":"None"
},
{
"id":"Synpcc7942_1043",
"name":"None"
},
{
"id":"Synpcc7942_1184",
"name":"None"
},
{
"id":"Synpcc7942_1819",
"name":"None"
},
{
"id":"Synpcc7942_1918",
"name":"None"
},
{
"id":"Synpcc7942_1659",
"name":"None"
},
{
"id":"Synpcc7942_1596",
"name":"None"
},
{
"id":"Synpcc7942_1738",
"name":"None"
},
{
"id":"Synpcc7942_0158",
"name":"None"
},
{
"id":"Synpcc7942_0827",
"name":"None"
},
{
"id":"Synpcc7942_1072",
"name":"None"
},
{
"id":"Synpcc7942_0029",
"name":"None"
},
{
"id":"Synpcc7942_0028",
"name":"None"
},
{
"id":"Synpcc7942_0027",
"name":"None"
},
{
"id":"Synpcc7942_0031",
"name":"None"
},
{
"id":"Synpcc7942_0030",
"name":"None"
},
{
"id":"Synpcc7942_1735",
"name":"None"
},
{
"id":"Synpcc7942_1737",
"name":"None"
},
{
"id":"Synpcc7942_0450",
"name":"None"
},
{
"id":"Synpcc7942_0419",
"name":"None"
},
{
"id":"Synpcc7942_1736",
"name":"None"
},
{
"id":"Synpcc7942_0345",
"name":"None"
},
{
"id":"Synpcc7942_1507",
"name":"None"
},
{
"id":"Synpcc7942_0542",
"name":"None"
},
{
"id":"Synpcc7942_2353",
"name":"None"
},
{
"id":"Synpcc7942_1411",
"name":"None"
},
{
"id":"Synpcc7942_B2623",
"name":"None"
},
{
"id":"Synpcc7942_0171",
"name":"None"
},
{
"id":"Synpcc7942_1953",
"name":"None"
},
{
"id":"Synpcc7942_1332",
"name":"None"
},
{
"id":"Synpcc7942_1333",
"name":"None"
},
{
"id":"Synpcc7942_1844",
"name":"None"
},
{
"id":"Synpcc7942_0455",
"name":"None"
},
{
"id":"Synpcc7942_2348",
"name":"None"
},
{
"id":"Synpcc7942_0530",
"name":"None"
},
{
"id":"Synpcc7942_1715",
"name":"None"
},
{
"id":"Synpcc7942_0469",
"name":"None"
},
{
"id":"Synpcc7942_0973",
"name":"None"
},
{
"id":"Synpcc7942_1342",
"name":"None"
},
{
"id":"Synpcc7942_1700",
"name":"None"
},
{
"id":"Synpcc7942_1653",
"name":"None"
},
{
"id":"Synpcc7942_0061",
"name":"None"
},
{
"id":"Synpcc7942_1717",
"name":"None"
},
{
"id":"Synpcc7942_1678",
"name":"None"
},
{
"id":"Synpcc7942_0511",
"name":"None"
},
{
"id":"Synpcc7942_1478",
"name":"None"
},
{
"id":"Synpcc7942_0323",
"name":"None"
},
{
"id":"Synpcc7942_0322",
"name":"None"
},
{
"id":"Synpcc7942_2487",
"name":"None"
},
{
"id":"Synpcc7942_1908",
"name":"None"
},
{
"id":"Synpcc7942_0491",
"name":"None"
},
{
"id":"Synpcc7942_1106",
"name":"None"
},
{
"id":"Synpcc7942_0668",
"name":"None"
},
{
"id":"Synpcc7942_2094",
"name":"None"
},
{
"id":"Synpcc7942_2093",
"name":"None"
},
{
"id":"Synpcc7942_0308",
"name":"None"
},
{
"id":"Synpcc7942_2513",
"name":"None"
},
{
"id":"Synpcc7942_2321",
"name":"None"
},
{
"id":"Synpcc7942_0654",
"name":"None"
},
{
"id":"Synpcc7942_0330",
"name":"None"
},
{
"id":"Synpcc7942_1373",
"name":"None"
},
{
"id":"Synpcc7942_2554",
"name":"None"
},
{
"id":"Synpcc7942_2552",
"name":"None"
},
{
"id":"Synpcc7942_2553",
"name":"None"
},
{
"id":"Synpcc7942_1447",
"name":"None"
},
{
"id":"Synpcc7942_1423",
"name":"None"
},
{
"id":"Synpcc7942_0918",
"name":"None"
},
{
"id":"Synpcc7942_1594",
"name":"None"
},
{
"id":"Synpcc7942_1593",
"name":"None"
},
{
"id":"Synpcc7942_0118",
"name":"None"
},
{
"id":"Synpcc7942_2117",
"name":"None"
},
{
"id":"Synpcc7942_2322",
"name":"None"
},
{
"id":"Synpcc7942_2570",
"name":"None"
},
{
"id":"Synpcc7942_1142",
"name":"None"
},
{
"id":"Synpcc7942_0449",
"name":"None"
},
{
"id":"Synpcc7942_0018",
"name":"None"
},
{
"id":"Synpcc7942_2457",
"name":"None"
},
{
"id":"Synpcc7942_1959",
"name":"None"
},
{
"id":"Synpcc7942_1662",
"name":"None"
},
{
"id":"Synpcc7942_1577",
"name":"None"
},
{
"id":"Synpcc7942_1308",
"name":"None"
},
{
"id":"Synpcc7942_1293",
"name":"None"
},
{
"id":"Synpcc7942_2064",
"name":"None"
},
{
"id":"Synpcc7942_2263",
"name":"None"
},
{
"id":"Synpcc7942_0830",
"name":"None"
},
{
"id":"Synpcc7942_1313",
"name":"None"
},
{
"id":"Synpcc7942_2606",
"name":"None"
},
{
"id":"Synpcc7942_1920",
"name":"None"
},
{
"id":"Synpcc7942_2437",
"name":"None"
},
{
"id":"Synpcc7942_2415",
"name":"None"
},
{
"id":"Synpcc7942_0876",
"name":"None"
},
{
"id":"Synpcc7942_0587",
"name":"None"
},
{
"id":"Synpcc7942_2110",
"name":"None"
},
{
"id":"Synpcc7942_0680",
"name":"None"
},
{
"id":"Synpcc7942_2291",
"name":"None"
},
{
"id":"Synpcc7942_2289",
"name":"None"
},
{
"id":"Synpcc7942_2288",
"name":"None"
},
{
"id":"Synpcc7942_2290",
"name":"None"
},
{
"id":"Synpcc7942_0552",
"name":"None"
},
{
"id":"Synpcc7942_0281",
"name":"None"
},
{
"id":"Synpcc7942_1651",
"name":"None"
},
{
"id":"Synpcc7942_1884",
"name":"None"
},
{
"id":"Synpcc7942_2026",
"name":"None"
},
{
"id":"Synpcc7942_2028",
"name":"None"
},
{
"id":"Synpcc7942_2025",
"name":"None"
},
{
"id":"Synpcc7942_2339",
"name":"None"
},
{
"id":"Synpcc7942_2027",
"name":"None"
},
{
"id":"Synpcc7942_2286",
"name":"None"
},
{
"id":"Synpcc7942_2287",
"name":"None"
},
{
"id":"Synpcc7942_0082",
"name":"None"
},
{
"id":"Synpcc7942_1902",
"name":"None"
},
{
"id":"Synpcc7942_1887",
"name":"None"
},
{
"id":"Synpcc7942_1901",
"name":"None"
},
{
"id":"Synpcc7942_1903",
"name":"None"
},
{
"id":"Synpcc7942_1126",
"name":"None"
},
{
"id":"Synpcc7942_1244",
"name":"None"
},
{
"id":"Synpcc7942_2041",
"name":"None"
},
{
"id":"Synpcc7942_0580",
"name":"None"
},
{
"id":"Synpcc7942_1934",
"name":"None"
},
{
"id":"Synpcc7942_1672",
"name":"None"
},
{
"id":"Synpcc7942_0138",
"name":"None"
},
{
"id":"Synpcc7942_0344",
"name":"None"
},
{
"id":"Synpcc7942_0392",
"name":"None"
},
{
"id":"Synpcc7942_2360",
"name":"None"
},
{
"id":"Synpcc7942_2134",
"name":"None"
},
{
"id":"Synpcc7942_1963",
"name":"None"
},
{
"id":"Synpcc7942_0354",
"name":"None"
},
{
"id":"Synpcc7942_1581",
"name":"None"
},
{
"id":"Synpcc7942_2373",
"name":"None"
},
{
"id":"Synpcc7942_2236",
"name":"None"
},
{
"id":"Synpcc7942_1169",
"name":"None"
},
{
"id":"Synpcc7942_0822",
"name":"None"
},
{
"id":"Synpcc7942_1305",
"name":"None"
},
{
"id":"Synpcc7942_0445",
"name":"None"
},
{
"id":"Synpcc7942_0821",
"name":"None"
},
{
"id":"Synpcc7942_0432",
"name":"None"
},
{
"id":"Synpcc7942_2611",
"name":""
},
{
"id":"Synpcc7942_0946",
"name":""
},
{
"id":"Synpcc7942_0135",
"name":""
},
{
"id":"Synpcc7942_1005",
"name":""
},
{
"id":"Synpcc7942_0240",
"name":""
},
{
"id":"Synpcc7942_1049",
"name":""
},
{
"id":"Synpcc7942_1048",
"name":""
},
{
"id":"Synpcc7942_1055",
"name":""
},
{
"id":"Synpcc7942_1052",
"name":""
},
{
"id":"Synpcc7942_1053",
"name":""
},
{
"id":"Synpcc7942_1050",
"name":""
},
{
"id":"Synpcc7942_1051",
"name":""
},
{
"id":"Synpcc7942_1047",
"name":""
},
{
"id":"Synpcc7942_2030",
"name":""
},
{
"id":"Synpcc7942_0328",
"name":""
},
{
"id":"Synpcc7942_0327",
"name":""
},
{
"id":"Synpcc7942_0326",
"name":""
},
{
"id":"Synpcc7942_0325",
"name":""
},
{
"id":"Synpcc7942_0284",
"name":""
},
{
"id":"Synpcc7942_0285",
"name":""
},
{
"id":"Synpcc7942_1425",
"name":""
},
{
"id":"Synpcc7942_1424",
"name":""
},
{
"id":"Synpcc7942_1422",
"name":""
},
{
"id":"Synpcc7942_1421",
"name":""
},
{
"id":"Synpcc7942_1398",
"name":""
},
{
"id":"Synpcc7942_0466",
"name":""
},
{
"id":"Synpcc7942_2151",
"name":""
},
{
"id":"Synpcc7942_0246",
"name":""
},
{
"id":"Synpcc7942_0247",
"name":""
},
{
"id":"Synpcc7942_0248",
"name":""
},
{
"id":"Synpcc7942_1407",
"name":""
},
{
"id":"Synpcc7942_2271",
"name":""
},
{
"id":"Synpcc7942_2285",
"name":""
},
{
"id":"Synpcc7942_0459",
"name":""
},
{
"id":"Synpcc7942_0458",
"name":""
},
{
"id":"Synpcc7942_B2624",
"name":""
},
{
"id":"Synpcc7942_1135",
"name":""
},
{
"id":"Synpcc7942_2390",
"name":""
},
{
"id":"Synpcc7942_2111",
"name":""
},
{
"id":"Synpcc7942_2464",
"name":""
},
{
"id":"Synpcc7942_0440",
"name":""
},
{
"id":"Synpcc7942_1093",
"name":""
},
{
"id":"Synpcc7942_2577",
"name":""
},
{
"id":"Synpcc7942_0912",
"name":""
},
{
"id":"Synpcc7942_0405",
"name":""
},
{
"id":"Synpcc7942_0194",
"name":""
},
{
"id":"Synpcc7942_0001",
"name":""
},
{
"id":"Synpcc7942_0094",
"name":""
},
{
"id":"Synpcc7942_0570",
"name":""
},
{
"id":"Synpcc7942_2199",
"name":""
},
{
"id":"Synpcc7942_2610",
"name":""
},
{
"id":"Synpcc7942_0397",
"name":""
},
{
"id":"Synpcc7942_1470",
"name":""
},
{
"id":"Synpcc7942_1471",
"name":""
},
{
"id":"Synpcc7942_1472",
"name":""
},
{
"id":"Synpcc7942_1473",
"name":""
},
{
"id":"Synpcc7942_1474",
"name":""
},
{
"id":"Synpcc7942_2359",
"name":""
},
{
"id":"Synpcc7942_1469",
"name":""
},
{
"id":"Synpcc7942_1468",
"name":""
},
{
"id":"Synpcc7942_1257",
"name":""
},
{
"id":"Synpcc7942_1576",
"name":""
},
{
[truncated: 3,034 more chars]
